# Supplementary material for: ReCorDE: a framework for identifying drug classes targeting shared vulnerabilities with applications to synergistic drug discovery
Source: Front Oncol. 2024 May 31;14:1343091. doi: 10.3389/fonc.2024.1343091 (PMC11176476; doi:10.3389/fonc.2024.1343091)
Supplement: Supplementary Table S1 — Name standardization across CTRP, GDSC, and PRISM datasets. [file DataSheet_1.zip]

Archive with 19 entries (18 files):
- FinalSupplement/
- FinalSupplement/TableS5_ZScores.xlsx
- __MACOSX/FinalSupplement/._TableS5_ZScores.xlsx
- FinalSupplement/TableS4_CMAPSignatures.xlsx
- __MACOSX/FinalSupplement/._TableS4_CMAPSignatures.xlsx
- FinalSupplement/TableS2_MoleculesPresentAcrossThreeDatasetsandATCCode.xlsx
- __MACOSX/FinalSupplement/._TableS2_MoleculesPresentAcrossThreeDatasetsandATCCode.xlsx
- FinalSupplement/TableS3_ATCCodeDefinitions.xlsx
- __MACOSX/FinalSupplement/._TableS3_ATCCodeDefinitions.xlsx
- FinalSupplement/TableS1_NameStandardization.xlsx
- __MACOSX/FinalSupplement/._TableS1_NameStandardization.xlsx
- FinalSupplement/TableS9_ONEIL_Validation.xlsx
- __MACOSX/FinalSupplement/._TableS9_ONEIL_Validation.xlsx
- FinalSupplement/TableS8_AnnotatedSignificantEnrichmentResults.xlsx
- __MACOSX/FinalSupplement/._TableS8_AnnotatedSignificantEnrichmentResults.xlsx
- FinalSupplement/TableS7_EnrichmentResults.xlsx
- __MACOSX/FinalSupplement/._TableS7_EnrichmentResults.xlsx
- FinalSupplement/TableS6_DCSCAD.xlsx
- __MACOSX/FinalSupplement/._TableS6_DCSCAD.xlsx
