# Supplementary material for: ReCorDE: a framework for identifying drug classes targeting shared vulnerabilities with applications to synergistic drug discovery
Source: Front Oncol. 2024 May 31;14:1343091. doi: 10.3389/fonc.2024.1343091 (PMC11176476; doi:10.3389/fonc.2024.1343091)
Supplement: Supplementary Table S1 — Name standardization across CTRP, GDSC, and PRISM datasets. [file DataSheet_1.zip › FinalSupplement/TableS5_ZScores.xlsx]

## Sheet: TableS5A
Canonical Pathways	tozasertib	barasertib	alisertib	ZM-447439	olaparib
NRF2-mediated Oxidative Stress Response	1.279	3.838	2.985	2.132	2.132
α-Adrenergic Signaling	1.941	2.496	1.941	1.941	1.941
HIF1α Signaling	-0.343	2.058	2.744	1.029	2.744
Xenobiotic Metabolism General Signaling Pathway	0.655	1.964	1.964	1.528	1.964
NER (Nucleotide Excision Repair, Enhanced Pathway)	-1.213	-0.728	-2.183	-1.698	1.698
IL-15 Signaling	0.5	2.5	2	0.5	2
p53 Signaling	2.132	0.853	1.279	1.706	1.279
mTOR Signaling	-1.091	1.091	1.964	0.655	2.4
LXR/RXR Activation	-1.134	-2.646	-1.134	0.378	-1.89
Oncostatin M Signaling	0.707	2.121	1.414	1.414	1.414
Glycogen Degradation III	2	1	1	1	2
Macrophage Alternative Activation Signaling Pathway	0.686	2.401	1.029	1.029	1.715
Prolactin Signaling	-0.447	1.789	1.789	1.342	1.342
Sumoylation Pathway	0.471	-0.471	0.471	2.357	-2.828
Mismatch Repair in Eukaryotes	-1.633	-1.633	-0.816	-1.633	0.816
Mitotic Roles of Polo-Like Kinase	1.134	-1.89	-1.89	-1.134	-0.378
Phospholipase C Signaling	1.134	1.89	1.134	-0.756	1.512
Calcium-induced T Lymphocyte Apoptosis	1.134	1.89	0.378	1.134	1.89
Pyroptosis Signaling Pathway	1.155	1.155	1.732	0.577	1.732
NUR77 Signaling in T Lymphocytes	0.905	1.508	0.905	1.508	1.508
PEDF Signaling	0	2.236	1.342	0.894	1.789
Thrombopoietin Signaling	0	1.886	1.414	1.414	1.414
Cyclins and Cell Cycle Regulation	0.209	-2.711	-1.043	-1.46	0.626
PPARα/RXRα Activation	0	-2.132	-2.985	0	-0.853
Role of NFAT in Regulation of the Immune Response	0.845	1.859	1.183	-0.169	1.859
PPAR Signaling	0.218	-1.964	-1.964	-0.655	-1.091
LPS-stimulated MAPK Signaling	0.392	1.961	1.569	0.392	1.569
BAG2 Signaling Pathway	-0.535	-2.138	-0.535	-0.535	-2.138
Role of JAK family kinases in IL-6-type Cytokine Signaling	1.941	0.277	1.387	1.387	-0.832
Interferon Signaling	2.236	0.447	0.447	1.342	1.342
DNA damage-induced 14-3-3σ Signaling	0	2.236	0.894	1.342	1.342
Actin Nucleation by ARP-WASP Complex	-0.447	1.342	2.236	-0.447	1.342
GP6 Signaling Pathway	0.688	1.606	1.147	0.688	1.606
HMGB1 Signaling	-1.225	1.225	2.041	0	1.225
Th17 Activation Pathway	0.816	2.449	1.633	0	0.816
IL-9 Signaling	0.333	1	1	1	2.333
Insulin Receptor Signaling	-0.209	1.043	1.877	1.043	1.46
ERB2-ERBB3 Signaling	0.243	1.698	1.698	1.698	0.243
Chemokine Signaling	0.5	1.5	1.5	0	2
Neutrophil Extracellular Trap Signaling Pathway	-1.093	-0.949	-0.781	-2.03	0.632
Pulmonary Healing Signaling Pathway	1.915	1.219	1.219	-0.522	0.522
NF-κB Activation by Viruses	-0.447	1.342	1.342	0.447	1.789
Macropinocytosis Signaling	-0.535	1.069	1.604	0.535	1.604
Paxillin Signaling	0.816	1.225	1.225	0.408	1.633
fMLP Signaling in Neutrophils	0.408	1.633	1.225	0.408	1.633
Cell Cycle: G2/M DNA Damage Checkpoint Regulation	-1.606	1.147	0.229	2.065	0.229
Estrogen-mediated S-phase Entry	0.277	-1.941	-0.832	-1.387	-0.832
IL-3 Signaling	-0.209	1.46	0.626	1.46	1.46
RAC Signaling	-0.626	1.46	1.043	-0.626	1.46
Endocannabinoid Cancer Inhibition Pathway	0.539	0.898	0.539	1.257	1.976
Regulation of eIF4 and p70S6K Signaling	-1.732	0.577	1.155	0	1.732
Lymphotoxin β Receptor Signaling	-1.732	-1.155	-0.577	-1.155	-0.577
CNTF Signaling	0	0.577	1.155	1.155	2.309
UVA-Induced MAPK Signaling	0	0.577	1.155	0.577	2.887
PKCθ Signaling in T Lymphocytes	-0.577	1.732	1.347	0.192	1.347
IL-6 Signaling	-0.192	1.732	1.347	0.577	1.347
Growth Hormone Signaling	-0.471	0.471	0.471	1.886	1.886
B Cell Receptor Signaling	0.469	2.03	1.406	-0.156	1.093
BMP signaling pathway	0.905	2.111	0.302	-1.508	-0.302
Estrogen Receptor Signaling	0.962	-0.412	-0.137	-2.06	-1.511
Cholecystokinin/Gastrin-mediated Signaling	-0.218	1.964	1.091	0.218	1.528
TEC Kinase Signaling	0.928	0.928	0.557	0.557	2.043
Regulation of Cellular Mechanics by Calpain Protease	0.5	2	1	0	1.5
Cell Cycle Control of Chromosomal Replication	0.5	-1.5	-1.5	-1	-0.5
Hypoxia Signaling in the Cardiovascular System	-1	1	-0.333	-1.667	-1
Autophagy	0	3.333	1.333	0	0.333
Regulation of Actin-based Motility by Rho	-1	-1	0.333	-2.333	0.333
Inhibition of Angiogenesis by TSP1	-0.333	-0.333	1	-1	-2.333
Cardiac Hypertrophy Signaling (Enhanced)	0.64	1.408	1.408	-0.128	1.408
Toll-like Receptor Signaling	-0.707	1.414	1.414	0	1.414
Assembly of RNA Polymerase II Complex	0	-1.414	-0.707	-1.414	1.414
Gαs Signaling	0	0	-1.414	-1.414	-2.121
Retinoic acid Mediated Apoptosis Signaling	0	-0.707	-0.707	-1.414	-2.121
Human Embryonic Stem Cell Pluripotency	0.378	1.512	1.512	0.756	0.756
Superpathway of Cholesterol Biosynthesis	1.89	-0.378	-0.378	1.134	-1.134
Kinetochore Metaphase Signaling Pathway	0.775	-1.291	-2.324	0.258	0.258
Crosstalk between Dendritic Cells and Natural Killer Cells	0.816	1.633	0	-0.816	1.633
MSP-RON Signaling In Cancer Cells Pathway	0.408	1.633	1.633	0.408	0.816
Xenobiotic Metabolism AHR Signaling Pathway	0	1.633	1.633	0.816	0.816
Angiopoietin Signaling	2.449	0.408	0.816	-0.816	0.408
IL-2 Signaling	-0.535	1.069	0.535	1.069	1.604
Gαi Signaling	0.832	1.387	1.387	0.832	0.277
ERBB4 Signaling	-0.832	1.387	0.832	0.277	1.387
Activation of IRF by Cytosolic Pattern Recognition Receptors	0.277	-1.387	-1.387	-0.832	-0.832
Role of NANOG in Mammalian Embryonic Stem Cell Pluripotency	-0.832	1.387	0.277	-0.277	1.941
CCR3 Signaling in Eosinophils	0.471	0.943	0.943	0	2.357
FLT3 Signaling in Hematopoietic Progenitor Cells	0.471	0.943	1.414	0.471	1.414
IL-17 Signaling	-0.471	1.414	1.414	-0.471	0.943
Adipogenesis pathway	-0.784	-0.784	-1.177	1.177	0.784
Relaxin Signaling	-0.728	0.728	-0.728	-1.213	-1.213
DNA Methylation and Transcriptional Repression Signaling	-0.728	-1.213	-1.213	-0.243	-1.213
p70S6K Signaling	-0.6	0.6	1	-0.6	1.8
IL-10 Signaling	0.354	-1.768	-1.061	0.354	-1.061
Senescence Pathway	-0.911	2.213	0.911	0.13	-0.391
Aldosterone Signaling in Epithelial Cells	-1.508	0.905	-0.302	-0.302	1.508
CD27 Signaling in Lymphocytes	0.905	0.905	0.302	1.508	0.905
Antiproliferative Role of TOB in T Cell Signaling	-0.302	1.508	0.302	0.905	-1.508
Factors Promoting Cardiogenesis in Vertebrates	1.5	1	1	0.5	-0.5
Adrenomedullin signaling pathway	-0.686	1.715	0.343	0	1.715
Production of Nitric Oxide and Reactive Oxygen Species in Macrophages	-0.962	0.577	0.962	0.192	1.732
Th1 Pathway	1.291	0.258	0.258	0.775	1.807
Thrombin Signaling	0	1.461	0.365	-1.461	1.095
PTEN Signaling	-0.73	1.095	-1.461	1.095	0
NGF Signaling	0.209	1.46	1.46	0.209	1.043
Mouse Embryonic Stem Cell Pluripotency	0.229	1.606	0.688	-0.229	1.606
Cell Cycle: G1/S Checkpoint Regulation	-0.229	2.524	-0.229	0.688	0.688
Endothelin-1 Signaling	0.174	1.567	0.87	-0.522	1.219
TREM1 Signaling	0.333	1	1	-0.333	1.667
HGF Signaling	0	1.177	1.177	0.784	1.177
ERBB Signaling	0.392	1.177	1.177	-0.392	1.177
Renin-Angiotensin Signaling	0.392	1.569	0.784	0	1.569
Corticotropin Releasing Hormone Signaling	1.069	1.604	-0.535	-0.535	-0.535
RHOGDI Signaling	1.069	0.535	1.069	1.604	0
IL-4 Signaling	0.928	1.3	0.557	-0.557	0.928
Calcium Signaling	1.414	1.414	0	-0.707	-0.707
Chaperone Mediated Autophagy Signaling Pathway	-0.156	-1.093	-1.093	-1.093	-0.781
Sirtuin Signaling Pathway	1	-1.4	-1	0.6	-0.2
UVC-Induced MAPK Signaling	0.832	1.387	1.387	0.277	0.277
CDK5 Signaling	-0.277	2.496	0.832	-0.277	-0.277
IL-13 Signaling Pathway	-1.091	-0.655	-0.655	-1.528	0.218
Fc Epsilon RI Signaling	0.218	0.655	1.091	-0.655	1.528
PDGF Signaling	-1.091	1.091	-0.218	1.091	0.655
eNOS Signaling	0.218	1.091	1.091	1.091	0.655
14-3-3-mediated Signaling	-0.218	0.218	1.528	1.091	1.091
cAMP-mediated signaling	0.728	-0.243	-0.728	-0.728	-1.698
Sphingosine-1-phosphate Signaling	-1.698	-0.728	-0.728	0.243	0.728
Synaptogenesis Signaling Pathway	-0.949	-0.316	-0.316	-1.897	-0.632
Granzyme B Signaling	-0.816	-0.816	0	-0.816	-1.633
TGF-β Signaling	-0.577	0.577	1.732	-0.577	-0.577
JAK/STAT Signaling	-0.447	1.342	0.894	0	1.342
Cardiac β-adrenergic Signaling	-1.342	-0.447	-0.447	-0.447	-1.342
Fatty Acid β-oxidation I	-0.447	-1.342	-0.447	-0.447	1.342
ICOS-ICOSL Signaling in T Helper Cells	0	2.236	0	0	1.789
Apelin Cardiac Fibroblast Signaling Pathway	-0.447	-0.447	-1.342	-0.447	-1.342
MSP-RON Signaling In Macrophages Pathway	-1.342	0.447	0.894	0.894	-0.447
PI3K Signaling in B Lymphocytes	0.174	1.567	-0.174	-0.87	1.219
Apelin Muscle Signaling Pathway	0	0	-1	-1	-2
Colanic Acid Building Blocks Biosynthesis	-2	0	0	-1	1
Apelin Liver Signaling Pathway	1	1	0	1	1
Role of RIG1-like Receptors in Antiviral Innate Immunity	1	1	0	-1	1
Endoplasmic Reticulum Stress Pathway	0	1	2	0	1
AMPK Signaling	-1.043	0.209	-1.043	-1.043	-0.626
Endocannabinoid Developing Neuron Pathway	0.626	0.626	1.46	-0.209	1.043
TWEAK Signaling	0.302	-0.905	-0.302	-1.508	-0.905
IL-23 Signaling Pathway	-0.905	0.905	0.905	-0.302	0.905
Protein Kinase A Signaling	0.469	2.343	0.781	0.156	0.156
Apelin Endothelial Signaling Pathway	-0.557	1.3	1.3	-0.186	0.557
Opioid Signaling Pathway	0.928	0.557	0.928	-0.557	-0.928
Necroptosis Signaling Pathway	0.2	0.408	-0.6	-0.6	2.041
Acute Phase Response Signaling	-0.853	1.279	0.853	-0.426	0.426
EIF2 Signaling	-1.886	-0.943	0	-0.943	0
FcγRIIB Signaling in B Lymphocytes	0	1.604	0.535	0	1.604
Neuregulin Signaling	1.091	0.655	1.091	-0.218	0.655
NOD1/2 Signaling Pathway	1.091	0.218	-0.218	-1.528	-0.655
Semaphorin Neuronal Repulsive Signaling Pathway	0.655	-1.091	-1.091	-0.655	-0.218
GADD45 Signaling	0.408	1.633	1.225	0.408	0
B Cell Activating Factor Signaling	1	1	0.333	-1	-0.333
Regulation Of The Epithelial Mesenchymal Transition In Development Pathway	0.333	1.667	1	-0.333	-0.333
Apelin Pancreas Signaling Pathway	-1.667	-0.333	0.333	0.333	1
GPCR-Mediated Integration of Enteroendocrine Signaling Exemplified by an L Cell	-0.333	1	0.333	1	-1
Integrin Signaling	-0.522	0.87	0.87	-0.87	0.522
CXCR4 Signaling	0	1.461	0.73	-0.365	1.095
EGF Signaling	-1.213	-0.243	-0.728	-1.213	0.243
Synaptic Long Term Depression	1.213	0.243	-0.243	-0.728	1.213
T Cell Exhaustion Signaling Pathway	2.183	0.243	-0.243	0.243	-0.728
Regulation Of The Epithelial Mesenchymal Transition By Growth Factors Pathway	-0.973	0.973	1.298	0	-0.324
WNT/Ca+ pathway	0.707	0.707	-0.707	-1.414	0
Role of p14/p19ARF in Tumor Suppression	2.121	0	0	0	-1.414
VDR/RXR Activation	0	-0.707	-0.707	-1.414	-0.707
LPS/IL-1 Mediated Inhibition of RXR Function	0.707	0.707	-0.707	0.707	-0.707
White Adipose Tissue Browning Pathway	-0.707	0.707	-0.707	-0.707	-0.707
ATM Signaling	0.392	0.392	0	1.569	1.177
Ephrin Receptor Signaling	0.557	1.3	0.557	-0.557	0.557
GM-CSF Signaling	0	1	0.5	0.5	1.5
3-phosphoinositide Degradation	1	1	-0.5	0.5	-0.5
Neurotrophin/TRK Signaling	-1	1	1	0	0.5
CLEAR Signaling Pathway	0.949	1.265	0	0.632	-0.632
CCR5 Signaling in Macrophages	1.155	0.577	0.577	1.155	0
Antiproliferative Role of Somatostatin Receptor 2	0	0.577	1.155	0	1.732
FAT10 Cancer Signaling Pathway	0	1.155	1.732	0	0.577
Antioxidant Action of Vitamin C	-0.577	-0.577	-0.577	0	-1.732
IL-33 Signaling Pathway	-0.822	0.493	-0.493	-1.151	-0.493
Melanocyte Development and Pigmentation Signaling	-1.147	1.147	-0.229	-0.688	-0.229
Natural Killer Cell Signaling	-0.18	0.18	0.898	-1.616	0.539
MicroRNA Biogenesis Signaling Pathway	0.18	0.539	-0.539	-0.539	1.616
P2Y Purigenic Receptor Signaling Pathway	-0.853	1.279	0.426	-0.426	0.426
ILK Signaling	-0.756	0.378	1.512	0.378	-0.378
OX40 Signaling Pathway	0.378	-0.378	-0.378	-1.134	-1.134
Actin Cytoskeleton Signaling	-1	0.2	0.2	-1.4	0.6
Oxytocin Signaling Pathway	0.309	2.16	0	0	0.926
GDNF Family Ligand-Receptor Interactions	-0.775	1.291	0.775	-0.258	0.258
D-myo-inositol (3,4,5,6)-tetrakisphosphate Biosynthesis	1.291	0.775	-0.258	0.258	-0.775
D-myo-inositol (1,4,5,6)-Tetrakisphosphate Biosynthesis	1.291	0.775	-0.258	0.258	-0.775
MIF-mediated Glucocorticoid Regulation	0	0.333	0.333	-1	1.667
Telomerase Signaling	0	0.471	0.943	-0.471	1.414
Aryl Hydrocarbon Receptor Signaling	0	-1.826	-0.73	0	-0.73
Cell Cycle Regulation by BTG Family Proteins	0	0.816	0	-0.816	1.633
Epithelial Adherens Junction Signaling	-0.816	-1.225	-0.816	-0.408	0
IL-22 Signaling	1.633	0	0	0.816	0.816
Xenobiotic Metabolism CAR Signaling Pathway	0	0.535	-0.535	-0.535	-1.604
Pyridoxal 5'-phosphate Salvage Pathway	1.069	-1.069	-0.535	0.535	0
Salvage Pathways of Pyrimidine Ribonucleotides	1.069	-1.069	-0.535	0.535	0
ID1 Signaling Pathway	0	-0.289	0.289	-1.732	-0.866
Insulin Secretion Signaling Pathway	-0.186	1.3	-0.186	-0.557	0.928
Gαq Signaling	0	1.177	0	-0.392	1.569
IGF-1 Signaling	-1.46	1.043	0.209	-0.209	-0.209
Gluconeogenesis I	-0.447	0.447	0.447	1.342	0.447
Xenobiotic Metabolism PXR Signaling Pathway	-0.277	0.832	-0.277	-0.277	-1.387
Androgen Signaling	-0.277	1.387	-0.277	-0.832	-0.277
Death Receptor Signaling	0.6	1.4	0.6	0.2	0.2
CD28 Signaling in T Helper Cells	-0.2	0.6	1	0.6	0.6
Cancer Drug Resistance By Drug Efflux	-0.333	0.333	0.333	-0.333	1.667
WNT/β-catenin Signaling	0.229	-0.688	0.688	1.147	-0.229
IL-12 Signaling and Production in Macrophages	1.567	0.174	-0.174	-0.87	-0.174
S100 Family Signaling Pathway	-1.664	0.128	0.384	-0.384	-0.384
Immunogenic Cell Death Signaling Pathway	1.155	0	0.577	-0.577	0.577
April Mediated Signaling	1.155	0.577	0	-0.577	-0.577
Role of JAK2 in Hormone-like Cytokine Signaling	1.155	-0.577	-0.577	0	-0.577
Leukocyte Extravasation Signaling	0.169	0.845	0.845	0.507	0.507
Role of Pattern Recognition Receptors in Recognition of Bacteria and Viruses	-0.258	0.775	0.258	0.258	1.291
Synaptic Long Term Potentiation	0.258	0.775	-0.258	-0.258	1.291
Agrin Interactions at Neuromuscular Junction	0	0.943	0.943	-0.943	0
PFKFB4 Signaling Pathway	0.707	1.414	0	-0.707	0
Tumoricidal Function of Hepatic Natural Killer Cells	0	0.707	1.414	0.707	0
Cytotoxic T Lymphocyte-mediated Apoptosis of Target Cells	0	0.707	1.414	0.707	0
TNFR1 Signaling	-0.471	-0.471	0.471	-0.943	-0.471
Tumor Microenvironment Pathway	-0.164	0.493	1.48	0.493	0.164
iNOS Signaling	0.302	0.905	0.302	-0.302	0.905
Sperm Motility	0.905	0.302	-0.302	0.302	0.905
Endocannabinoid Neuronal Synapse Pathway	0.302	-0.302	-0.302	-0.302	1.508
GPCR-Mediated Nutrient Sensing in Enteroendocrine Cells	-0.302	-0.302	-0.905	-0.905	-0.302
BER (Base Excision Repair) Pathway	0.302	-0.302	-0.905	-0.905	0.302
CDX Gastrointestinal Cancer Signaling Pathway	1.043	0.209	0.209	-0.209	-1.043
VEGF Signaling	-1.342	0.894	0	-0.447	0
G Beta Gamma Signaling	0	0.894	0.447	-1.342	0
Inhibition of ARE-Mediated mRNA Degradation Pathway	-1.069	0	-0.535	-0.535	0.535
NAD Signaling Pathway	-1.213	-0.728	-0.243	0.243	-0.243
UVB-Induced MAPK Signaling	-0.243	1.213	0.243	0.243	0.728
ERK5 Signaling	0.728	0.243	0.728	0.728	0.243
Oxytocin In Brain Signaling Pathway	0	0.378	0.756	0	1.512
4-1BB Signaling in T Lymphocytes	0.378	0.378	0.378	-1.134	-0.378
Dendritic Cell Maturation	-0.378	0.378	-0.378	-0.378	1.134
PI3K/AKT Signaling	0.2	0.2	0.6	-0.6	-1
Regulation of IL-2 Expression in Activated and Anergic T Lymphocytes	-0.2	1	0.2	0.6	0.6
SAPK/JNK Signaling	-0.426	0.426	0.426	-0.426	0.853
Neurovascular Coupling Signaling Pathway	0.632	0	-0.632	-0.632	0.632
D-myo-inositol-5-phosphate Metabolism	1	0.5	-0.5	0	-0.5
p38 MAPK Signaling	1	0.5	1	0	0
VEGF Family Ligand-Receptor Interactions	-0.5	1	0	0	1
Dopamine-DARPP32 Feedback in cAMP Signaling	1	1.5	0	0	0
IL-1 Signaling	-0.277	0.832	0.277	-0.277	-0.832
SNARE Signaling Pathway	-0.277	-0.277	-1.387	-0.277	-0.277
Unfolded protein response	0.832	-0.277	-0.277	-0.832	0.277
Nitric Oxide Signaling in the Cardiovascular System	-0.832	0.832	-0.277	-0.277	0.277
GNRH Signaling	0.354	0.354	-0.354	-1.061	-0.354
Apoptosis Signaling	-0.186	0.928	0.186	0.557	-0.557
Macrophage Classical Activation Signaling Pathway	0.218	-0.218	0.218	-1.528	-0.218
MYC Mediated Apoptosis Signaling	0	0.471	0	0.943	-0.943
CTLA4 Signaling in Cytotoxic T Lymphocytes	0.18	-0.539	0.18	0.18	-1.257
TNFR2 Signaling	-1	0.333	0.333	-0.333	-0.333
Th2 Pathway	0	1.155	0	0	1.155
Ribonucleotide Reductase Signaling Pathway	-0.289	0	-0.289	-0.577	-1.155
CDC42 Signaling	0	-0.577	0	-0.577	-1.155
T Cell Receptor Signaling	-0.324	0.324	0.324	-0.649	0.649
Gα12/13 Signaling	-0.378	0	0.378	-1.134	0.378
IL-17A Signaling in Gastric Cells	0.447	0.447	0.447	-0.447	-0.447
PCP (Planar Cell Polarity) Pathway	-0.447	0.447	0.447	-0.447	-0.447
Glycolysis I	-0.447	-0.447	0.447	0.447	-0.447
Myelination Signaling Pathway	-1.069	-0.802	-0.267	0	0
IL-7 Signaling Pathway	0.426	-0.853	0	-0.426	0.426
Netrin Signaling	0	1.414	0	-0.707	0
RHOA Signaling	0.302	-0.302	-0.302	-0.302	0.905
Role of BRCA1 in DNA Damage Response	0.302	0.302	0.905	0.302	0.302
G Protein Signaling Mediated by Tubby	0.302	-0.302	-0.905	-0.302	-0.302
Apelin Adipocyte Signaling Pathway	0.302	-0.302	0.905	-0.302	-0.302
Fcγ Receptor-mediated Phagocytosis in Macrophages and Monocytes	-0.229	0.229	0.688	-0.229	0.688
NF-κB Signaling	-0.343	0.343	0	-1.029	0.343
Role of PKR in Interferon Induction and Antiviral Response	0.816	0.408	0.408	0.408	0
Ferroptosis Signaling Pathway	0.816	0.408	-0.408	-0.408	0
PAK Signaling	0	0.408	0.816	0	0.816
MIF Regulation of Innate Immunity	-0.302	0	0	-0.577	1.155
Stearate Biosynthesis I (Animals)	1	0	1	0	0
Cholesterol Biosynthesis II (via 24,25-dihydrolanosterol)	1	0	0	0	-1
Inhibition of Matrix Metalloproteases	1	0	0	0	1
Ephrin B Signaling	-0.5	0	0.5	-1	0
PD-1, PD-L1 cancer immunotherapy pathway	0	0	0	0	-2
Cholesterol Biosynthesis III (via Desmosterol)	1	0	0	0	-1
Cholesterol Biosynthesis I	1	0	0	0	-1
FGF Signaling	-0.5	0.5	0	0	1
3-phosphoinositide Biosynthesis	0.218	1.091	-0.218	0.218	0.218
IL-8 Signaling	-0.324	0.324	0.649	0.324	0.324
PXR/RXR Activation	-0.378	0.378	-0.378	-0.378	-0.378
Ceramide Signaling	0.471	0.943	0	0	-0.471
IL-15 Production	0.626	0.626	0.209	0.209	0.209
STAT3 Pathway	-0.209	-0.626	0.209	-0.626	-0.209
IL-17A Signaling in Airway Cells	0.258	0.258	0.258	-0.258	0.775
Wound Healing Signaling Pathway	0.6	0.6	0.2	0.2	0.2
Phagosome Formation	-0.295	0	0	-0.59	0.885
Erythropoietin Signaling Pathway	-0.707	0	0.354	-0.354	-0.354
Role of CHK Proteins in Cell Cycle Checkpoint Control	-0.577	0	0	-1.155	0
Signaling by Rho Family GTPases	-0.577	0.192	-0.192	0.192	0.577
Superpathway of Inositol Phosphate Compounds	0	0.853	-0.426	0	0.426
CSDE1 Signaling Pathway	0	0	0	-0.816	-0.816
CREB Signaling in Neurons	-0.649	-0.324	0	-0.324	0.324
G-Protein Coupled Receptor Signaling	0.119	0.119	-0.356	-0.119	-0.831
FAK Signaling	0.63	-0.126	-0.378	-0.126	-0.126
Reelin Signaling in Neurons	-0.447	-0.447	0	0	0.447
Apelin Cardiomyocyte Signaling Pathway	0	0.447	-0.447	-0.447	0
CD40 Signaling	-0.426	0	0.426	0	0.426
ERK/MAPK Signaling	0.316	-0.316	0.316	0	0.316
Melatonin Signaling	0	0.632	0	0	0.632
HOTAIR Regulatory Pathway	0	0	-0.784	0	-0.392
HIPPO signaling	0	-1	0	0	0
Inflammasome pathway	N/A	N/A	N/A	N/A	N/A
Choline Degradation I	N/A	N/A	N/A	N/A	N/A
TR/RXR Activation	N/A	N/A	N/A	N/A	N/A
Folate Transformations I	N/A	N/A	N/A	N/A	N/A
Serine Biosynthesis	N/A	N/A	N/A	N/A	N/A
Chondroitin Sulfate Degradation (Metazoa)	N/A	N/A	N/A	N/A	N/A
GDP-mannose Biosynthesis	N/A	N/A	N/A	N/A	N/A
Assembly of RNA Polymerase III Complex	N/A	N/A	N/A	N/A	N/A
Acetyl-CoA Biosynthesis I (Pyruvate Dehydrogenase Complex)	N/A	N/A	N/A	N/A	N/A
Arsenate Detoxification I (Glutaredoxin)	N/A	N/A	N/A	N/A	N/A
Heme Biosynthesis from Uroporphyrinogen-III I	N/A	N/A	N/A	N/A	N/A
Androgen Biosynthesis	N/A	N/A	N/A	N/A	N/A
Intrinsic Prothrombin Activation Pathway	N/A	N/A	N/A	N/A	N/A
Cleavage and Polyadenylation of Pre-mRNA	N/A	N/A	N/A	N/A	N/A
Thyroid Hormone Metabolism II (via Conjugation and/or Degradation)	N/A	N/A	N/A	N/A	N/A
Tight Junction Signaling	N/A	N/A	N/A	N/A	N/A
Acetone Degradation I (to Methylglyoxal)	N/A	N/A	N/A	N/A	N/A
Thyroid Hormone Biosynthesis	N/A	N/A	N/A	N/A	N/A
Axonal Guidance Signaling	N/A	N/A	N/A	N/A	N/A
Guanine and Guanosine Salvage I	N/A	N/A	N/A	N/A	N/A
Docosahexaenoic Acid (DHA) Signaling	N/A	N/A	N/A	N/A	N/A
Dermatan Sulfate Biosynthesis	N/A	N/A	N/A	N/A	N/A
Adenine and Adenosine Salvage III	N/A	N/A	N/A	N/A	N/A
UDP-N-acetyl-D-galactosamine Biosynthesis I	N/A	N/A	N/A	N/A	N/A
Tetrapyrrole Biosynthesis II	N/A	N/A	N/A	N/A	N/A
Sucrose Degradation V (Mammalian)	N/A	N/A	N/A	N/A	N/A
Gustation Pathway	N/A	N/A	N/A	N/A	N/A
Formaldehyde Oxidation II (Glutathione-dependent)	N/A	N/A	N/A	N/A	N/A
Purine Nucleotides De Novo Biosynthesis II	N/A	N/A	N/A	N/A	N/A
Dermatan Sulfate Degradation (Metazoa)	N/A	N/A	N/A	N/A	N/A
Ephrin A Signaling	N/A	N/A	N/A	N/A	N/A
Th1 and Th2 Activation Pathway	N/A	N/A	N/A	N/A	N/A
Role of JAK1, JAK2 and TYK2 in Interferon Signaling	N/A	N/A	N/A	N/A	N/A
Chondroitin Sulfate Biosynthesis (Late Stages)	N/A	N/A	N/A	N/A	N/A
N-acetylglucosamine Degradation I	N/A	N/A	N/A	N/A	N/A
FAT10 Signaling Pathway	N/A	N/A	N/A	N/A	N/A
Histidine Degradation III	N/A	N/A	N/A	N/A	N/A
RAR Activation	N/A	N/A	N/A	N/A	N/A
Tetrahydrofolate Salvage from 5,10-methenyltetrahydrofolate	N/A	N/A	N/A	N/A	N/A
Regulation of the Epithelial-Mesenchymal Transition Pathway	N/A	N/A	N/A	N/A	N/A
Ascorbate Recycling (Cytosolic)	N/A	N/A	N/A	N/A	N/A
Sertoli Cell-Sertoli Cell Junction Signaling	N/A	N/A	N/A	N/A	N/A
Phenylalanine Degradation I (Aerobic)	N/A	N/A	N/A	N/A	N/A
Creatine-phosphate Biosynthesis	N/A	N/A	N/A	N/A	N/A
Serotonin Degradation	N/A	N/A	N/A	N/A	N/A
Methionine Degradation I (to Homocysteine)	N/A	N/A	N/A	N/A	N/A
Prostanoid Biosynthesis	N/A	N/A	N/A	N/A	N/A
Calcium Transport I	N/A	N/A	N/A	N/A	N/A
Galactose Degradation I (Leloir Pathway)	N/A	N/A	N/A	N/A	N/A
Phosphatidylcholine Biosynthesis I	N/A	N/A	N/A	N/A	N/A
Superpathway of Serine and Glycine Biosynthesis I	N/A	N/A	N/A	N/A	N/A
Oxidative Phosphorylation	N/A	N/A	N/A	N/A	N/A
NAD Phosphorylation and Dephosphorylation	N/A	N/A	N/A	N/A	N/A
Nicotine Degradation III	N/A	N/A	N/A	N/A	N/A
FXR/RXR Activation	N/A	N/A	N/A	N/A	N/A
Thioredoxin Pathway	N/A	N/A	N/A	N/A	N/A
Acetyl-CoA Biosynthesis III (from Citrate)	N/A	N/A	N/A	N/A	N/A
Phenylalanine Degradation IV (Mammalian, via Side Chain)	N/A	N/A	N/A	N/A	N/A
Methylthiopropionate Biosynthesis	N/A	N/A	N/A	N/A	N/A
Fatty Acid Activation	N/A	N/A	N/A	N/A	N/A
Estrogen Biosynthesis	N/A	N/A	N/A	N/A	N/A
Phospholipases	N/A	N/A	N/A	N/A	N/A
UDP-N-acetyl-D-galactosamine Biosynthesis II	N/A	N/A	N/A	N/A	N/A
Phototransduction Pathway	N/A	N/A	N/A	N/A	N/A
UDP-N-acetyl-D-glucosamine Biosynthesis II	N/A	N/A	N/A	N/A	N/A
Protein Ubiquitination Pathway	N/A	N/A	N/A	N/A	N/A
Tryptophan Degradation X (Mammalian, via Tryptamine)	N/A	N/A	N/A	N/A	N/A
CDP-diacylglycerol Biosynthesis I	N/A	N/A	N/A	N/A	N/A
Citrulline-Nitric Oxide Cycle	N/A	N/A	N/A	N/A	N/A
Mitochondrial L-carnitine Shuttle Pathway	N/A	N/A	N/A	N/A	N/A
Branched-chain α-keto acid Dehydrogenase Complex	N/A	N/A	N/A	N/A	N/A
Pyrimidine Ribonucleotides De Novo Biosynthesis	N/A	N/A	N/A	N/A	N/A
Eumelanin Biosynthesis	N/A	N/A	N/A	N/A	N/A
Telomere Extension by Telomerase	N/A	N/A	N/A	N/A	N/A
Granzyme A Signaling	N/A	N/A	N/A	N/A	N/A
Dolichol and Dolichyl Phosphate Biosynthesis	N/A	N/A	N/A	N/A	N/A
Glucocorticoid Receptor Signaling	N/A	N/A	N/A	N/A	N/A
nNOS Signaling in Skeletal Muscle Cells	N/A	N/A	N/A	N/A	N/A
Fatty Acid α-oxidation	N/A	N/A	N/A	N/A	N/A
Melatonin Degradation I	N/A	N/A	N/A	N/A	N/A
Glutaryl-CoA Degradation	N/A	N/A	N/A	N/A	N/A
S-adenosyl-L-methionine Biosynthesis	N/A	N/A	N/A	N/A	N/A
Adenine and Adenosine Salvage I	N/A	N/A	N/A	N/A	N/A
DNA Double-Strand Break Repair by Homologous Recombination	N/A	N/A	N/A	N/A	N/A
Glutathione-mediated Detoxification	N/A	N/A	N/A	N/A	N/A
Glycine Cleavage Complex	N/A	N/A	N/A	N/A	N/A
Xanthine and Xanthosine Salvage	N/A	N/A	N/A	N/A	N/A
T Helper Cell Differentiation	N/A	N/A	N/A	N/A	N/A
Folate Polyglutamylation	N/A	N/A	N/A	N/A	N/A
Virus Entry via Endocytic Pathways	N/A	N/A	N/A	N/A	N/A
Notch Signaling	N/A	N/A	N/A	N/A	N/A
Vitamin-C Transport	N/A	N/A	N/A	N/A	N/A
TCA Cycle II (Eukaryotic)	N/A	N/A	N/A	N/A	N/A
Noradrenaline and Adrenaline Degradation	N/A	N/A	N/A	N/A	N/A
Ceramide Biosynthesis	N/A	N/A	N/A	N/A	N/A
Isoleucine Degradation I	N/A	N/A	N/A	N/A	N/A
Triacylglycerol Biosynthesis	N/A	N/A	N/A	N/A	N/A
Tyrosine Degradation I	N/A	N/A	N/A	N/A	N/A
Nucleotide Excision Repair Pathway	N/A	N/A	N/A	N/A	N/A
Pyrimidine Ribonucleotides Interconversion	N/A	N/A	N/A	N/A	N/A
Heme Degradation	N/A	N/A	N/A	N/A	N/A
Superoxide Radicals Degradation	N/A	N/A	N/A	N/A	N/A
Retinol Biosynthesis	N/A	N/A	N/A	N/A	N/A
Zymosterol Biosynthesis	N/A	N/A	N/A	N/A	N/A
Extrinsic Prothrombin Activation Pathway	N/A	N/A	N/A	N/A	N/A
Role of OCT4 in Mammalian Embryonic Stem Cell Pluripotency	N/A	N/A	N/A	N/A	N/A
Choline Biosynthesis III	N/A	N/A	N/A	N/A	N/A
Epoxysqualene Biosynthesis	N/A	N/A	N/A	N/A	N/A
Phosphatidylglycerol Biosynthesis II (Non-plastidic)	N/A	N/A	N/A	N/A	N/A
Tetrahydrobiopterin Biosynthesis II	N/A	N/A	N/A	N/A	N/A
tRNA Charging	N/A	N/A	N/A	N/A	N/A
Phagosome Maturation	N/A	N/A	N/A	N/A	N/A
Circadian Rhythm Signaling	N/A	N/A	N/A	N/A	N/A
Urate Biosynthesis/Inosine 5'-phosphate Degradation	N/A	N/A	N/A	N/A	N/A
Dermatan Sulfate Biosynthesis (Late Stages)	N/A	N/A	N/A	N/A	N/A
Remodeling of Epithelial Adherens Junctions	N/A	N/A	N/A	N/A	N/A
DNA Double-Strand Break Repair by Non-Homologous End Joining	N/A	N/A	N/A	N/A	N/A
Purine Nucleotides Degradation II (Aerobic)	N/A	N/A	N/A	N/A	N/A
Tetrahydrobiopterin Biosynthesis I	N/A	N/A	N/A	N/A	N/A
GDP-L-fucose Biosynthesis I (from GDP-D-mannose)	N/A	N/A	N/A	N/A	N/A
Arginine Degradation VI (Arginase 2 Pathway)	N/A	N/A	N/A	N/A	N/A
Glucocorticoid Biosynthesis	N/A	N/A	N/A	N/A	N/A
Spliceosomal Cycle	N/A	N/A	N/A	N/A	N/A
Mechanisms of Viral Exit from Host Cells	N/A	N/A	N/A	N/A	N/A
Methylmalonyl Pathway	N/A	N/A	N/A	N/A	N/A
Ethanol Degradation IV	N/A	N/A	N/A	N/A	N/A
Rapoport-Luebering Glycolytic Shunt	N/A	N/A	N/A	N/A	N/A
Differential Regulation of Cytokine Production in Macrophages and T Helper Cells by IL-17A and IL-17F	N/A	N/A	N/A	N/A	N/A
tRNA Splicing	N/A	N/A	N/A	N/A	N/A
Pentose Phosphate Pathway	N/A	N/A	N/A	N/A	N/A
Superpathway of Methionine Degradation	N/A	N/A	N/A	N/A	N/A
Granulocyte Adhesion and Diapedesis	N/A	N/A	N/A	N/A	N/A
Role of JAK1 and JAK3 in γc Cytokine Signaling	N/A	N/A	N/A	N/A	N/A
Glucose and Glucose-1-phosphate Degradation	N/A	N/A	N/A	N/A	N/A
Guanosine Nucleotides Degradation III	N/A	N/A	N/A	N/A	N/A
nNOS Signaling in Neurons	N/A	N/A	N/A	N/A	N/A
Heme Biosynthesis II	N/A	N/A	N/A	N/A	N/A
Serotonin Receptor Signaling	N/A	N/A	N/A	N/A	N/A
Germ Cell-Sertoli Cell Junction Signaling	N/A	N/A	N/A	N/A	N/A
Role of Tissue Factor in Cancer	N/A	N/A	N/A	N/A	N/A
Differential Regulation of Cytokine Production in Intestinal Epithelial Cells by IL-17A and IL-17F	N/A	N/A	N/A	N/A	N/A
NADH Repair	N/A	N/A	N/A	N/A	N/A
Proline Biosynthesis II (from Arginine)	N/A	N/A	N/A	N/A	N/A
Tryptophan Degradation III (Eukaryotic)	N/A	N/A	N/A	N/A	N/A
Pentose Phosphate Pathway (Non-oxidative Branch)	N/A	N/A	N/A	N/A	N/A
Ketolysis	N/A	N/A	N/A	N/A	N/A
Complement System	N/A	N/A	N/A	N/A	N/A
Assembly of RNA Polymerase I Complex	N/A	N/A	N/A	N/A	N/A
Transcriptional Regulatory Network in Embryonic Stem Cells	N/A	N/A	N/A	N/A	N/A
2-ketoglutarate Dehydrogenase Complex	N/A	N/A	N/A	N/A	N/A
Glutathione Redox Reactions I	N/A	N/A	N/A	N/A	N/A
Oxytocin In Spinal Neurons Signaling Pathway	N/A	N/A	N/A	N/A	N/A
Glycogen Degradation II	N/A	N/A	N/A	N/A	N/A
Acyl-CoA Hydrolysis	N/A	N/A	N/A	N/A	N/A
Clathrin-mediated Endocytosis Signaling	N/A	N/A	N/A	N/A	N/A
Chondroitin Sulfate Biosynthesis	N/A	N/A	N/A	N/A	N/A
Caveolar-mediated Endocytosis Signaling	N/A	N/A	N/A	N/A	N/A
Tyrosine Biosynthesis IV	N/A	N/A	N/A	N/A	N/A
Mineralocorticoid Biosynthesis	N/A	N/A	N/A	N/A	N/A
Methylglyoxal Degradation III	N/A	N/A	N/A	N/A	N/A
Cardiomyocyte Differentiation via BMP Receptors	N/A	N/A	N/A	N/A	N/A
Glutamate Receptor Signaling	N/A	N/A	N/A	N/A	N/A
Adenosine Nucleotides Degradation II	N/A	N/A	N/A	N/A	N/A
Superpathway of D-myo-inositol (1,4,5)-trisphosphate Metabolism	N/A	N/A	N/A	N/A	N/A
Dopamine Degradation	N/A	N/A	N/A	N/A	N/A
Ketogenesis	N/A	N/A	N/A	N/A	N/A
Lysine Degradation V	N/A	N/A	N/A	N/A	N/A
Antigen Presentation Pathway	N/A	N/A	N/A	N/A	N/A
Histamine Degradation	N/A	N/A	N/A	N/A	N/A
Superpathway of Geranylgeranyldiphosphate Biosynthesis I (via Mevalonate)	N/A	N/A	N/A	N/A	N/A
γ-linolenate Biosynthesis II (Animals)	N/A	N/A	N/A	N/A	N/A
Putrescine Degradation III	N/A	N/A	N/A	N/A	N/A
γ-glutamyl Cycle	N/A	N/A	N/A	N/A	N/A
Nicotine Degradation II	N/A	N/A	N/A	N/A	N/A
Superpathway of Citrulline Metabolism	N/A	N/A	N/A	N/A	N/A
Sonic Hedgehog Signaling	N/A	N/A	N/A	N/A	N/A
Eicosanoid Signaling	N/A	N/A	N/A	N/A	N/A
Coagulation System	N/A	N/A	N/A	N/A	N/A
Superpathway of Melatonin Degradation	N/A	N/A	N/A	N/A	N/A
Cysteine Biosynthesis III (mammalia)	N/A	N/A	N/A	N/A	N/A
Agranulocyte Adhesion and Diapedesis	N/A	N/A	N/A	N/A	N/A
Embryonic Stem Cell Differentiation into Cardiac Lineages	N/A	N/A	N/A	N/A	N/A
Dopamine Receptor Signaling	N/A	N/A	N/A	N/A	N/A
Oxidative Ethanol Degradation III	N/A	N/A	N/A	N/A	N/A
D-myo-inositol (1,4,5)-trisphosphate Degradation	N/A	N/A	N/A	N/A	N/A
Role of Cytokines in Mediating Communication between Immune Cells	N/A	N/A	N/A	N/A	N/A
MSP-RON Signaling Pathway	N/A	N/A	N/A	N/A	N/A
D-myo-inositol (1,4,5)-Trisphosphate Biosynthesis	N/A	N/A	N/A	N/A	N/A
Proline Biosynthesis I	N/A	N/A	N/A	N/A	N/A
Iron homeostasis signaling pathway	N/A	N/A	N/A	N/A	N/A
GDP-glucose Biosynthesis	N/A	N/A	N/A	N/A	N/A
Semaphorin Signaling in Neurons	N/A	N/A	N/A	N/A	N/A
Ethanol Degradation II	N/A	N/A	N/A	N/A	N/A
Heparan Sulfate Biosynthesis	N/A	N/A	N/A	N/A	N/A
UDP-D-xylose and UDP-D-glucuronate Biosynthesis	N/A	N/A	N/A	N/A	N/A
Ceramide Degradation	N/A	N/A	N/A	N/A	N/A
N-acetylglucosamine Degradation II	N/A	N/A	N/A	N/A	N/A
GABA Receptor Signaling	N/A	N/A	N/A	N/A	N/A
Triacylglycerol Degradation	N/A	N/A	N/A	N/A	N/A
Inosine-5'-phosphate Biosynthesis II	N/A	N/A	N/A	N/A	N/A
Xenobiotic Metabolism Signaling	N/A	N/A	N/A	N/A	N/A
Valine Degradation I	N/A	N/A	N/A	N/A	N/A
Coenzyme A Biosynthesis	N/A	N/A	N/A	N/A	N/A
Sphingosine and Sphingosine-1-phosphate Metabolism	N/A	N/A	N/A	N/A	N/A
The Visual Cycle	N/A	N/A	N/A	N/A	N/A
2-oxobutanoate Degradation I	N/A	N/A	N/A	N/A	N/A
Gap Junction Signaling	N/A	N/A	N/A	N/A	N/A
Communication between Innate and Adaptive Immune Cells	N/A	N/A	N/A	N/A	N/A
Purine Ribonucleosides Degradation to Ribose-1-phosphate	N/A	N/A	N/A	N/A	N/A
Heparan Sulfate Biosynthesis (Late Stages)	N/A	N/A	N/A	N/A	N/A
Bile Acid Biosynthesis, Neutral Pathway	N/A	N/A	N/A	N/A	N/A
B Cell Development	N/A	N/A	N/A	N/A	N/A
Glutathione Redox Reactions II	N/A	N/A	N/A	N/A	N/A
Trehalose Degradation II (Trehalase)	N/A	N/A	N/A	N/A	N/A
Mevalonate Pathway I	N/A	N/A	N/A	N/A	N/A
Lysine Degradation II	N/A	N/A	N/A	N/A	N/A
IL-17A Signaling in Fibroblasts	N/A	N/A	N/A	N/A	N/A

## Sheet: TableS5B
Canonical Pathways	tozasertib	barasertib	alisertib	ZM-447439	olaparib
NRF2-mediated Oxidative Stress Response	1.279	3.838	2.985	2.132	2.132
α-Adrenergic Signaling	1.941	2.496	1.941	1.941	1.941
HIF1α Signaling	-0.343	2.058	2.744	1.029	2.744
Xenobiotic Metabolism General Signaling Pathway	0.655	1.964	1.964	1.528	1.964
NER (Nucleotide Excision Repair, Enhanced Pathway)	-1.213	-0.728	-2.183	-1.698	1.698
IL-15 Signaling	0.5	2.5	2	0.5	2
p53 Signaling	2.132	0.853	1.279	1.706	1.279
mTOR Signaling	-1.091	1.091	1.964	0.655	2.4
LXR/RXR Activation	-1.134	-2.646	-1.134	0.378	-1.89
Oncostatin M Signaling	0.707	2.121	1.414	1.414	1.414
Glycogen Degradation III	2	1	1	1	2
Macrophage Alternative Activation Signaling Pathway	0.686	2.401	1.029	1.029	1.715
Prolactin Signaling	-0.447	1.789	1.789	1.342	1.342
Sumoylation Pathway	0.471	-0.471	0.471	2.357	-2.828
Mismatch Repair in Eukaryotes	-1.633	-1.633	-0.816	-1.633	0.816
Mitotic Roles of Polo-Like Kinase	1.134	-1.89	-1.89	-1.134	-0.378
Phospholipase C Signaling	1.134	1.89	1.134	-0.756	1.512
Calcium-induced T Lymphocyte Apoptosis	1.134	1.89	0.378	1.134	1.89
Pyroptosis Signaling Pathway	1.155	1.155	1.732	0.577	1.732
NUR77 Signaling in T Lymphocytes	0.905	1.508	0.905	1.508	1.508
PEDF Signaling	0	2.236	1.342	0.894	1.789
Thrombopoietin Signaling	0	1.886	1.414	1.414	1.414
Cyclins and Cell Cycle Regulation	0.209	-2.711	-1.043	-1.46	0.626
PPARα/RXRα Activation	0	-2.132	-2.985	0	-0.853
Role of NFAT in Regulation of the Immune Response	0.845	1.859	1.183	-0.169	1.859
PPAR Signaling	0.218	-1.964	-1.964	-0.655	-1.091
LPS-stimulated MAPK Signaling	0.392	1.961	1.569	0.392	1.569
BAG2 Signaling Pathway	-0.535	-2.138	-0.535	-0.535	-2.138
Role of JAK family kinases in IL-6-type Cytokine Signaling	1.941	0.277	1.387	1.387	-0.832
Interferon Signaling	2.236	0.447	0.447	1.342	1.342
DNA damage-induced 14-3-3σ Signaling	0	2.236	0.894	1.342	1.342
Actin Nucleation by ARP-WASP Complex	-0.447	1.342	2.236	-0.447	1.342
GP6 Signaling Pathway	0.688	1.606	1.147	0.688	1.606
HMGB1 Signaling	-1.225	1.225	2.041	0	1.225
Th17 Activation Pathway	0.816	2.449	1.633	0	0.816
IL-9 Signaling	0.333	1	1	1	2.333
Insulin Receptor Signaling	-0.209	1.043	1.877	1.043	1.46
ERB2-ERBB3 Signaling	0.243	1.698	1.698	1.698	0.243
Chemokine Signaling	0.5	1.5	1.5	0	2
Neutrophil Extracellular Trap Signaling Pathway	-1.093	-0.949	-0.781	-2.03	0.632
Pulmonary Healing Signaling Pathway	1.915	1.219	1.219	-0.522	0.522
NF-κB Activation by Viruses	-0.447	1.342	1.342	0.447	1.789
Macropinocytosis Signaling	-0.535	1.069	1.604	0.535	1.604
Paxillin Signaling	0.816	1.225	1.225	0.408	1.633
fMLP Signaling in Neutrophils	0.408	1.633	1.225	0.408	1.633
Cell Cycle: G2/M DNA Damage Checkpoint Regulation	-1.606	1.147	0.229	2.065	0.229
Estrogen-mediated S-phase Entry	0.277	-1.941	-0.832	-1.387	-0.832
IL-3 Signaling	-0.209	1.46	0.626	1.46	1.46
RAC Signaling	-0.626	1.46	1.043	-0.626	1.46
Endocannabinoid Cancer Inhibition Pathway	0.539	0.898	0.539	1.257	1.976
Regulation of eIF4 and p70S6K Signaling	-1.732	0.577	1.155	0	1.732
Lymphotoxin β Receptor Signaling	-1.732	-1.155	-0.577	-1.155	-0.577
CNTF Signaling	0	0.577	1.155	1.155	2.309
UVA-Induced MAPK Signaling	0	0.577	1.155	0.577	2.887
PKCθ Signaling in T Lymphocytes	-0.577	1.732	1.347	0.192	1.347
IL-6 Signaling	-0.192	1.732	1.347	0.577	1.347
Growth Hormone Signaling	-0.471	0.471	0.471	1.886	1.886
B Cell Receptor Signaling	0.469	2.03	1.406	-0.156	1.093
BMP signaling pathway	0.905	2.111	0.302	-1.508	-0.302
Estrogen Receptor Signaling	0.962	-0.412	-0.137	-2.06	-1.511
Cholecystokinin/Gastrin-mediated Signaling	-0.218	1.964	1.091	0.218	1.528
TEC Kinase Signaling	0.928	0.928	0.557	0.557	2.043
Regulation of Cellular Mechanics by Calpain Protease	0.5	2	1	0	1.5
Cell Cycle Control of Chromosomal Replication	0.5	-1.5	-1.5	-1	-0.5
Hypoxia Signaling in the Cardiovascular System	-1	1	-0.333	-1.667	-1
Autophagy	0	3.333	1.333	0	0.333
Regulation of Actin-based Motility by Rho	-1	-1	0.333	-2.333	0.333
Inhibition of Angiogenesis by TSP1	-0.333	-0.333	1	-1	-2.333
Cardiac Hypertrophy Signaling (Enhanced)	0.64	1.408	1.408	-0.128	1.408
Toll-like Receptor Signaling	-0.707	1.414	1.414	0	1.414
Assembly of RNA Polymerase II Complex	0	-1.414	-0.707	-1.414	1.414
Gαs Signaling	0	0	-1.414	-1.414	-2.121
Retinoic acid Mediated Apoptosis Signaling	0	-0.707	-0.707	-1.414	-2.121
Human Embryonic Stem Cell Pluripotency	0.378	1.512	1.512	0.756	0.756
Superpathway of Cholesterol Biosynthesis	1.89	-0.378	-0.378	1.134	-1.134
Kinetochore Metaphase Signaling Pathway	0.775	-1.291	-2.324	0.258	0.258
Crosstalk between Dendritic Cells and Natural Killer Cells	0.816	1.633	0	-0.816	1.633
MSP-RON Signaling In Cancer Cells Pathway	0.408	1.633	1.633	0.408	0.816
Xenobiotic Metabolism AHR Signaling Pathway	0	1.633	1.633	0.816	0.816
Angiopoietin Signaling	2.449	0.408	0.816	-0.816	0.408
IL-2 Signaling	-0.535	1.069	0.535	1.069	1.604
Gαi Signaling	0.832	1.387	1.387	0.832	0.277
ERBB4 Signaling	-0.832	1.387	0.832	0.277	1.387
Activation of IRF by Cytosolic Pattern Recognition Receptors	0.277	-1.387	-1.387	-0.832	-0.832
Role of NANOG in Mammalian Embryonic Stem Cell Pluripotency	-0.832	1.387	0.277	-0.277	1.941
CCR3 Signaling in Eosinophils	0.471	0.943	0.943	0	2.357
FLT3 Signaling in Hematopoietic Progenitor Cells	0.471	0.943	1.414	0.471	1.414
IL-17 Signaling	-0.471	1.414	1.414	-0.471	0.943
Adipogenesis pathway	-0.784	-0.784	-1.177	1.177	0.784
Relaxin Signaling	-0.728	0.728	-0.728	-1.213	-1.213
DNA Methylation and Transcriptional Repression Signaling	-0.728	-1.213	-1.213	-0.243	-1.213
p70S6K Signaling	-0.6	0.6	1	-0.6	1.8
IL-10 Signaling	0.354	-1.768	-1.061	0.354	-1.061
Senescence Pathway	-0.911	2.213	0.911	0.13	-0.391
Aldosterone Signaling in Epithelial Cells	-1.508	0.905	-0.302	-0.302	1.508
CD27 Signaling in Lymphocytes	0.905	0.905	0.302	1.508	0.905
Antiproliferative Role of TOB in T Cell Signaling	-0.302	1.508	0.302	0.905	-1.508
Factors Promoting Cardiogenesis in Vertebrates	1.5	1	1	0.5	-0.5
Adrenomedullin signaling pathway	-0.686	1.715	0.343	0	1.715
Production of Nitric Oxide and Reactive Oxygen Species in Macrophages	-0.962	0.577	0.962	0.192	1.732
Th1 Pathway	1.291	0.258	0.258	0.775	1.807
Thrombin Signaling	0	1.461	0.365	-1.461	1.095
PTEN Signaling	-0.73	1.095	-1.461	1.095	0
NGF Signaling	0.209	1.46	1.46	0.209	1.043
Mouse Embryonic Stem Cell Pluripotency	0.229	1.606	0.688	-0.229	1.606
Cell Cycle: G1/S Checkpoint Regulation	-0.229	2.524	-0.229	0.688	0.688
Endothelin-1 Signaling	0.174	1.567	0.87	-0.522	1.219
TREM1 Signaling	0.333	1	1	-0.333	1.667
HGF Signaling	0	1.177	1.177	0.784	1.177
ERBB Signaling	0.392	1.177	1.177	-0.392	1.177
Renin-Angiotensin Signaling	0.392	1.569	0.784	0	1.569
Corticotropin Releasing Hormone Signaling	1.069	1.604	-0.535	-0.535	-0.535
RHOGDI Signaling	1.069	0.535	1.069	1.604	0
IL-4 Signaling	0.928	1.3	0.557	-0.557	0.928
Calcium Signaling	1.414	1.414	0	-0.707	-0.707
Chaperone Mediated Autophagy Signaling Pathway	-0.156	-1.093	-1.093	-1.093	-0.781
Sirtuin Signaling Pathway	1	-1.4	-1	0.6	-0.2
UVC-Induced MAPK Signaling	0.832	1.387	1.387	0.277	0.277
CDK5 Signaling	-0.277	2.496	0.832	-0.277	-0.277
IL-13 Signaling Pathway	-1.091	-0.655	-0.655	-1.528	0.218
Fc Epsilon RI Signaling	0.218	0.655	1.091	-0.655	1.528
PDGF Signaling	-1.091	1.091	-0.218	1.091	0.655
eNOS Signaling	0.218	1.091	1.091	1.091	0.655
14-3-3-mediated Signaling	-0.218	0.218	1.528	1.091	1.091
cAMP-mediated signaling	0.728	-0.243	-0.728	-0.728	-1.698
Sphingosine-1-phosphate Signaling	-1.698	-0.728	-0.728	0.243	0.728
Synaptogenesis Signaling Pathway	-0.949	-0.316	-0.316	-1.897	-0.632
Granzyme B Signaling	-0.816	-0.816	0	-0.816	-1.633
TGF-β Signaling	-0.577	0.577	1.732	-0.577	-0.577
JAK/STAT Signaling	-0.447	1.342	0.894	0	1.342
Cardiac β-adrenergic Signaling	-1.342	-0.447	-0.447	-0.447	-1.342
Fatty Acid β-oxidation I	-0.447	-1.342	-0.447	-0.447	1.342
ICOS-ICOSL Signaling in T Helper Cells	0	2.236	0	0	1.789
Apelin Cardiac Fibroblast Signaling Pathway	-0.447	-0.447	-1.342	-0.447	-1.342
MSP-RON Signaling In Macrophages Pathway	-1.342	0.447	0.894	0.894	-0.447
PI3K Signaling in B Lymphocytes	0.174	1.567	-0.174	-0.87	1.219
Apelin Muscle Signaling Pathway	0	0	-1	-1	-2
Colanic Acid Building Blocks Biosynthesis	-2	0	0	-1	1
Apelin Liver Signaling Pathway	1	1	0	1	1
Role of RIG1-like Receptors in Antiviral Innate Immunity	1	1	0	-1	1
Endoplasmic Reticulum Stress Pathway	0	1	2	0	1
AMPK Signaling	-1.043	0.209	-1.043	-1.043	-0.626
Endocannabinoid Developing Neuron Pathway	0.626	0.626	1.46	-0.209	1.043
TWEAK Signaling	0.302	-0.905	-0.302	-1.508	-0.905
IL-23 Signaling Pathway	-0.905	0.905	0.905	-0.302	0.905
Protein Kinase A Signaling	0.469	2.343	0.781	0.156	0.156
Apelin Endothelial Signaling Pathway	-0.557	1.3	1.3	-0.186	0.557
Opioid Signaling Pathway	0.928	0.557	0.928	-0.557	-0.928
Necroptosis Signaling Pathway	0.2	0.408	-0.6	-0.6	2.041
Acute Phase Response Signaling	-0.853	1.279	0.853	-0.426	0.426
EIF2 Signaling	-1.886	-0.943	0	-0.943	0
FcγRIIB Signaling in B Lymphocytes	0	1.604	0.535	0	1.604
Neuregulin Signaling	1.091	0.655	1.091	-0.218	0.655
NOD1/2 Signaling Pathway	1.091	0.218	-0.218	-1.528	-0.655
Semaphorin Neuronal Repulsive Signaling Pathway	0.655	-1.091	-1.091	-0.655	-0.218
GADD45 Signaling	0.408	1.633	1.225	0.408	0
B Cell Activating Factor Signaling	1	1	0.333	-1	-0.333
Regulation Of The Epithelial Mesenchymal Transition In Development Pathway	0.333	1.667	1	-0.333	-0.333
Apelin Pancreas Signaling Pathway	-1.667	-0.333	0.333	0.333	1
GPCR-Mediated Integration of Enteroendocrine Signaling Exemplified by an L Cell	-0.333	1	0.333	1	-1
Integrin Signaling	-0.522	0.87	0.87	-0.87	0.522
CXCR4 Signaling	0	1.461	0.73	-0.365	1.095
EGF Signaling	-1.213	-0.243	-0.728	-1.213	0.243
Synaptic Long Term Depression	1.213	0.243	-0.243	-0.728	1.213
T Cell Exhaustion Signaling Pathway	2.183	0.243	-0.243	0.243	-0.728
Regulation Of The Epithelial Mesenchymal Transition By Growth Factors Pathway	-0.973	0.973	1.298	0	-0.324
WNT/Ca+ pathway	0.707	0.707	-0.707	-1.414	0
Role of p14/p19ARF in Tumor Suppression	2.121	0	0	0	-1.414
VDR/RXR Activation	0	-0.707	-0.707	-1.414	-0.707
LPS/IL-1 Mediated Inhibition of RXR Function	0.707	0.707	-0.707	0.707	-0.707
White Adipose Tissue Browning Pathway	-0.707	0.707	-0.707	-0.707	-0.707
ATM Signaling	0.392	0.392	0	1.569	1.177
Ephrin Receptor Signaling	0.557	1.3	0.557	-0.557	0.557
GM-CSF Signaling	0	1	0.5	0.5	1.5
3-phosphoinositide Degradation	1	1	-0.5	0.5	-0.5
Neurotrophin/TRK Signaling	-1	1	1	0	0.5
CLEAR Signaling Pathway	0.949	1.265	0	0.632	-0.632
CCR5 Signaling in Macrophages	1.155	0.577	0.577	1.155	0
Antiproliferative Role of Somatostatin Receptor 2	0	0.577	1.155	0	1.732
FAT10 Cancer Signaling Pathway	0	1.155	1.732	0	0.577
Antioxidant Action of Vitamin C	-0.577	-0.577	-0.577	0	-1.732
IL-33 Signaling Pathway	-0.822	0.493	-0.493	-1.151	-0.493
Melanocyte Development and Pigmentation Signaling	-1.147	1.147	-0.229	-0.688	-0.229
Natural Killer Cell Signaling	-0.18	0.18	0.898	-1.616	0.539
MicroRNA Biogenesis Signaling Pathway	0.18	0.539	-0.539	-0.539	1.616
P2Y Purigenic Receptor Signaling Pathway	-0.853	1.279	0.426	-0.426	0.426
ILK Signaling	-0.756	0.378	1.512	0.378	-0.378
OX40 Signaling Pathway	0.378	-0.378	-0.378	-1.134	-1.134
Actin Cytoskeleton Signaling	-1	0.2	0.2	-1.4	0.6
Oxytocin Signaling Pathway	0.309	2.16	0	0	0.926
GDNF Family Ligand-Receptor Interactions	-0.775	1.291	0.775	-0.258	0.258
D-myo-inositol (3,4,5,6)-tetrakisphosphate Biosynthesis	1.291	0.775	-0.258	0.258	-0.775
D-myo-inositol (1,4,5,6)-Tetrakisphosphate Biosynthesis	1.291	0.775	-0.258	0.258	-0.775
MIF-mediated Glucocorticoid Regulation	0	0.333	0.333	-1	1.667
Telomerase Signaling	0	0.471	0.943	-0.471	1.414
Aryl Hydrocarbon Receptor Signaling	0	-1.826	-0.73	0	-0.73
Cell Cycle Regulation by BTG Family Proteins	0	0.816	0	-0.816	1.633
Epithelial Adherens Junction Signaling	-0.816	-1.225	-0.816	-0.408	0
IL-22 Signaling	1.633	0	0	0.816	0.816
Xenobiotic Metabolism CAR Signaling Pathway	0	0.535	-0.535	-0.535	-1.604
Pyridoxal 5'-phosphate Salvage Pathway	1.069	-1.069	-0.535	0.535	0
Salvage Pathways of Pyrimidine Ribonucleotides	1.069	-1.069	-0.535	0.535	0
ID1 Signaling Pathway	0	-0.289	0.289	-1.732	-0.866
Insulin Secretion Signaling Pathway	-0.186	1.3	-0.186	-0.557	0.928
Gαq Signaling	0	1.177	0	-0.392	1.569
IGF-1 Signaling	-1.46	1.043	0.209	-0.209	-0.209
Gluconeogenesis I	-0.447	0.447	0.447	1.342	0.447
Xenobiotic Metabolism PXR Signaling Pathway	-0.277	0.832	-0.277	-0.277	-1.387
Androgen Signaling	-0.277	1.387	-0.277	-0.832	-0.277
Death Receptor Signaling	0.6	1.4	0.6	0.2	0.2
CD28 Signaling in T Helper Cells	-0.2	0.6	1	0.6	0.6
Cancer Drug Resistance By Drug Efflux	-0.333	0.333	0.333	-0.333	1.667
WNT/β-catenin Signaling	0.229	-0.688	0.688	1.147	-0.229
IL-12 Signaling and Production in Macrophages	1.567	0.174	-0.174	-0.87	-0.174
S100 Family Signaling Pathway	-1.664	0.128	0.384	-0.384	-0.384
Immunogenic Cell Death Signaling Pathway	1.155	0	0.577	-0.577	0.577
April Mediated Signaling	1.155	0.577	0	-0.577	-0.577
Role of JAK2 in Hormone-like Cytokine Signaling	1.155	-0.577	-0.577	0	-0.577
Leukocyte Extravasation Signaling	0.169	0.845	0.845	0.507	0.507
Role of Pattern Recognition Receptors in Recognition of Bacteria and Viruses	-0.258	0.775	0.258	0.258	1.291
Synaptic Long Term Potentiation	0.258	0.775	-0.258	-0.258	1.291
Agrin Interactions at Neuromuscular Junction	0	0.943	0.943	-0.943	0
PFKFB4 Signaling Pathway	0.707	1.414	0	-0.707	0
Tumoricidal Function of Hepatic Natural Killer Cells	0	0.707	1.414	0.707	0
Cytotoxic T Lymphocyte-mediated Apoptosis of Target Cells	0	0.707	1.414	0.707	0
TNFR1 Signaling	-0.471	-0.471	0.471	-0.943	-0.471
Tumor Microenvironment Pathway	-0.164	0.493	1.48	0.493	0.164
iNOS Signaling	0.302	0.905	0.302	-0.302	0.905
Sperm Motility	0.905	0.302	-0.302	0.302	0.905
Endocannabinoid Neuronal Synapse Pathway	0.302	-0.302	-0.302	-0.302	1.508
GPCR-Mediated Nutrient Sensing in Enteroendocrine Cells	-0.302	-0.302	-0.905	-0.905	-0.302
BER (Base Excision Repair) Pathway	0.302	-0.302	-0.905	-0.905	0.302
CDX Gastrointestinal Cancer Signaling Pathway	1.043	0.209	0.209	-0.209	-1.043
VEGF Signaling	-1.342	0.894	0	-0.447	0
G Beta Gamma Signaling	0	0.894	0.447	-1.342	0
Inhibition of ARE-Mediated mRNA Degradation Pathway	-1.069	0	-0.535	-0.535	0.535
NAD Signaling Pathway	-1.213	-0.728	-0.243	0.243	-0.243
UVB-Induced MAPK Signaling	-0.243	1.213	0.243	0.243	0.728
ERK5 Signaling	0.728	0.243	0.728	0.728	0.243
Oxytocin In Brain Signaling Pathway	0	0.378	0.756	0	1.512
4-1BB Signaling in T Lymphocytes	0.378	0.378	0.378	-1.134	-0.378
Dendritic Cell Maturation	-0.378	0.378	-0.378	-0.378	1.134
PI3K/AKT Signaling	0.2	0.2	0.6	-0.6	-1
Regulation of IL-2 Expression in Activated and Anergic T Lymphocytes	-0.2	1	0.2	0.6	0.6
SAPK/JNK Signaling	-0.426	0.426	0.426	-0.426	0.853
Neurovascular Coupling Signaling Pathway	0.632	0	-0.632	-0.632	0.632
D-myo-inositol-5-phosphate Metabolism	1	0.5	-0.5	0	-0.5
p38 MAPK Signaling	1	0.5	1	0	0
VEGF Family Ligand-Receptor Interactions	-0.5	1	0	0	1
Dopamine-DARPP32 Feedback in cAMP Signaling	1	1.5	0	0	0
IL-1 Signaling	-0.277	0.832	0.277	-0.277	-0.832
SNARE Signaling Pathway	-0.277	-0.277	-1.387	-0.277	-0.277
Unfolded protein response	0.832	-0.277	-0.277	-0.832	0.277
Nitric Oxide Signaling in the Cardiovascular System	-0.832	0.832	-0.277	-0.277	0.277
GNRH Signaling	0.354	0.354	-0.354	-1.061	-0.354
Apoptosis Signaling	-0.186	0.928	0.186	0.557	-0.557
Macrophage Classical Activation Signaling Pathway	0.218	-0.218	0.218	-1.528	-0.218
MYC Mediated Apoptosis Signaling	0	0.471	0	0.943	-0.943
CTLA4 Signaling in Cytotoxic T Lymphocytes	0.18	-0.539	0.18	0.18	-1.257
TNFR2 Signaling	-1	0.333	0.333	-0.333	-0.333
Th2 Pathway	0	1.155	0	0	1.155
Ribonucleotide Reductase Signaling Pathway	-0.289	0	-0.289	-0.577	-1.155
CDC42 Signaling	0	-0.577	0	-0.577	-1.155
T Cell Receptor Signaling	-0.324	0.324	0.324	-0.649	0.649
Gα12/13 Signaling	-0.378	0	0.378	-1.134	0.378
IL-17A Signaling in Gastric Cells	0.447	0.447	0.447	-0.447	-0.447
PCP (Planar Cell Polarity) Pathway	-0.447	0.447	0.447	-0.447	-0.447
Glycolysis I	-0.447	-0.447	0.447	0.447	-0.447
Myelination Signaling Pathway	-1.069	-0.802	-0.267	0	0
IL-7 Signaling Pathway	0.426	-0.853	0	-0.426	0.426
Netrin Signaling	0	1.414	0	-0.707	0
RHOA Signaling	0.302	-0.302	-0.302	-0.302	0.905
Role of BRCA1 in DNA Damage Response	0.302	0.302	0.905	0.302	0.302
G Protein Signaling Mediated by Tubby	0.302	-0.302	-0.905	-0.302	-0.302
Apelin Adipocyte Signaling Pathway	0.302	-0.302	0.905	-0.302	-0.302
Fcγ Receptor-mediated Phagocytosis in Macrophages and Monocytes	-0.229	0.229	0.688	-0.229	0.688
NF-κB Signaling	-0.343	0.343	0	-1.029	0.343
Role of PKR in Interferon Induction and Antiviral Response	0.816	0.408	0.408	0.408	0
Ferroptosis Signaling Pathway	0.816	0.408	-0.408	-0.408	0
PAK Signaling	0	0.408	0.816	0	0.816
MIF Regulation of Innate Immunity	-0.302	0	0	-0.577	1.155
Stearate Biosynthesis I (Animals)	1	0	1	0	0
Cholesterol Biosynthesis II (via 24,25-dihydrolanosterol)	1	0	0	0	-1
Inhibition of Matrix Metalloproteases	1	0	0	0	1
Ephrin B Signaling	-0.5	0	0.5	-1	0
PD-1, PD-L1 cancer immunotherapy pathway	0	0	0	0	-2
Cholesterol Biosynthesis III (via Desmosterol)	1	0	0	0	-1
Cholesterol Biosynthesis I	1	0	0	0	-1
FGF Signaling	-0.5	0.5	0	0	1
3-phosphoinositide Biosynthesis	0.218	1.091	-0.218	0.218	0.218
IL-8 Signaling	-0.324	0.324	0.649	0.324	0.324
PXR/RXR Activation	-0.378	0.378	-0.378	-0.378	-0.378
Ceramide Signaling	0.471	0.943	0	0	-0.471
IL-15 Production	0.626	0.626	0.209	0.209	0.209
STAT3 Pathway	-0.209	-0.626	0.209	-0.626	-0.209
IL-17A Signaling in Airway Cells	0.258	0.258	0.258	-0.258	0.775
Wound Healing Signaling Pathway	0.6	0.6	0.2	0.2	0.2
Phagosome Formation	-0.295	0	0	-0.59	0.885
Erythropoietin Signaling Pathway	-0.707	0	0.354	-0.354	-0.354
Role of CHK Proteins in Cell Cycle Checkpoint Control	-0.577	0	0	-1.155	0
Signaling by Rho Family GTPases	-0.577	0.192	-0.192	0.192	0.577
Superpathway of Inositol Phosphate Compounds	0	0.853	-0.426	0	0.426
CSDE1 Signaling Pathway	0	0	0	-0.816	-0.816
CREB Signaling in Neurons	-0.649	-0.324	0	-0.324	0.324
G-Protein Coupled Receptor Signaling	0.119	0.119	-0.356	-0.119	-0.831
FAK Signaling	0.63	-0.126	-0.378	-0.126	-0.126
Reelin Signaling in Neurons	-0.447	-0.447	0	0	0.447
Apelin Cardiomyocyte Signaling Pathway	0	0.447	-0.447	-0.447	0
CD40 Signaling	-0.426	0	0.426	0	0.426
ERK/MAPK Signaling	0.316	-0.316	0.316	0	0.316
Melatonin Signaling	0	0.632	0	0	0.632
HOTAIR Regulatory Pathway	0	0	-0.784	0	-0.392
HIPPO signaling	0	-1	0	0	0

## Sheet: TableS5C
Canonical Pathways	tozasertib	barasertib	alisertib	ZM-447439	olaparib	SIGNAGREEMENT
NRF2-mediated Oxidative Stress Response	1.279	3.838	2.985	2.132	2.132	TRUE
α-Adrenergic Signaling	1.941	2.496	1.941	1.941	1.941	TRUE
Xenobiotic Metabolism General Signaling Pathway	0.655	1.964	1.964	1.528	1.964	TRUE
IL-15 Signaling	0.5	2.5	2	0.5	2	TRUE
p53 Signaling	2.132	0.853	1.279	1.706	1.279	TRUE
Oncostatin M Signaling	0.707	2.121	1.414	1.414	1.414	TRUE
Glycogen Degradation III	2	1	1	1	2	TRUE
Macrophage Alternative Activation Signaling Pathway	0.686	2.401	1.029	1.029	1.715	TRUE
Calcium-induced T Lymphocyte Apoptosis	1.134	1.89	0.378	1.134	1.89	TRUE
Pyroptosis Signaling Pathway	1.155	1.155	1.732	0.577	1.732	TRUE
NUR77 Signaling in T Lymphocytes	0.905	1.508	0.905	1.508	1.508	TRUE
LPS-stimulated MAPK Signaling	0.392	1.961	1.569	0.392	1.569	TRUE
BAG2 Signaling Pathway	-0.535	-2.138	-0.535	-0.535	-2.138	TRUE
Interferon Signaling	2.236	0.447	0.447	1.342	1.342	TRUE
GP6 Signaling Pathway	0.688	1.606	1.147	0.688	1.606	TRUE
IL-9 Signaling	0.333	1	1	1	2.333	TRUE
ERB2-ERBB3 Signaling	0.243	1.698	1.698	1.698	0.243	TRUE
Paxillin Signaling	0.816	1.225	1.225	0.408	1.633	TRUE
fMLP Signaling in Neutrophils	0.408	1.633	1.225	0.408	1.633	TRUE
Endocannabinoid Cancer Inhibition Pathway	0.539	0.898	0.539	1.257	1.976	TRUE
Lymphotoxin β Receptor Signaling	-1.732	-1.155	-0.577	-1.155	-0.577	TRUE
TEC Kinase Signaling	0.928	0.928	0.557	0.557	2.043	TRUE
Human Embryonic Stem Cell Pluripotency	0.378	1.512	1.512	0.756	0.756	TRUE
MSP-RON Signaling In Cancer Cells Pathway	0.408	1.633	1.633	0.408	0.816	TRUE
Gαi Signaling	0.832	1.387	1.387	0.832	0.277	TRUE
FLT3 Signaling in Hematopoietic Progenitor Cells	0.471	0.943	1.414	0.471	1.414	TRUE
DNA Methylation and Transcriptional Repression Signaling	-0.728	-1.213	-1.213	-0.243	-1.213	TRUE
CD27 Signaling in Lymphocytes	0.905	0.905	0.302	1.508	0.905	TRUE
Th1 Pathway	1.291	0.258	0.258	0.775	1.807	TRUE
NGF Signaling	0.209	1.46	1.46	0.209	1.043	TRUE
Chaperone Mediated Autophagy Signaling Pathway	-0.156	-1.093	-1.093	-1.093	-0.781	TRUE
UVC-Induced MAPK Signaling	0.832	1.387	1.387	0.277	0.277	TRUE
eNOS Signaling	0.218	1.091	1.091	1.091	0.655	TRUE
Synaptogenesis Signaling Pathway	-0.949	-0.316	-0.316	-1.897	-0.632	TRUE
Cardiac β-adrenergic Signaling	-1.342	-0.447	-0.447	-0.447	-1.342	TRUE
Apelin Cardiac Fibroblast Signaling Pathway	-0.447	-0.447	-1.342	-0.447	-1.342	TRUE
Protein Kinase A Signaling	0.469	2.343	0.781	0.156	0.156	TRUE
Death Receptor Signaling	0.6	1.4	0.6	0.2	0.2	TRUE
Leukocyte Extravasation Signaling	0.169	0.845	0.845	0.507	0.507	TRUE
GPCR-Mediated Nutrient Sensing in Enteroendocrine Cells	-0.302	-0.302	-0.905	-0.905	-0.302	TRUE
ERK5 Signaling	0.728	0.243	0.728	0.728	0.243	TRUE
SNARE Signaling Pathway	-0.277	-0.277	-1.387	-0.277	-0.277	TRUE
Role of BRCA1 in DNA Damage Response	0.302	0.302	0.905	0.302	0.302	TRUE
IL-15 Production	0.626	0.626	0.209	0.209	0.209	TRUE
Wound Healing Signaling Pathway	0.6	0.6	0.2	0.2	0.2	TRUE
HIF1α Signaling	-0.343	2.058	2.744	1.029	2.744	FALSE
NER (Nucleotide Excision Repair, Enhanced Pathway)	-1.213	-0.728	-2.183	-1.698	1.698	FALSE
mTOR Signaling	-1.091	1.091	1.964	0.655	2.4	FALSE
LXR/RXR Activation	-1.134	-2.646	-1.134	0.378	-1.89	FALSE
Prolactin Signaling	-0.447	1.789	1.789	1.342	1.342	FALSE
Sumoylation Pathway	0.471	-0.471	0.471	2.357	-2.828	FALSE
Mismatch Repair in Eukaryotes	-1.633	-1.633	-0.816	-1.633	0.816	FALSE
Mitotic Roles of Polo-Like Kinase	1.134	-1.89	-1.89	-1.134	-0.378	FALSE
Phospholipase C Signaling	1.134	1.89	1.134	-0.756	1.512	FALSE
PEDF Signaling	0	2.236	1.342	0.894	1.789	FALSE
Thrombopoietin Signaling	0	1.886	1.414	1.414	1.414	FALSE
Cyclins and Cell Cycle Regulation	0.209	-2.711	-1.043	-1.46	0.626	FALSE
PPARα/RXRα Activation	0	-2.132	-2.985	0	-0.853	FALSE
Role of NFAT in Regulation of the Immune Response	0.845	1.859	1.183	-0.169	1.859	FALSE
PPAR Signaling	0.218	-1.964	-1.964	-0.655	-1.091	FALSE
Role of JAK family kinases in IL-6-type Cytokine Signaling	1.941	0.277	1.387	1.387	-0.832	FALSE
DNA damage-induced 14-3-3σ Signaling	0	2.236	0.894	1.342	1.342	FALSE
Actin Nucleation by ARP-WASP Complex	-0.447	1.342	2.236	-0.447	1.342	FALSE
HMGB1 Signaling	-1.225	1.225	2.041	0	1.225	FALSE
Th17 Activation Pathway	0.816	2.449	1.633	0	0.816	FALSE
Insulin Receptor Signaling	-0.209	1.043	1.877	1.043	1.46	FALSE
Chemokine Signaling	0.5	1.5	1.5	0	2	FALSE
Neutrophil Extracellular Trap Signaling Pathway	-1.093	-0.949	-0.781	-2.03	0.632	FALSE
Pulmonary Healing Signaling Pathway	1.915	1.219	1.219	-0.522	0.522	FALSE
NF-κB Activation by Viruses	-0.447	1.342	1.342	0.447	1.789	FALSE
Macropinocytosis Signaling	-0.535	1.069	1.604	0.535	1.604	FALSE
Cell Cycle: G2/M DNA Damage Checkpoint Regulation	-1.606	1.147	0.229	2.065	0.229	FALSE
Estrogen-mediated S-phase Entry	0.277	-1.941	-0.832	-1.387	-0.832	FALSE
IL-3 Signaling	-0.209	1.46	0.626	1.46	1.46	FALSE
RAC Signaling	-0.626	1.46	1.043	-0.626	1.46	FALSE
Regulation of eIF4 and p70S6K Signaling	-1.732	0.577	1.155	0	1.732	FALSE
CNTF Signaling	0	0.577	1.155	1.155	2.309	FALSE
UVA-Induced MAPK Signaling	0	0.577	1.155	0.577	2.887	FALSE
PKCθ Signaling in T Lymphocytes	-0.577	1.732	1.347	0.192	1.347	FALSE
IL-6 Signaling	-0.192	1.732	1.347	0.577	1.347	FALSE
Growth Hormone Signaling	-0.471	0.471	0.471	1.886	1.886	FALSE
B Cell Receptor Signaling	0.469	2.03	1.406	-0.156	1.093	FALSE
BMP signaling pathway	0.905	2.111	0.302	-1.508	-0.302	FALSE
Estrogen Receptor Signaling	0.962	-0.412	-0.137	-2.06	-1.511	FALSE
Cholecystokinin/Gastrin-mediated Signaling	-0.218	1.964	1.091	0.218	1.528	FALSE
Regulation of Cellular Mechanics by Calpain Protease	0.5	2	1	0	1.5	FALSE
Cell Cycle Control of Chromosomal Replication	0.5	-1.5	-1.5	-1	-0.5	FALSE
Hypoxia Signaling in the Cardiovascular System	-1	1	-0.333	-1.667	-1	FALSE
Autophagy	0	3.333	1.333	0	0.333	FALSE
Regulation of Actin-based Motility by Rho	-1	-1	0.333	-2.333	0.333	FALSE
Inhibition of Angiogenesis by TSP1	-0.333	-0.333	1	-1	-2.333	FALSE
Cardiac Hypertrophy Signaling (Enhanced)	0.64	1.408	1.408	-0.128	1.408	FALSE
Toll-like Receptor Signaling	-0.707	1.414	1.414	0	1.414	FALSE
Assembly of RNA Polymerase II Complex	0	-1.414	-0.707	-1.414	1.414	FALSE
Gαs Signaling	0	0	-1.414	-1.414	-2.121	FALSE
Retinoic acid Mediated Apoptosis Signaling	0	-0.707	-0.707	-1.414	-2.121	FALSE
Superpathway of Cholesterol Biosynthesis	1.89	-0.378	-0.378	1.134	-1.134	FALSE
Kinetochore Metaphase Signaling Pathway	0.775	-1.291	-2.324	0.258	0.258	FALSE
Crosstalk between Dendritic Cells and Natural Killer Cells	0.816	1.633	0	-0.816	1.633	FALSE
Xenobiotic Metabolism AHR Signaling Pathway	0	1.633	1.633	0.816	0.816	FALSE
Angiopoietin Signaling	2.449	0.408	0.816	-0.816	0.408	FALSE
IL-2 Signaling	-0.535	1.069	0.535	1.069	1.604	FALSE
ERBB4 Signaling	-0.832	1.387	0.832	0.277	1.387	FALSE
Activation of IRF by Cytosolic Pattern Recognition Receptors	0.277	-1.387	-1.387	-0.832	-0.832	FALSE
Role of NANOG in Mammalian Embryonic Stem Cell Pluripotency	-0.832	1.387	0.277	-0.277	1.941	FALSE
CCR3 Signaling in Eosinophils	0.471	0.943	0.943	0	2.357	FALSE
IL-17 Signaling	-0.471	1.414	1.414	-0.471	0.943	FALSE
Adipogenesis pathway	-0.784	-0.784	-1.177	1.177	0.784	FALSE
Relaxin Signaling	-0.728	0.728	-0.728	-1.213	-1.213	FALSE
p70S6K Signaling	-0.6	0.6	1	-0.6	1.8	FALSE
IL-10 Signaling	0.354	-1.768	-1.061	0.354	-1.061	FALSE
Senescence Pathway	-0.911	2.213	0.911	0.13	-0.391	FALSE
Aldosterone Signaling in Epithelial Cells	-1.508	0.905	-0.302	-0.302	1.508	FALSE
Antiproliferative Role of TOB in T Cell Signaling	-0.302	1.508	0.302	0.905	-1.508	FALSE
Factors Promoting Cardiogenesis in Vertebrates	1.5	1	1	0.5	-0.5	FALSE
Adrenomedullin signaling pathway	-0.686	1.715	0.343	0	1.715	FALSE
Production of Nitric Oxide and Reactive Oxygen Species in Macrophages	-0.962	0.577	0.962	0.192	1.732	FALSE
Thrombin Signaling	0	1.461	0.365	-1.461	1.095	FALSE
PTEN Signaling	-0.73	1.095	-1.461	1.095	0	FALSE
Mouse Embryonic Stem Cell Pluripotency	0.229	1.606	0.688	-0.229	1.606	FALSE
Cell Cycle: G1/S Checkpoint Regulation	-0.229	2.524	-0.229	0.688	0.688	FALSE
Endothelin-1 Signaling	0.174	1.567	0.87	-0.522	1.219	FALSE
TREM1 Signaling	0.333	1	1	-0.333	1.667	FALSE
HGF Signaling	0	1.177	1.177	0.784	1.177	FALSE
ERBB Signaling	0.392	1.177	1.177	-0.392	1.177	FALSE
Renin-Angiotensin Signaling	0.392	1.569	0.784	0	1.569	FALSE
Corticotropin Releasing Hormone Signaling	1.069	1.604	-0.535	-0.535	-0.535	FALSE
RHOGDI Signaling	1.069	0.535	1.069	1.604	0	FALSE
IL-4 Signaling	0.928	1.3	0.557	-0.557	0.928	FALSE
Calcium Signaling	1.414	1.414	0	-0.707	-0.707	FALSE
Sirtuin Signaling Pathway	1	-1.4	-1	0.6	-0.2	FALSE
CDK5 Signaling	-0.277	2.496	0.832	-0.277	-0.277	FALSE
IL-13 Signaling Pathway	-1.091	-0.655	-0.655	-1.528	0.218	FALSE
Fc Epsilon RI Signaling	0.218	0.655	1.091	-0.655	1.528	FALSE
PDGF Signaling	-1.091	1.091	-0.218	1.091	0.655	FALSE
14-3-3-mediated Signaling	-0.218	0.218	1.528	1.091	1.091	FALSE
cAMP-mediated signaling	0.728	-0.243	-0.728	-0.728	-1.698	FALSE
Sphingosine-1-phosphate Signaling	-1.698	-0.728	-0.728	0.243	0.728	FALSE
Granzyme B Signaling	-0.816	-0.816	0	-0.816	-1.633	FALSE
TGF-β Signaling	-0.577	0.577	1.732	-0.577	-0.577	FALSE
JAK/STAT Signaling	-0.447	1.342	0.894	0	1.342	FALSE
Fatty Acid β-oxidation I	-0.447	-1.342	-0.447	-0.447	1.342	FALSE
ICOS-ICOSL Signaling in T Helper Cells	0	2.236	0	0	1.789	FALSE
MSP-RON Signaling In Macrophages Pathway	-1.342	0.447	0.894	0.894	-0.447	FALSE
PI3K Signaling in B Lymphocytes	0.174	1.567	-0.174	-0.87	1.219	FALSE
Apelin Muscle Signaling Pathway	0	0	-1	-1	-2	FALSE
Colanic Acid Building Blocks Biosynthesis	-2	0	0	-1	1	FALSE
Apelin Liver Signaling Pathway	1	1	0	1	1	FALSE
Role of RIG1-like Receptors in Antiviral Innate Immunity	1	1	0	-1	1	FALSE
Endoplasmic Reticulum Stress Pathway	0	1	2	0	1	FALSE
AMPK Signaling	-1.043	0.209	-1.043	-1.043	-0.626	FALSE
Endocannabinoid Developing Neuron Pathway	0.626	0.626	1.46	-0.209	1.043	FALSE
TWEAK Signaling	0.302	-0.905	-0.302	-1.508	-0.905	FALSE
IL-23 Signaling Pathway	-0.905	0.905	0.905	-0.302	0.905	FALSE
Apelin Endothelial Signaling Pathway	-0.557	1.3	1.3	-0.186	0.557	FALSE
Opioid Signaling Pathway	0.928	0.557	0.928	-0.557	-0.928	FALSE
Necroptosis Signaling Pathway	0.2	0.408	-0.6	-0.6	2.041	FALSE
Acute Phase Response Signaling	-0.853	1.279	0.853	-0.426	0.426	FALSE
EIF2 Signaling	-1.886	-0.943	0	-0.943	0	FALSE
FcγRIIB Signaling in B Lymphocytes	0	1.604	0.535	0	1.604	FALSE
Neuregulin Signaling	1.091	0.655	1.091	-0.218	0.655	FALSE
NOD1/2 Signaling Pathway	1.091	0.218	-0.218	-1.528	-0.655	FALSE
Semaphorin Neuronal Repulsive Signaling Pathway	0.655	-1.091	-1.091	-0.655	-0.218	FALSE
GADD45 Signaling	0.408	1.633	1.225	0.408	0	FALSE
B Cell Activating Factor Signaling	1	1	0.333	-1	-0.333	FALSE
Regulation Of The Epithelial Mesenchymal Transition In Development Pathway	0.333	1.667	1	-0.333	-0.333	FALSE
Apelin Pancreas Signaling Pathway	-1.667	-0.333	0.333	0.333	1	FALSE
GPCR-Mediated Integration of Enteroendocrine Signaling Exemplified by an L Cell	-0.333	1	0.333	1	-1	FALSE
Integrin Signaling	-0.522	0.87	0.87	-0.87	0.522	FALSE
CXCR4 Signaling	0	1.461	0.73	-0.365	1.095	FALSE
EGF Signaling	-1.213	-0.243	-0.728	-1.213	0.243	FALSE
Synaptic Long Term Depression	1.213	0.243	-0.243	-0.728	1.213	FALSE
T Cell Exhaustion Signaling Pathway	2.183	0.243	-0.243	0.243	-0.728	FALSE
Regulation Of The Epithelial Mesenchymal Transition By Growth Factors Pathway	-0.973	0.973	1.298	0	-0.324	FALSE
WNT/Ca+ pathway	0.707	0.707	-0.707	-1.414	0	FALSE
Role of p14/p19ARF in Tumor Suppression	2.121	0	0	0	-1.414	FALSE
VDR/RXR Activation	0	-0.707	-0.707	-1.414	-0.707	FALSE
LPS/IL-1 Mediated Inhibition of RXR Function	0.707	0.707	-0.707	0.707	-0.707	FALSE
White Adipose Tissue Browning Pathway	-0.707	0.707	-0.707	-0.707	-0.707	FALSE
ATM Signaling	0.392	0.392	0	1.569	1.177	FALSE
Ephrin Receptor Signaling	0.557	1.3	0.557	-0.557	0.557	FALSE
GM-CSF Signaling	0	1	0.5	0.5	1.5	FALSE
3-phosphoinositide Degradation	1	1	-0.5	0.5	-0.5	FALSE
Neurotrophin/TRK Signaling	-1	1	1	0	0.5	FALSE
CLEAR Signaling Pathway	0.949	1.265	0	0.632	-0.632	FALSE
CCR5 Signaling in Macrophages	1.155	0.577	0.577	1.155	0	FALSE
Antiproliferative Role of Somatostatin Receptor 2	0	0.577	1.155	0	1.732	FALSE
FAT10 Cancer Signaling Pathway	0	1.155	1.732	0	0.577	FALSE
Antioxidant Action of Vitamin C	-0.577	-0.577	-0.577	0	-1.732	FALSE
IL-33 Signaling Pathway	-0.822	0.493	-0.493	-1.151	-0.493	FALSE
Melanocyte Development and Pigmentation Signaling	-1.147	1.147	-0.229	-0.688	-0.229	FALSE
Natural Killer Cell Signaling	-0.18	0.18	0.898	-1.616	0.539	FALSE
MicroRNA Biogenesis Signaling Pathway	0.18	0.539	-0.539	-0.539	1.616	FALSE
P2Y Purigenic Receptor Signaling Pathway	-0.853	1.279	0.426	-0.426	0.426	FALSE
ILK Signaling	-0.756	0.378	1.512	0.378	-0.378	FALSE
OX40 Signaling Pathway	0.378	-0.378	-0.378	-1.134	-1.134	FALSE
Actin Cytoskeleton Signaling	-1	0.2	0.2	-1.4	0.6	FALSE
Oxytocin Signaling Pathway	0.309	2.16	0	0	0.926	FALSE
GDNF Family Ligand-Receptor Interactions	-0.775	1.291	0.775	-0.258	0.258	FALSE
D-myo-inositol (3,4,5,6)-tetrakisphosphate Biosynthesis	1.291	0.775	-0.258	0.258	-0.775	FALSE
D-myo-inositol (1,4,5,6)-Tetrakisphosphate Biosynthesis	1.291	0.775	-0.258	0.258	-0.775	FALSE
MIF-mediated Glucocorticoid Regulation	0	0.333	0.333	-1	1.667	FALSE
Telomerase Signaling	0	0.471	0.943	-0.471	1.414	FALSE
Aryl Hydrocarbon Receptor Signaling	0	-1.826	-0.73	0	-0.73	FALSE
Cell Cycle Regulation by BTG Family Proteins	0	0.816	0	-0.816	1.633	FALSE
Epithelial Adherens Junction Signaling	-0.816	-1.225	-0.816	-0.408	0	FALSE
IL-22 Signaling	1.633	0	0	0.816	0.816	FALSE
Xenobiotic Metabolism CAR Signaling Pathway	0	0.535	-0.535	-0.535	-1.604	FALSE
Pyridoxal 5'-phosphate Salvage Pathway	1.069	-1.069	-0.535	0.535	0	FALSE
Salvage Pathways of Pyrimidine Ribonucleotides	1.069	-1.069	-0.535	0.535	0	FALSE
ID1 Signaling Pathway	0	-0.289	0.289	-1.732	-0.866	FALSE
Insulin Secretion Signaling Pathway	-0.186	1.3	-0.186	-0.557	0.928	FALSE
Gαq Signaling	0	1.177	0	-0.392	1.569	FALSE
IGF-1 Signaling	-1.46	1.043	0.209	-0.209	-0.209	FALSE
Gluconeogenesis I	-0.447	0.447	0.447	1.342	0.447	FALSE
Xenobiotic Metabolism PXR Signaling Pathway	-0.277	0.832	-0.277	-0.277	-1.387	FALSE
Androgen Signaling	-0.277	1.387	-0.277	-0.832	-0.277	FALSE
CD28 Signaling in T Helper Cells	-0.2	0.6	1	0.6	0.6	FALSE
Cancer Drug Resistance By Drug Efflux	-0.333	0.333	0.333	-0.333	1.667	FALSE
WNT/β-catenin Signaling	0.229	-0.688	0.688	1.147	-0.229	FALSE
IL-12 Signaling and Production in Macrophages	1.567	0.174	-0.174	-0.87	-0.174	FALSE
S100 Family Signaling Pathway	-1.664	0.128	0.384	-0.384	-0.384	FALSE
Immunogenic Cell Death Signaling Pathway	1.155	0	0.577	-0.577	0.577	FALSE
April Mediated Signaling	1.155	0.577	0	-0.577	-0.577	FALSE
Role of JAK2 in Hormone-like Cytokine Signaling	1.155	-0.577	-0.577	0	-0.577	FALSE
Role of Pattern Recognition Receptors in Recognition of Bacteria and Viruses	-0.258	0.775	0.258	0.258	1.291	FALSE
Synaptic Long Term Potentiation	0.258	0.775	-0.258	-0.258	1.291	FALSE
Agrin Interactions at Neuromuscular Junction	0	0.943	0.943	-0.943	0	FALSE
PFKFB4 Signaling Pathway	0.707	1.414	0	-0.707	0	FALSE
Tumoricidal Function of Hepatic Natural Killer Cells	0	0.707	1.414	0.707	0	FALSE
Cytotoxic T Lymphocyte-mediated Apoptosis of Target Cells	0	0.707	1.414	0.707	0	FALSE
TNFR1 Signaling	-0.471	-0.471	0.471	-0.943	-0.471	FALSE
Tumor Microenvironment Pathway	-0.164	0.493	1.48	0.493	0.164	FALSE
iNOS Signaling	0.302	0.905	0.302	-0.302	0.905	FALSE
Sperm Motility	0.905	0.302	-0.302	0.302	0.905	FALSE
Endocannabinoid Neuronal Synapse Pathway	0.302	-0.302	-0.302	-0.302	1.508	FALSE
BER (Base Excision Repair) Pathway	0.302	-0.302	-0.905	-0.905	0.302	FALSE
CDX Gastrointestinal Cancer Signaling Pathway	1.043	0.209	0.209	-0.209	-1.043	FALSE
VEGF Signaling	-1.342	0.894	0	-0.447	0	FALSE
G Beta Gamma Signaling	0	0.894	0.447	-1.342	0	FALSE
Inhibition of ARE-Mediated mRNA Degradation Pathway	-1.069	0	-0.535	-0.535	0.535	FALSE
NAD Signaling Pathway	-1.213	-0.728	-0.243	0.243	-0.243	FALSE
UVB-Induced MAPK Signaling	-0.243	1.213	0.243	0.243	0.728	FALSE
Oxytocin In Brain Signaling Pathway	0	0.378	0.756	0	1.512	FALSE
4-1BB Signaling in T Lymphocytes	0.378	0.378	0.378	-1.134	-0.378	FALSE
Dendritic Cell Maturation	-0.378	0.378	-0.378	-0.378	1.134	FALSE
PI3K/AKT Signaling	0.2	0.2	0.6	-0.6	-1	FALSE
Regulation of IL-2 Expression in Activated and Anergic T Lymphocytes	-0.2	1	0.2	0.6	0.6	FALSE
SAPK/JNK Signaling	-0.426	0.426	0.426	-0.426	0.853	FALSE
Neurovascular Coupling Signaling Pathway	0.632	0	-0.632	-0.632	0.632	FALSE
D-myo-inositol-5-phosphate Metabolism	1	0.5	-0.5	0	-0.5	FALSE
p38 MAPK Signaling	1	0.5	1	0	0	FALSE
VEGF Family Ligand-Receptor Interactions	-0.5	1	0	0	1	FALSE
Dopamine-DARPP32 Feedback in cAMP Signaling	1	1.5	0	0	0	FALSE
IL-1 Signaling	-0.277	0.832	0.277	-0.277	-0.832	FALSE
Unfolded protein response	0.832	-0.277	-0.277	-0.832	0.277	FALSE
Nitric Oxide Signaling in the Cardiovascular System	-0.832	0.832	-0.277	-0.277	0.277	FALSE
GNRH Signaling	0.354	0.354	-0.354	-1.061	-0.354	FALSE
Apoptosis Signaling	-0.186	0.928	0.186	0.557	-0.557	FALSE
Macrophage Classical Activation Signaling Pathway	0.218	-0.218	0.218	-1.528	-0.218	FALSE
MYC Mediated Apoptosis Signaling	0	0.471	0	0.943	-0.943	FALSE
CTLA4 Signaling in Cytotoxic T Lymphocytes	0.18	-0.539	0.18	0.18	-1.257	FALSE
TNFR2 Signaling	-1	0.333	0.333	-0.333	-0.333	FALSE
Th2 Pathway	0	1.155	0	0	1.155	FALSE
Ribonucleotide Reductase Signaling Pathway	-0.289	0	-0.289	-0.577	-1.155	FALSE
CDC42 Signaling	0	-0.577	0	-0.577	-1.155	FALSE
T Cell Receptor Signaling	-0.324	0.324	0.324	-0.649	0.649	FALSE
Gα12/13 Signaling	-0.378	0	0.378	-1.134	0.378	FALSE
IL-17A Signaling in Gastric Cells	0.447	0.447	0.447	-0.447	-0.447	FALSE
PCP (Planar Cell Polarity) Pathway	-0.447	0.447	0.447	-0.447	-0.447	FALSE
Glycolysis I	-0.447	-0.447	0.447	0.447	-0.447	FALSE
Myelination Signaling Pathway	-1.069	-0.802	-0.267	0	0	FALSE
IL-7 Signaling Pathway	0.426	-0.853	0	-0.426	0.426	FALSE
Netrin Signaling	0	1.414	0	-0.707	0	FALSE
RHOA Signaling	0.302	-0.302	-0.302	-0.302	0.905	FALSE
G Protein Signaling Mediated by Tubby	0.302	-0.302	-0.905	-0.302	-0.302	FALSE
Apelin Adipocyte Signaling Pathway	0.302	-0.302	0.905	-0.302	-0.302	FALSE
Fcγ Receptor-mediated Phagocytosis in Macrophages and Monocytes	-0.229	0.229	0.688	-0.229	0.688	FALSE
NF-κB Signaling	-0.343	0.343	0	-1.029	0.343	FALSE
Role of PKR in Interferon Induction and Antiviral Response	0.816	0.408	0.408	0.408	0	FALSE
Ferroptosis Signaling Pathway	0.816	0.408	-0.408	-0.408	0	FALSE
PAK Signaling	0	0.408	0.816	0	0.816	FALSE
MIF Regulation of Innate Immunity	-0.302	0	0	-0.577	1.155	FALSE
Stearate Biosynthesis I (Animals)	1	0	1	0	0	FALSE
Cholesterol Biosynthesis II (via 24,25-dihydrolanosterol)	1	0	0	0	-1	FALSE
Inhibition of Matrix Metalloproteases	1	0	0	0	1	FALSE
Ephrin B Signaling	-0.5	0	0.5	-1	0	FALSE
PD-1, PD-L1 cancer immunotherapy pathway	0	0	0	0	-2	FALSE
Cholesterol Biosynthesis III (via Desmosterol)	1	0	0	0	-1	FALSE
Cholesterol Biosynthesis I	1	0	0	0	-1	FALSE
FGF Signaling	-0.5	0.5	0	0	1	FALSE
3-phosphoinositide Biosynthesis	0.218	1.091	-0.218	0.218	0.218	FALSE
IL-8 Signaling	-0.324	0.324	0.649	0.324	0.324	FALSE
PXR/RXR Activation	-0.378	0.378	-0.378	-0.378	-0.378	FALSE
Ceramide Signaling	0.471	0.943	0	0	-0.471	FALSE
STAT3 Pathway	-0.209	-0.626	0.209	-0.626	-0.209	FALSE
IL-17A Signaling in Airway Cells	0.258	0.258	0.258	-0.258	0.775	FALSE
Phagosome Formation	-0.295	0	0	-0.59	0.885	FALSE
Erythropoietin Signaling Pathway	-0.707	0	0.354	-0.354	-0.354	FALSE
Role of CHK Proteins in Cell Cycle Checkpoint Control	-0.577	0	0	-1.155	0	FALSE
Signaling by Rho Family GTPases	-0.577	0.192	-0.192	0.192	0.577	FALSE
Superpathway of Inositol Phosphate Compounds	0	0.853	-0.426	0	0.426	FALSE
CSDE1 Signaling Pathway	0	0	0	-0.816	-0.816	FALSE
CREB Signaling in Neurons	-0.649	-0.324	0	-0.324	0.324	FALSE
G-Protein Coupled Receptor Signaling	0.119	0.119	-0.356	-0.119	-0.831	FALSE
FAK Signaling	0.63	-0.126	-0.378	-0.126	-0.126	FALSE
Reelin Signaling in Neurons	-0.447	-0.447	0	0	0.447	FALSE
Apelin Cardiomyocyte Signaling Pathway	0	0.447	-0.447	-0.447	0	FALSE
CD40 Signaling	-0.426	0	0.426	0	0.426	FALSE
ERK/MAPK Signaling	0.316	-0.316	0.316	0	0.316	FALSE
Melatonin Signaling	0	0.632	0	0	0.632	FALSE
HOTAIR Regulatory Pathway	0	0	-0.784	0	-0.392	FALSE
HIPPO signaling	0	-1	0	0	0	FALSE

## Sheet: TableS5D
Canonical Pathways	tozasertib	barasertib	alisertib	ZM-447439	olaparib	MAGNITUDEGREATERTHAN1
NRF2-mediated Oxidative Stress Response	1.279	3.838	2.985	2.132	2.132	TRUE
α-Adrenergic Signaling	1.941	2.496	1.941	1.941	1.941	TRUE
Xenobiotic Metabolism General Signaling Pathway	0.655	1.964	1.964	1.528	1.964	FALSE
IL-15 Signaling	0.5	2.5	2	0.5	2	FALSE
p53 Signaling	2.132	0.853	1.279	1.706	1.279	FALSE
Oncostatin M Signaling	0.707	2.121	1.414	1.414	1.414	FALSE
Glycogen Degradation III	2	1	1	1	2	FALSE
Macrophage Alternative Activation Signaling Pathway	0.686	2.401	1.029	1.029	1.715	FALSE
Calcium-induced T Lymphocyte Apoptosis	1.134	1.89	0.378	1.134	1.89	FALSE
Pyroptosis Signaling Pathway	1.155	1.155	1.732	0.577	1.732	FALSE
NUR77 Signaling in T Lymphocytes	0.905	1.508	0.905	1.508	1.508	FALSE
LPS-stimulated MAPK Signaling	0.392	1.961	1.569	0.392	1.569	FALSE
BAG2 Signaling Pathway	-0.535	-2.138	-0.535	-0.535	-2.138	FALSE
Interferon Signaling	2.236	0.447	0.447	1.342	1.342	FALSE
GP6 Signaling Pathway	0.688	1.606	1.147	0.688	1.606	FALSE
IL-9 Signaling	0.333	1	1	1	2.333	FALSE
ERB2-ERBB3 Signaling	0.243	1.698	1.698	1.698	0.243	FALSE
Paxillin Signaling	0.816	1.225	1.225	0.408	1.633	FALSE
fMLP Signaling in Neutrophils	0.408	1.633	1.225	0.408	1.633	FALSE
Endocannabinoid Cancer Inhibition Pathway	0.539	0.898	0.539	1.257	1.976	FALSE
Lymphotoxin β Receptor Signaling	-1.732	-1.155	-0.577	-1.155	-0.577	FALSE
TEC Kinase Signaling	0.928	0.928	0.557	0.557	2.043	FALSE
Human Embryonic Stem Cell Pluripotency	0.378	1.512	1.512	0.756	0.756	FALSE
MSP-RON Signaling In Cancer Cells Pathway	0.408	1.633	1.633	0.408	0.816	FALSE
Gαi Signaling	0.832	1.387	1.387	0.832	0.277	FALSE
FLT3 Signaling in Hematopoietic Progenitor Cells	0.471	0.943	1.414	0.471	1.414	FALSE
DNA Methylation and Transcriptional Repression Signaling	-0.728	-1.213	-1.213	-0.243	-1.213	FALSE
CD27 Signaling in Lymphocytes	0.905	0.905	0.302	1.508	0.905	FALSE
Th1 Pathway	1.291	0.258	0.258	0.775	1.807	FALSE
NGF Signaling	0.209	1.46	1.46	0.209	1.043	FALSE
Chaperone Mediated Autophagy Signaling Pathway	-0.156	-1.093	-1.093	-1.093	-0.781	FALSE
UVC-Induced MAPK Signaling	0.832	1.387	1.387	0.277	0.277	FALSE
eNOS Signaling	0.218	1.091	1.091	1.091	0.655	FALSE
Synaptogenesis Signaling Pathway	-0.949	-0.316	-0.316	-1.897	-0.632	FALSE
Cardiac β-adrenergic Signaling	-1.342	-0.447	-0.447	-0.447	-1.342	FALSE
Apelin Cardiac Fibroblast Signaling Pathway	-0.447	-0.447	-1.342	-0.447	-1.342	FALSE
Protein Kinase A Signaling	0.469	2.343	0.781	0.156	0.156	FALSE
Death Receptor Signaling	0.6	1.4	0.6	0.2	0.2	FALSE
Leukocyte Extravasation Signaling	0.169	0.845	0.845	0.507	0.507	FALSE
GPCR-Mediated Nutrient Sensing in Enteroendocrine Cells	-0.302	-0.302	-0.905	-0.905	-0.302	FALSE
ERK5 Signaling	0.728	0.243	0.728	0.728	0.243	FALSE
SNARE Signaling Pathway	-0.277	-0.277	-1.387	-0.277	-0.277	FALSE
Role of BRCA1 in DNA Damage Response	0.302	0.302	0.905	0.302	0.302	FALSE
IL-15 Production	0.626	0.626	0.209	0.209	0.209	FALSE
Wound Healing Signaling Pathway	0.6	0.6	0.2	0.2	0.2	FALSE
