# Supplementary material for: ReCorDE: a framework for identifying drug classes targeting shared vulnerabilities with applications to synergistic drug discovery
Source: Front Oncol. 2024 May 31;14:1343091. doi: 10.3389/fonc.2024.1343091 (PMC11176476; doi:10.3389/fonc.2024.1343091)
Supplement: Supplementary Table S1 — Name standardization across CTRP, GDSC, and PRISM datasets. [file DataSheet_1.zip › FinalSupplement/TableS4_CMAPSignatures.xlsx]

## Sheet: TableS4A
Compound	Class	Cell Line	Signature ID	Concentration (µM)	Duration (hours)
Tozasertib	AurKi	PC3	CPC006_PC3_24H:J23	10	24
Alisertib	AurKi	PC3	REP.A024_PC3_24H:F20	3.33	24
Barasertib	AurKi	PC3	REP.A008_PC3_24H:C14	3.33	24
ZM447439	AurKi	PC3	PCLB002_PC3_24H:BRD-K72703948:10	10	24
Olaparib	PARPi	PC3	REP.A012_PC3_24H:I07	10	24
DMSO (cont.)	NA	PC3	LPROT003_PC3_6H:BRD-K08970894:-666	NA	6

## Sheet: TableS4B
GENE	TOZASERTIB	BARASERTIB	ALISERTIB	ZM447439	OLAPARIB	DMSO
GNPDA1	0.0787862	0.6117	0.755444	-0.622969	0.526088	0.0124
CDH3	-4.38603	1.44035	-0.928154	3.37193	0.552539	0.1851
HDAC6	-1.1726	-0.0787	1.06982	0.284903	-0.878499	-0.03615
PARP2	1.05399	-0.7931	-1.04858	-1.06056	-6.79571	-5.1916
MAMLD1	0.105542	1.08335	-0.237633	0.312996	1.02861	-0.5161
DNAJB6	-0.279266	0.43955	-3.63788	0.416167	-1.07566	0.1784
SMC4	0.147002	0.00915001	-0.771881	-0.399038	-1.17066	-0.292
ABCC5	0.610366	0.175	-0.289004	0.364796	0.176904	-0.03545
ABCB6	0.119997	0.01695	0.341007	0.907262	-0.97408	0.41605
DNM1L	-2.60609	0.4691	0.178352	-0.924485	-0.261635	-0.65135
TSPAN3	-1.56744	-0.25605	-0.127375	0.421731	1.23075	0.5646
KIF20A	1.74769	0.5631	0.416358	-0.529358	-3.48836	-4.78535
ARL4C	0.208124	-0.0251	-0.60075	-0.187921	-0.239447	0.0342
TRAP1	1.95317	-0.06565	0.143502	-1.37532	0.281403	-0.17305
G3BP1	1.00099	-0.37275	-0.452662	-0.637214	-4.18468	-0.0599
MBNL2	0.933652	1.2015	0.00699681	-0.0821469	0.092297	0.04895
CEBPZ	1.63015	-0.1079	-0.18179	-0.569925	-0.445055	0.2409
SLC25A13	0.907432	0.4844	-1.24302	0.0769064	-0.773399	-1.66655
CDK2	-0.485583	-0.8345	-1.03334	-0.98923	-0.156696	-0.2211
SORBS3	-0.452979	-0.12545	-0.267611	1.05617	-0.159753	0.5444
RBM6	-0.209441	0.11625	-0.42423	-0.590552	-1.09038	0.0198
CDK4	-1.16684	-0.8563	-0.461674	-1.52179	-0.0896079	0.3267
TXNDC9	0.21201	-0.42495	-0.029973	-0.137462	-0.33648	0.5827
ADAM10	-0.89823	0.53295	0.816886	0.408352	-0.560903	-0.8366
TRIM13	1.81298	0.1432	0.626463	0.901309	-0.730271	0.30965
CDK6	-0.0712122	-0.42525	-0.108298	-0.141219	2.75386	-0.32765
CDK7	-0.668383	0.0416	-0.0612549	-0.0672724	-0.849129	0.2787
TRIB1	-0.546747	0.2211	1.0803	0.595685	-0.434206	-1.49975
MFSD10	0.221069	-0.5397	3.15725	-0.0563079	-0.336202	-0.67995
SLC35B1	-1.20268	0.84485	0.0513997	-0.585616	-0.0233599	0.401
TIMM17B	0.864398	-0.0853	0.167211	0.492375	0.970411	1.8293
CDKN1A	-0.795004	1.93755	2.97685	4.41706	1.04488	-0.39945
CDKN1B	-1.41057	0.9097	-0.545951	0.598456	0.106534	0.3162
AKAP8	-0.604576	0.57555	-0.167244	0.426853	-0.59625	0.25385
STUB1	-1.33343	-0.45105	-1.34672	-1.24698	-0.543555	-0.56605
NET1	-0.307295	1.4946	0.464055	1.62749	1.08632	0.3345
SMNDC1	0.329487	0.0796	0.368252	-0.123891	0.658232	-0.53875
CDKN2A	1.36986	-0.0024	-0.0053691	0.601526	0.328006	0.5042
PAK4	1.06568	-0.4987	0.319386	-0.814283	-0.870327	0.71065
TNIP1	-0.355818	2.247	0.400099	4.12553	0.560606	0.48315
IKZF1	-0.401314	0.2418	0.13872	0.142509	-0.282043	-0.5285
RXYLT1	0.237469	0.54885	0.765841	-0.284916	1.20249	0.33925
HMG20B	1.40881	0.05895	-0.433032	-0.663294	-1.06122	0.12495
MYL9	0.986463	0.4141	-0.408393	-0.84285	0.236569	0.64285
LYPLA1	-0.826141	0.33505	0.828879	0.0683988	0.594873	-1.2313
PPIE	0.602584	-1.40915	0.124785	-0.777096	-0.0392682	0.4678
VAV3	0.152912	-0.70065	-0.648551	-0.60144	-0.472231	0.37805
LRRC41	-0.558147	0.35275	0.242664	0.712416	-0.0812329	0.82815
CRTAP	-0.800428	-0.09795	0.300007	-0.602184	0.54936	-0.4397
VAT1	-0.113419	1.22015	0.94954	0.590635	0.567923	0.5051
STK25	1.01191	-0.7723	-0.817698	-0.181344	-0.662371	0.19655
CEBPA	0.139386	-0.3657	-0.859749	-0.293797	0.593676	0.5001
APPBP2	-1.92706	0.0399	-1.20416	0.134478	-0.531766	-0.514
CEBPD	0.369465	-0.30105	0.937024	-0.126637	-0.00669698	0.0262
CHERP	0.281535	-0.5548	-0.569919	0.854617	-0.260022	-0.65485
HYOU1	-1.25605	0.0642	-0.741775	0.502519	0.0398492	0.2714
RPP38	-0.189388	0.84225	1.65671	0.0698119	0.188644	-1.00485
SLC35A1	0.880015	-0.83575	0.663685	-0.952819	0.121737	0.6962
DRAP1	0.781594	-0.07215	0.974811	-0.787069	0.767843	1.5352
PAICS	1.06121	0.4516	0.751822	-0.257896	0.181902	-0.8258
ST6GALNAC2	0.723266	-0.1046	1.12965	0.689995	1.14099	-0.09655
STAMBP	1.24442	0.26835	1.46648	-0.0454285	1.34053	0.2278
CENPE	0.459257	0.8165	-0.108841	-0.832504	-1.47087	0.3326
NPRL2	0.222471	0.57025	-0.762355	-0.289418	1.20641	0.4712
IGF2BP2	-0.624418	-0.078	0.0615198	0.255032	0.416438	-0.28395
YKT6	-0.149342	0.86605	0.460552	-0.224692	-1.38273	-0.005
CGRRF1	-4.09546	-0.2637	0.249377	-1.7169	0.816544	0.31375
RRAGA	0.607359	-0.3127	1.05232	0.525931	-0.149703	-0.5426
GNB5	0.231133	-0.22325	-1.11329	0.521512	-0.352155	0.1224
EBP	0.213626	0.63995	0.539243	-0.206883	0.75027	-0.9432
CNPY3	3.05769	0.36185	-0.513377	-0.624013	-1.10137	1.0494
CETN3	0.0830681	-0.68095	0.592852	-0.674142	-0.0230468	0.0256
YME1L1	-1.22604	0.63775	0.826778	0.467381	-0.207955	0.3137
TCFL5	1.17124	0.32535	-0.83523	-0.287985	0.16804	-0.02905
KDM5B	0.405292	-0.67035	0.894368	0.512776	-0.96173	-0.7164
POP4	0.604327	-0.0405	1.01394	-1.02931	0.516188	0.65495
ARPP19	1.05089	0.3611	0.841355	0.522143	-0.723293	0.05455
ZNF274	1.71791	0.0958	-0.506424	-0.786936	-0.616668	-1.49165
MTHFD2	-0.448042	-0.4333	-0.261205	-0.488805	0.570468	0.1357
WASF3	-0.531671	-1.36875	-1.7086	-0.0823917	-0.157965	-1.10685
UTP14A	0.0267945	1.087	-0.819396	3.24038	-0.419173	-0.15215
FRS2	-0.563515	0.12025	0.234012	-0.643205	-0.415382	-0.6785
CLPX	2.09825	-0.4051	0.118481	0.595632	-0.0323794	-0.2605
PGRMC1	-1.51713	0.0799	0.168623	-0.067922	0.187911	0.09545
MALT1	-1.95327	-0.1078	-1.05865	-0.433431	-0.504877	0.45355
CPSF4	0.721294	0.0403	-2.07287	-0.855527	-1.23261	-0.7093
BLCAP	-1.21847	0.3288	-0.257174	0.543588	1.03654	-0.0817
TCERG1	-0.34427	1.1635	-0.0902195	0.837551	-0.108084	-1.3925
RNPS1	-0.642638	-0.0751	-0.131911	-0.858355	0.346451	0.2408
TOMM34	-0.109112	0.80305	-0.574534	-0.506064	-0.718871	0.67985
PDIA5	0.509634	0.69275	0.910177	-1.00626	0.664234	0.1537
MLLT11	-1.66386	0.7782	0.767389	0.624885	1.47285	-0.16365
EBNA1BP2	0.00450613	-0.25095	-0.0517891	-1.06266	-1.37792	0.5476
TMED10	-1.77492	-0.0152	0.717836	0.107599	0.445557	-0.53655
ASCC3	-0.742076	1.0445	1.02026	0.834571	0.217717	-0.80465
SLC27A3	1.46185	0.43885	2.87615	-0.253576	0.0861948	0.5842
KIF2C	2.02573	-0.26355	1.15896	-0.187032	-0.663978	0.37745
CCDC85B	0.651505	-0.01405	0.602474	0.351285	0.53593	-0.4783
TLK2	-2.86924	0.5271	-0.259084	0.0340886	-2.94979	-0.4315
KDELR2	-0.704974	0.3442	0.388181	-2.09054	-0.105708	0.0895
RAB31	1.17433	-0.9281	-0.461111	-0.39316	-0.528535	0.16025
B4GAT1	-0.474913	0.17765	0.775743	-0.165532	1.4339	-0.25405
TENT4A	-0.281291	-0.68085	-1.13179	-0.575755	-0.535234	0.9174
UBE2C	1.35555	0.40845	0.758413	-1.16854	-0.349983	0.7162
DUSP14	-0.525482	0.4332	0.816669	-0.226431	-0.934044	-0.5658
TOPBP1	1.48341	-0.2608	-1.49376	0.395849	0.978065	-1.4559
PRSS23	0.748157	0.84165	0.699362	-0.0403017	0.173963	0.2255
CHEK1	-0.303984	-0.6767	-0.0742033	0.33357	-0.205064	0.95765
PWP1	0.859692	-1.99275	1.61877	-1.53646	0.955839	-0.4538
PKIG	0.213527	0.24795	-0.61412	-0.72061	1.07791	-0.82335
CORO1A	2.15547	-0.67435	-0.495401	-1.19148	0.785192	-0.9418
LSM6	0.818231	-0.01375	0.318101	-0.642434	0.0211823	-1.2231
PSIP1	0.0548713	0.52445	-0.814057	-0.208889	0.40123	-0.5331
SLC2A6	1.17995	0.08065	1.47145	0.326218	0.331703	0.6506
NISCH	-0.108481	-0.28145	0.181199	-0.231418	-0.337516	0.08645
CHEK2	2.06093	0.162	-0.505225	-0.609468	0.128403	-1.0699
CHN1	3.28726	-0.408	-0.718691	-0.279357	-0.384171	2.062
PRAF2	0.259508	-0.2498	0.610823	-0.61815	0.302235	0.08535
POLG2	1.24701	-0.49585	0.792009	0.873642	0.15323	0.25375
CHP1	-0.9314	0.36805	-1.69091	0.414971	0.327554	-0.1955
PNKP	-0.136845	-1.0296	-0.508013	-1.27434	0.11092	-0.60275
ECD	-1.74523	0.2537	0.64733	-0.0206297	-0.0654122	0.68585
DDX42	0.499178	0.9062	-0.557209	-0.540354	0.15835	-0.3132
TWF2	-0.847948	-0.9625	0.1356	0.17493	1.30113	-0.4586
CIRBP	-0.933159	-0.034	-0.226208	-0.0439393	0.120247	0.132
RPL39L	0.128772	0.2784	0.742337	0.413491	0.16936	0.97015
CLTB	-1.31217	-0.39625	-1.33532	-3.09775	0.0521385	0.1618
CLTC	0.0376426	0.2337	0.809883	0.223888	0.0190655	-0.84895
CANT1	0.261249	-0.1738	-0.816919	1.48022	0.336062	0.0018
COL1A1	1.49594	1.0089	-0.915324	0.862911	-0.0822927	-0.33315
ADH5	0.516444	0.54095	0.419897	-0.0881103	0.589756	-1.27455
COL4A1	-1.19009	0.4351	-0.0824936	-0.45981	-0.450864	-1.55495
CREB1	1.6586	2.0863	0.0932637	-0.00103667	-0.325218	0.18935
CRK	-0.193095	0.033	0.225525	0.0675905	-0.142382	-0.60825
CRKL	0.284735	-1.15365	-1.69021	0.46922	-0.207416	-1.5619
PARP1	-1.48097	-0.52935	-1.63947	-0.0153992	0.247826	0.84395
CRYZ	0.451115	0.18355	0.555878	0.0255463	0.733597	0.8239
CSK	0.112619	-0.1539	-1.24454	-0.660992	-0.287225	0.22365
CSNK1A1	-0.298653	0.3983	0.532305	0.0509351	-0.880939	-0.82395
CSNK1E	1.46648	-0.88785	0.0354088	-0.448288	0.653807	-0.34595
CSNK2A2	0.155498	0.20065	-0.346465	0.10119	-0.462042	0.33805
CSRP1	-0.685192	0.421	-0.149794	1.09107	-0.646661	-0.2773
WIPF2	0.306047	0.5772	0.70039	0.199833	0.399866	-0.2356
TICAM1	-0.481189	-0.65225	0.601139	0.0513904	0.48446	-0.2755
CTNND1	0.80586	-0.5844	-0.767398	0.433313	-0.393926	0.51895
CTSD	-0.420302	-0.38485	-0.4939	1.1465	-0.0871687	0.24655
CTSL	0.320572	1.76025	0.959432	0.138715	-0.939194	-1.35425
CYB561	-1.03349	0.7742	0.471723	-0.659926	1.8212	0.10785
ADRB2	-1.51298	-0.97315	-0.302623	0.283885	-0.0263688	-0.0861
AARS	-0.600194	-0.1961	1.2448	1.63834	-0.654266	0.33485
DAG1	-1.47717	0.1589	1.80849	0.470618	0.212787	0.06845
DAXX	0.472675	-0.1032	-0.659135	0.513378	-0.431794	0.968
DCK	-4.24847	0.11175	-0.32759	-0.651135	-0.225221	0.3749
DCTD	-0.550422	-0.04575	0.0963845	0.0588529	-0.727897	-0.68205
DDB2	-1.47877	0.89645	-0.792664	-0.538803	1.36895	-0.8138
GADD45A	-0.474611	0.80375	0.405634	2.00452	-0.158347	0.0145
DDX10	-3.24918	0.50825	1.00288	0.53447	-0.52047	-0.3922
DECR1	1.37639	0.4344	1.02234	-0.484211	1.20004	-0.26915
DFFA	1.05577	-1.6853	-0.256396	-0.660849	0.654594	0.43825
DFFB	-0.00137784	0.0988	-0.630575	-0.365954	-0.20213	-0.75295
DLD	-0.988307	0.41855	-0.132981	0.2727	0.184394	0.10105
DNM1	1.05872	-0.2718	-1.14707	-0.187863	1.35464	0.3927
AGL	1.17985	-0.47335	-0.448873	0.276901	-0.274446	-0.56465
DNMT1	-0.209519	-1.24285	-1.30832	-0.639653	-0.636184	-0.58985
DNMT3A	1.88001	1.02825	-0.678569	0.435822	-0.519461	0.97965
DPH2	-0.408709	-0.22795	-0.0666078	-0.413374	0.051915	-1.3394
DSG2	-0.073878	1.1157	0.883605	1.13649	0.348614	-1.11635
TSC22D3	0.552155	0.75815	1.94295	0.480679	-0.0294694	-1.1696
DUSP3	-0.706359	0.11465	-1.26124	0.744139	0.130121	1.69605
DUSP4	-0.477693	0.53835	0.844228	2.10364	1.17534	0.48045
DUSP6	1.07382	0.43405	1.11816	0.698469	1.44809	0.14695
TOR1A	-0.255268	-0.1785	0.62946	2.05501	-0.737647	-0.19785
E2F2	0.224762	4.7409	-1.42773	1.28995	-0.828115	-1.2381
ECH1	1.67559	-0.9256	-0.274621	0.0212434	0.0842726	1.0602
EDN1	0.835787	1.41405	0.206896	-0.828111	-0.0731972	-0.17215
EGF	2.91884	-0.86605	-0.146009	-0.635306	0.201273	0.02545
EGFR	-0.133435	0.6827	0.863342	-1.12855	0.447341	-0.63525
EGR1	-0.216101	1.1925	0.874128	-0.423059	0.167145	0.234
EIF4EBP1	-0.839881	0.28955	-2.92152	0.0813069	1.27778	-1.30745
EIF4G1	1.01601	0.6988	-0.538025	0.303053	-0.110732	-0.38895
EIF5	-1.35096	0.1864	0.623961	-0.653555	0.040139	-4.2833
ELAVL1	-0.8305	0.44985	0.235209	-0.298977	0.412449	-0.25515
TXLNA	0.129587	-0.00205	-0.0302853	-0.159939	-0.158675	-0.49135
SPRED2	-0.552599	-0.6575	2.08898	1.01659	-3.38824	-0.0948
CTTN	-0.784852	0.226	2.15987	-1.06407	0.70754	-0.53015
EPB41L2	-0.33983	-0.33845	-0.712833	0.107989	-1.07279	-0.51635
EPHA3	0.716086	2.11035	3.02908	0.639478	-0.967331	0.0998
EPHB2	-0.835264	0.03775	-1.18602	-0.454153	3.01254	0.0511
EPRS	-0.569003	-0.10085	-0.0416194	0.0422457	-1.60432	-0.8866
NR2F6	-0.957488	0.12825	-3.43989	-0.28754	0.711649	-4.33175
ERBB2	-0.0748525	0.46485	-0.336039	0.837067	0.00774401	0.2595
ERBB3	0.643411	0.2482	1.03276	1.94892	-0.211821	-0.18725
AKT1	-0.519939	0.132	-0.78988	-0.084903	0.115093	1.43715
ETFB	0.0840679	0.00775	-0.629452	0.170712	0.872087	-0.4508
ALAS1	0.564546	-0.0296	0.581838	0.847346	1.72249	0.3832
ETS1	-0.735687	1.30625	0.4149	0.272171	-0.395698	-0.77335
ETV1	1.35146	-0.14535	1.55106	0.955899	0.341085	-0.184
EXT1	0.00899088	-0.9568	-0.503067	-0.115468	-0.0783181	-0.2298
EZH2	-0.0286132	0.1081	-1.33085	0.787145	-0.313462	0.22395
FAH	0.246222	0.4337	-0.112203	-1.94873	1.07834	-0.1111
PTK2B	1.11145	0.01045	-0.507842	0.340513	0.501915	0.06915
FAT1	-0.134641	-0.42815	0.275871	-0.579535	-0.118658	0.56395
FDFT1	0.709361	-0.03555	0.353687	0.461616	0.448059	1.1387
ALDOA	-0.558785	-0.1372	0.675126	0.612632	0.459921	0.4754
FGFR2	0.775539	-0.4536	-0.969944	0.185011	-0.0366742	1.1778
FGFR4	-0.158257	-0.2145	1.15249	-0.0600273	0.0990604	-0.15275
FHL2	-2.42693	0.28805	1.06076	-1.90453	-0.742337	-0.0835
CASC3	-1.01885	0.42935	0.416452	-0.824888	-1.30079	-0.134
COG2	0.298123	-4.7865	1.35674	0.426473	0.125757	-0.40465
ATF5	0.365707	0.96335	-0.515267	-0.459571	0.851947	0.0492
MTF2	0.732491	-0.16	-0.971556	-0.044304	0.772223	-0.4891
PUF60	0.660581	0	-0.391802	0	-1.20353	0.0911
RAB11FIP2	0.253034	0.1545	0.10405	0.506134	0.588798	0.4931
FKBP4	0.615808	-0.48545	-0.600716	-0.509073	-0.532894	0.94915
CLSTN1	0.463185	-0.9221	0.0407636	-0.0379733	0.344638	-0.137
FOXJ3	0.871179	1.29105	-0.741087	0.315379	-0.540803	0.18325
KHDC4	-0.16806	0.73905	1.17041	1.58615	-0.343139	-0.618
EPN2	-0.500897	0.3178	-0.839982	0.425017	-0.125578	-0.31195
SACM1L	-0.4121	-1.3095	-0.325228	-0.098665	-0.427594	0.09
ATF6	-0.822028	0.6445	1.47743	0.954008	0.189171	-1.6431
RPIA	-0.580761	0.0098	0.209716	-1.53797	-0.40504	0.2354
ABCF1	0.576996	-1.3143	-0.0372437	-0.444768	-0.362938	0.16505
ALDOC	1.6801	0.8102	0.637417	0.714106	0.947265	-0.30815
RAB21	1.11673	-0.52965	0.678975	0.298332	1.04455	0.436
SPEN	-0.432612	0.2609	0.509969	-0.458788	-0.382535	0.5392
FBXO21	1.11415	-0.17955	-0.54268	0.4809	0.228882	-0.29415
RBM34	0.431478	0.296	-0.732464	-0.103179	-0.0220689	0.70955
WDTC1	-1.04249	-0.0655	0.535515	-0.488682	1.22603	-0.29825
XPO7	-0.474306	-4.6162	-0.295328	0.431529	0.516439	-0.3178
TBC1D9B	1.30998	0.8491	1.62516	-0.119765	0.0370763	-0.3019
RRP1B	-0.343834	0.40485	-0.594039	-1.06606	-1.33409	-0.5069
MYCBP2	0.159371	0.8603	0.0124929	-0.286097	0.0672335	-0.9558
FOXO3	0.242202	1.09035	0.0349197	-0.740796	0.304237	-0.5775
CDK19	-0.840008	1.0594	1.76492	0.395926	-1.14358	-0.427
GPATCH8	-0.775258	0.2348	0.231321	0.473339	0.265671	-0.19335
MAST2	0.787714	-0.1048	2.39785	0.609087	2.95076	0.6224
DCUN1D4	-0.619913	0.0455	0.255923	-1.25196	0.645389	-0.9221
FCHO1	-0.840589	-0.71565	-1.27079	-1.20665	1.05355	0.02945
SNX13	0.495966	-0.32545	-0.939586	0.104464	-0.18681	-0.4517
ATP11B	0.911623	-0.3378	-1.19402	-0.35311	-0.138511	0.545
JMJD6	-0.34675	0.463	-0.770545	-0.0336564	0.776555	-0.17345
RRS1	0.415928	0.14985	0.340417	-0.638267	-1.1427	1.2781
RRP12	-0.844351	0.5069	-0.646673	-1.91588	-0.956422	0.53305
SYNE2	-0.458609	-0.48205	-1.11569	-0.224777	0.781932	-0.1529
PDS5A	0.00114844	0.55315	-0.693402	0.236178	-1.08496	-0.5368
CAMSAP2	1.26813	-0.5846	-0.662534	-0.666319	-0.657586	0.6509
ATMIN	-1.39953	-0.22615	-0.150691	-0.466555	-0.63502	-0.2897
TRIM2	1.3691	-0.21705	-0.0704566	0.518942	0.107784	0.05495
WASHC4	-1.08904	0.6934	0.404351	3.02209	0.275279	-2.5151
USP22	-0.0184666	0.2065	-1.171	0.0561909	-0.425666	-0.45805
WDR7	-0.336069	-0.5293	-0.709106	-0.0595249	0.514254	-0.14545
JADE2	-0.999785	0.11505	1.86019	2.45546	-2.31544	0.00669999
ARHGEF12	-1.06653	-0.2745	-0.15409	-0.457675	-0.480093	-0.02225
PPP1R13B	1.69882	4.98955	-1.16828	0.100534	0.0389501	1.0065
RRP8	-0.567962	-0.31785	0.725318	-0.666121	0.605711	0.841
NUDCD3	-0.507455	-0.2091	-0.430263	-0.496315	-0.0677196	0.5753
SIRT3	1.34275	-0.4	0.133037	0.0889604	-1.98724	0.04105
SLC35A3	0.601343	2.09555	-0.884851	0.191328	-0.247663	-0.3509
ICMT	-1.23097	0.36855	-0.84485	-0.227058	0.143274	0.31275
MACF1	-2.50839	0.63865	0.749546	0.66974	-0.413037	-3.7204
SUZ12	0.0086358	-1.0081	-0.577771	-0.306586	-0.0277661	0.1211
KAT6B	-0.811085	0.18235	-0.14171	0.928704	0.890815	0.61525
FOS	0.687935	-0.2331	-0.670129	1.85092	-0.418452	1.61255
NNT	-1.6931	-0.4565	-0.654339	0.0804987	0.443505	3.96955
ADAT1	0.771165	0.1737	-0.648425	1.85175	-1.41685	-0.0341
FPGS	0.185985	-0.6542	0.337648	-0.690486	0.491929	-0.1163
TMEM50A	-0.905495	-0.2	-0.669334	-0.44525	-0.419036	0.04315
KLHDC2	0.0664309	-0.6906	0.0241733	-0.113763	0.799859	0.56775
ACOT9	0.100229	0.2058	0.913022	-1.15503	0.221373	0.05385
SSBP2	0.571996	-0.4087	-0.515858	-0.328863	-0.276937	5.1084
NUP62	-0.495813	0.15925	-0.568918	-0.749124	0.0268459	-1.24025
ARFIP2	0.263023	0.31075	-0.351009	-0.342177	-0.540568	-0.42685
LSM5	0.934	0.64975	-0.474054	0.846708	-0.191525	0.9957
PLA2G15	0.614504	0.9942	-0.12391	-0.809646	-0.572742	-0.6138
CEMIP2	-1.68928	0.5089	-0.594216	-0.355049	-0.135305	-1.4531
ZNF318	0.0432595	-0.24285	0.251085	-0.841311	0.108646	-0.0818
ABL1	-1.12141	0.3094	-1.55058	0.0620132	-0.63974	-0.81375
FUT1	1.19226	-0.4711	-0.839422	-0.628167	-0.608671	0.5622
FYN	-1.53334	-0.43	0.522805	-1.19331	-0.366588	-0.1933
SLC37A4	-3.45366	-0.1652	-0.579217	0.149994	0.652729	0.15615
GAA	1.19618	0.2963	-0.30982	0.756968	1.24723	0.89615
GABPB1	0.485977	-0.3117	-0.08549	-0.294126	0.729115	-0.031
EML3	-1.35381	-0.73545	-1.59102	0.47153	0.466904	1.1058
FBXO7	1.1914	-0.16655	0.00596782	-0.321829	0.0416942	-0.64115
SPDEF	1.01422	-0.98225	0.233893	-0.524213	1.87701	0.85435
BAMBI	1.23298	-0.7503	0.101093	0.771112	0.383884	-0.46465
GALE	-0.950573	-0.79195	0.498539	-0.182565	0.865229	-0.11215
BACE2	-2.57782	-2.4344	1.02409	-1.72129	-0.254405	-0.60815
COG4	-0.865921	-0.8379	-0.614191	0.525715	0.208774	-0.4722
MPC2	-0.224613	-0.7861	-0.933287	-0.84582	1.27804	1.03765
CLIC4	0.0228685	0.9124	1.43299	1.83295	1.16346	-0.7089
C2CD2	-1.12916	0.735	-0.689297	0.908786	1.08559	-0.795
GAPDH	0.204059	0	-0.771128	-0.184696	1.85037	2.849
TIPARP	0.734403	1.1221	1.55619	1.11609	3.23679	-0.3768
TSKU	0.807228	1.7222	0.76981	-0.517966	1.85587	-0.24235
RNF167	-2.64111	1.19535	0.287516	3.0727	0.0635777	-0.30765
LRP10	-0.669144	0.9257	1.07936	1.11699	2.00985	1.54655
ZNF451	-1.36079	-0.03855	0.386005	0.149511	-0.160367	-0.58635
SENP6	-1.13521	-0.0404	-0.280296	0.515245	-0.883414	0.31715
RAI14	-2.09918	0.77165	-0.386918	0.321274	0.446689	0.6588
KIF1BP	-0.404194	0.04825	-0.675434	-0.911842	0.48942	0.18805
TES	0.464376	-0.03275	-0.67002	0.12168	-1.3227	-0.39525
PHGDH	1.701	-0.73085	-0.359421	-0.0152675	1.33789	-0.37095
GATA2	0.838395	-0.40715	-0.153009	0.235416	-0.81257	0.2633
GATA3	0.19367	0.4299	-0.00650679	0.0146044	0.16921	0.2898
MYCBP	0.998595	0.1827	-0.265141	-0.405348	1.57444	0.80985
CHIC2	-0.103662	-0.1305	-2.56922	1.14603	-1.70497	-0.09325
TIMM9	-0.99035	0	0.138188	-1.04402	0	0
GFPT1	-0.684117	0.9325	1.36684	0.653556	0.965124	-0.76485
GHR	-0.561392	-0.20405	0.402251	-0.372336	0.572951	-0.72095
AKAP8L	0.112863	-0.3948	-0.378192	-0.29856	0.501952	-0.33665
ATP2C1	1.58567	0.1514	0.249949	-0.0428686	0.0508719	-0.17465
TRAPPC3	1.76442	0.41155	-0.0706244	-0.36469	-2.44556	-0.056
DMAC2L	-0.190961	-0.17205	1.05956	-0.720702	1.50338	0.31125
TNFRSF21	0.735113	0.9482	2.67265	1.6771	0.496517	-4.6109
SESN1	1.40458	-0.49475	0.766481	0.00420343	-0.288808	-0.51255
HTATSF1	-0.537954	0.18985	-0.957663	-0.968842	-1.22585	-0.66235
TMEM97	-0.365342	-0.9685	-0.519732	-0.982321	0.39675	0.34915
GLI2	0.870121	0.51665	-0.586472	-0.162556	2.79665	0.3892
GLRX	-1.25084	0.12205	0.680918	2.56755	1.94667	0.5925
GNA11	-0.803823	-1.1499	0.446891	-1.17032	-0.0530806	0.70345
GNA15	0.531794	-0.0904	-0.449947	-0.437519	2.85661	0.1886
GNAI1	0.602233	0.31295	0.860453	3.07174	-3.13916	-0.42745
GNAI2	0.285339	0.0578	-0.163977	-0.845291	0.493797	0.40095
GNAS	-0.211281	0	1.06677	0.765046	-2.56401	-0.94855
SFN	-0.849888	0.0648	-0.000524342	-0.465707	1.78216	-0.82365
GPC1	0.0532411	-0.7035	-0.035163	0.533605	-0.833384	0.5469
GPER1	1.93579	-0.80455	3.1643	-0.412143	-0.0689796	0.50525
GRB7	1.37801	0.3279	-0.681867	-0.426203	-0.641649	1.3663
GRB10	0.147897	1.79865	0.543562	0.888709	0.485119	-0.65525
GRN	0.00960017	0.02825	1.25344	1.13342	0.615956	-0.3639
BZW2	1.36038	0.8882	0.0369098	-0.324501	0.681597	-1.90685
NR3C1	-0.14012	0.37435	0.953336	-0.194014	-0.574564	-1.0179
CHMP4A	0.392714	-0.06645	0.744248	-0.0665325	-0.370865	0.09205
GTPBP8	1.20891	0.0874	-0.135692	-0.62768	1.13349	0.794
SLC25A4	2.26151	0.4678	-0.778303	-0.263484	0.8411	0.78015
DNAJC15	0.914157	-0.95245	-0.120019	0.0809469	-0.151203	0.0649
CXCL2	-2.10552	4.7727	0.45141	1.70311	-2.12734	-0.2368
GSTM2	-0.5998	-0.4241	0.109141	0.267588	1.0113	-1.1775
GSTZ1	-0.382151	0.3137	1.82074	0.320493	0.0164921	0.5499
MSH6	-0.204548	-0.257	0.109181	-0.41327	-2.02673	-0.1955
GTF2A2	1.15838	-0.2526	0.478259	-0.654366	-0.499655	0.68195
GTF2E2	0.832175	-0.46325	1.1623	-0.240144	0.268432	0.17675
PACSIN3	1.09837	-0.6679	-1.03676	-0.778889	-0.0722748	0.2711
RBM15B	-0.650887	-0.6718	-0.156697	0.343535	-0.390701	0.5164
HOOK2	-0.203363	-0.5623	-0.393938	-0.0963819	-0.244022	-0.72295
SNX11	1.0104	0.39515	0.346485	-0.78224	0.312517	-0.06075
TIMM22	0.800835	-0.83175	-1.15243	-0.176349	0.721109	-0.10775
NENF	1.56405	0.30945	-2.24723	0.520418	0.7735	-0.22055
UBQLN2	0.880435	-1.0022	0.474702	0.471735	0.170869	-1.1821
ACAA1	-0.107796	-0.4172	-1.09323	1.5242	0.397365	-0.2028
ERO1A	-1.06717	0.40605	0.915035	0.00889662	0.913606	0.18135
HSD17B10	0.24311	0.256	0.221258	-0.631687	0.609048	0.43995
HADH	-1.17415	-0.806	-1.67057	-0.510444	1.29999	-0.66705
HDAC2	-0.366757	-0.03475	0.470751	-0.335574	-0.333691	0.07505
DNTTIP2	-1.05407	0.88545	-3.8973	-0.185028	-0.357421	0.1915
PIK3R4	-0.797674	0.77215	0.250325	0.401904	-0.571485	-0.6523
HIF1A	-0.987107	1.07745	0.636339	-0.591918	-0.646202	-0.0533
HK1	0.0327373	0.2219	0.252921	0.0968671	0.735589	-0.7981
ANXA7	0.326348	0.11385	-0.120787	0.838389	0	-0.06105
HLA-DMA	0.537054	0.0486	-0.0924907	-0.591514	-0.636267	-1.05775
HLA-DRA	0.523626	0.56215	-0.798675	-0.110036	2.79675	-0.04935
HMGCR	1.93433	-0.42965	-0.277083	1.73537	-0.0719004	-0.2551
HMGCS1	0.676945	1.0419	1.53606	0.0350976	-1.68656	-0.03255
HMOX1	-0.64209	4.7209	2.19354	0.79016	5.88314	-0.1415
HOXA5	-0.449164	0.4457	0.272445	-0.032422	0.613141	0.7571
HOXA10	1.97576	-0.84165	-3.10324	-1.0808	-1.8205	-0.1747
APBB2	0.468398	0.1956	-0.632068	-0.0380995	3.34245	-1.3642
HPRT1	-0.678163	-0.0945	0.363393	-0.106579	0.893556	-0.08725
HES1	0.647011	0.0626	1.41536	-6.92112	-0.0391817	0.30955
BIRC2	0.581004	0.76315	0.603242	-0.309551	0.870029	-0.31665
DNAJB2	1.00265	0.37465	0.0281409	0.0659414	-0.0971847	0.85475
HSPA1A	-1.15054	-0.85705	-1.4167	-0.239582	-0.418576	0.32725
HSPA4	1.49114	0.34355	-2.5748	0.473942	-0.189352	1.0353
HSPA8	-0.134177	-5.9629	-0.269731	-1.31186	-0.20078	-0.0997
HSPB1	0.825258	-0.51895	0.59205	-1.28156	-0.312232	0.1222
BIRC5	0.564131	-0.13725	-0.623486	-0.344451	-1.86692	0.283
HSPD1	-0.745972	0.41515	-0.004766	-0.150777	-0.596608	-0.0152
DNAJB1	0.353961	0.1188	-0.0427583	-0.515937	0.324291	-0.51025
ICAM1	-0.916864	-0.3639	2.087	1.02123	-0.170058	-0.34425
ICAM3	0.149122	0.2335	0.493913	0.417923	1.77289	-0.0313
ID2	0.771083	0.72335	1.21143	-0.465255	0.908373	-0.4819
IDE	-1.43155	-0.00775	-0.121774	0.212445	0.0404256	-1.01245
IFNAR1	1.18992	-0.39595	-0.824239	-0.257345	0.0106477	0.53455
APOE	-0.438282	-0.89785	0.351747	-1.06938	0.891292	-0.37855
IGF1R	1.18251	-0.24195	-0.494978	0.186606	-0.768816	0.36435
IGF2R	-0.240747	-0.00204998	-0.93411	0.274818	-0.0284171	0.34895
IGFBP3	-4.03914	0.44865	-1.27475	0.804778	0.0382829	0.06045
IGHMBP2	-0.133452	-0.6502	-0.414587	0.536701	0.662699	4.8549
APP	0.88344	-0.55235	0.403554	-0.220918	0.468778	-0.34755
FAS	-0.807081	0.4961	-0.0458914	1.51781	1.29656	-0.5923
IKBKB	0.230371	-0.26515	-0.832615	-0.535072	-0.447443	5.34685
IL1B	-1.31789	2.0228	3.78688	1.00192	4.34648	-0.37945
IL4R	0.971654	1.2026	0.0770569	0.164136	-0.414563	1.63135
IL13RA1	0.676555	-0.3075	-0.673109	0.835499	0.246709	0.52745
ILK	0.650738	-0.66395	0.928853	0.285554	0.270286	0.16035
INPP1	0.984535	0.1638	0.595261	-0.20534	1.20563	-0.28435
INSIG1	1.25508	-0.43465	0.809435	5.02691	-0.432642	-0.00875
ITGAE	-0.603179	0.5047	-0.0136834	-1.08962	-0.122427	0.82195
ITGB5	0.119491	0.4699	0.853151	0.781045	0.0491015	0.8376
JUN	-0.897879	0.05635	0.408001	-1.69092	-0.895528	-0.2388
STIMATE	0.29814	-0.39995	-0.702241	-0.663549	-0.595106	0.15885
KCNK1	-0.490015	1.4714	0.103572	1.97597	2.36284	-0.26565
KIF5C	-0.942159	1.0318	0.723921	0.357894	0.354143	-0.51705
KIT	0.0272466	0.56135	-0.488534	-0.455824	0.203502	0.2717
RHOA	-1.06521	0.31785	1.4356	-1.1144	-0.275812	-0.3866
DIPK1A	0.882902	-0.93695	-0.985836	0.358349	0.251216	0.43935
KTN1	-1.82999	-0.22095	-0.664003	-0.1188	-0.147305	-0.9164
ACAT2	2.29286	-0.66345	-1.02478	0.915572	-0.246705	-0.1412
LAMA3	-0.811546	2.36295	1.40672	2.7512	-1.77173	-0.54405
ARHGAP1	-0.0944138	0.3659	-0.581114	0.0719625	0.538112	0.50045
STMN1	0.439251	0.0382	0.045109	3.70915	0.230386	-0.826
LBR	0.683489	0.40325	-0.0766547	-1.31727	-1.50882	0.0523
LGALS8	0.123917	0.2998	-0.258805	-0.500212	0.259266	0.19345
LIG1	0.469095	-0.29015	-1.55414	-0.430092	0.0712108	-0.12345
LIPA	-1.97182	1.79115	-1.28439	-0.597519	0.955388	0.6932
LOXL1	-2.60466	-0.61025	-0.720324	-1.10616	1.18724	0.2389
LRPAP1	-0.0146869	-0.4897	-0.464949	-0.328692	-0.408173	-0.0813
LYN	0.173816	-0.04155	-0.935083	-0.489717	-0.175051	-0.25215
SMAD3	-0.110035	1.72695	1.29496	-0.612519	-0.0245996	-0.00565
MAN2B1	0.20969	0.17565	0.614127	0.404619	1.55387	-0.5039
MAT2A	-1.08525	-0.6683	-0.977055	0.480761	-0.769463	-0.31115
MBNL1	1.44557	0.47265	0.72162	0.775301	-0.0531559	-0.19475
MCM3	-0.400373	-0.0705	-1.47154	-0.355705	-2.03611	-0.57955
ME2	-0.896556	-0.2047	-0.259784	-0.0303259	-0.074672	-0.22235
MEF2C	0.700197	-0.00945	3.12725	0.0854948	-0.210429	-0.3355
MAP3K4	-0.784658	0.6673	-0.434633	-0.56919	-0.0905249	-1.521
MEST	1.1873	-0.1075	-0.793288	0.853323	-0.165607	1.534
ASAH1	-1.56107	-0.2742	0.708248	0.887676	0.802926	-1.39695
MIF	0	-0.9063	0.841392	0.294638	0.574528	0
FOXO4	1.38766	1.4669	1.2453	0.00953119	0.655847	-0.0144
MMP1	0.151153	0.845	2.92938	3.10507	0.348734	0.6663
MMP2	1.1691	-0.49475	-0.492066	-0.351906	0.163388	0.8807
MNAT1	-0.615626	-0.4084	0.409436	-0.315973	0.645869	0.07885
MSRA	0.804588	-2.18635	1.54156	-0.0228309	-0.00122343	0.14225
MUC1	-1.16424	0.2828	1.24623	1.49803	-0.871343	0.57795
MYBL2	0.667117	0.0486	-1.90833	-1.59829	0.00358929	-0.30995
MYC	-0.838629	0.25825	0.581536	0.428115	-1.55815	-0.95865
GADD45B	-0.854405	-0.6518	-1.7443	0.576823	0.178691	-0.3637
MYLK	0.707733	0.2863	0.105845	0.228351	-0.288835	0.1916
MYO10	1.35554	0.6239	1.82829	0.21317	0.826014	0.0973
ATF1	-0.604518	-0.6959	-0.670992	0.562064	-0.413076	-0.71185
NCK1	0.142853	1.34235	0.654394	-0.408719	0.00439395	-0.2665
ACLY	-0.722309	0.1916	-0.135424	0.0959452	0.157182	-0.58765
NFATC3	0.779531	-0.55615	0.162703	2.70924	-0.148073	-0.5633
NFATC4	0.572756	5.69505	-0.557599	-0.693632	-0.0709173	0.19
NFE2L2	0.478966	0.21105	-0.185211	0.950753	-0.256128	-0.12505
NFIL3	1.35592	1.48545	0.841305	1.27725	0.737099	-0.53825
NFKB2	0.250924	0.1565	0.642281	-0.177458	0.123207	-0.0057
NFKBIA	-1.25202	5.43085	1.21919	4.30945	0.441556	-1.08005
NFKBIB	-0.90311	0.30485	-0.610958	-0.942867	-0.138341	-0.01375
NFKBIE	0.791842	-0.52205	0.497815	0.375846	3.5049	0.16925
ATP1B1	-0.225658	1.0004	0.39268	-0.0326208	1.07145	1.47445
NIT1	-1.2971	-0.49105	-0.390491	-0.0951841	-0.376605	1.0765
NMT1	1.07543	0.5646	-1.50568	-0.573021	-0.295064	1.45755
NOS3	0.536153	0.34265	-0.216524	-1.65537	-0.228924	0.000850022
CNOT4	0.0244498	0.83165	1.4216	-0.139859	3.184	4.66525
NOTCH1	1.36911	0.31975	-0.947526	0.0400935	-0.0901912	0.6199
PNP	-0.456128	0.33045	1.5739	0.443128	1.80855	-0.5238
NPC1	0.574459	0.4815	1.55663	-5.56441	-0.0651269	-0.68655
SLC11A2	0.677809	0.79725	-0.47635	0.295302	-0.337511	0.63805
NRAS	1.99175	0.03595	0.500828	0.191145	0.118715	-0.3473
NUCB2	0.572359	0.59255	-0.0672206	-1.10453	0.224066	1.512
NUP88	0.780323	0.0144	-0.292037	-0.712306	0.21795	0.0586
NVL	1.09394	0.1496	-1.14861	-0.446278	-0.71133	1.6128
ORC1	0.965625	-0.36155	-0.888113	-0.346177	0.570766	0.8978
ALDH7A1	-0.0814347	-0.4475	-2.67484	1.39022	-1.35905	-0.47725
OXA1L	-0.320902	0.33665	-0.17404	-0.906872	1.0339	-0.46485
OXCT1	-0.100965	-0.3702	0.387125	-0.929624	-0.275855	-0.2014
PAFAH1B1	1.55128	-0.2822	-0.62677	-0.208519	0.0956738	0.73845
PAFAH1B3	0.18608	-0.5818	-0.377626	-0.759492	-0.257566	0.3126
SERPINE1	-2.28772	-0.0368	-0.249882	-1.52637	0.580008	0.56715
PAK1	1.67044	-0.231	1.10341	0.401923	3.45176	-0.4333
HDGFL3	-1.0343	1.35725	-0.00635864	-0.3377	-0.235528	-0.83195
COPS7A	2.82155	-0.37825	0.300307	0.484847	0.465082	0.1235
NSDHL	1.07832	-0.63705	-0.242119	0.0731857	-0.467857	-0.2711
HEBP1	1.64638	0.75945	-0.16992	-1.31045	1.37091	1.0184
PCBD1	0.157747	0	-0.0600664	-0.656864	0.0655934	0.66065
PCCB	0.375222	0.4079	0.602136	0.175793	0.352723	0.4506
MTERF3	-0.705039	0.05915	0.246428	-0.893715	0.731142	0.898
AMDHD2	-0.130022	-0.14625	-0.806535	-0.400628	0.143061	-0.849
ISOC1	1.18988	-2.604	-1.004	-0.445822	-0.221204	-0.55235
MRPS16	0.620298	-10	0.312144	0.302578	-3.39063	-4.20275
FIS1	-0.00463722	-5.55575	-0.916158	-0.593892	0.170731	0.38675
GOLT1B	-0.663732	0.6637	1.46694	-0.220893	0.920141	0.7802
GLOD4	-0.716599	0.1235	0.124008	-0.0366521	0.689836	3.77235
GMNN	0.509133	-0.48095	-0.761824	-1.44758	1.04599	0.5068
LAP3	-1.21698	-1.4101	-0.834798	-0.120787	-0.0211433	0.2263
PCK2	1.70121	-0.4916	0.375754	0.506076	0.215209	0.0091
NOSIP	-0.125111	0.2552	-0.287018	-1.04481	0.10271	0.63045
DERA	-0.48959	0	-0.553596	-0.018103	0.0993737	0.4421
PCM1	1.03069	0.67495	1.41602	-2.37855	-0.250937	-1.42125
SCCPDH	-0.385761	-0.16275	0.499276	-0.380066	0.18955	-2.3365
PCMT1	0.45962	0.23135	-0.284599	0.55465	0.398327	-0.79755
PCNA	-1.2776	-1.25315	-0.135241	-0.775457	-0.455696	0
MRPS2	-0.224462	0.3845	-0.323871	-0.448639	-0.622302	0.89385
VPS28	-0.158748	0.5051	0.285827	0.323779	1.19475	0.37505
HSD17B11	1.90905	0.04705	1.33096	-0.391715	-0.141522	0.2322
NUSAP1	2.69477	-0.72175	0.401072	1.37281	-0.669738	0.6477
SCAND1	0.457235	0.0545	0.0395139	-0.207929	0.466618	3.23275
CD320	0.575274	0.6732	-0.332015	-1.40649	-1.74558	0.3381
NGRN	0.576044	-0.52265	0.169392	0.456786	-0.764557	-0.8204
SNX7	1.13287	0.3483	-0.563803	0.531691	0.601191	0.2564
ATP6V1D	-0.99626	0.03405	-0.348068	-0.272749	-2.76061	0.5219
ZNF589	1.74367	0.44735	-0.142506	-0.0719612	-0.792966	0.12875
PRKAG2	-0.895081	0.0398	0.0256336	-0.975435	-1.31175	0.50675
UBE2J1	0.0708005	-0.1369	-0.490816	0.750226	0.341318	0.12185
EVL	0.0348537	-0.12865	-0.648963	0.257622	0.761648	-0.14315
HACD3	-0.534488	0.95155	-0.4393	0.251735	-3.44762	-0.70085
PDGFA	-0.910256	0.81865	-0.650645	1.94902	0.85006	1.3104
UFM1	0.224467	0.74665	-0.613349	0.420847	-0.236933	-0.0613
LSR	-0.544317	-0.60245	0.605209	0.749896	0.89382	1.1023
DHRS7	0.0525309	0.4381	0.547756	-0.27606	0.905269	0.33725
CAB39	-1.18059	0.7756	0.809301	0.00167374	-0.187594	0.55605
ARID4B	1.145	-0.02365	0.291121	-0.174824	0.109485	-0.83045
PFKL	0.0446139	-0.1295	0.137837	0.473385	0.511385	0.72725
PGAM1	-0.377804	-0.16745	0.981338	1.05561	0.349865	-0.51535
PGM1	-0.159029	0.69295	0.77759	0.890308	2.2544	-0.40785
PHKA1	-1.98722	0.91535	-0.809829	2.55235	0.22854	0.4861
PHKB	-0.580639	-0.89605	-1.02705	-0.286153	0.244243	-1.3443
PHKG2	0.288819	-0.028	-1.63125	0.0925577	-0.136489	-0.28825
PIK3C2B	0.0257917	1.0427	0.827602	0.707223	1.065	-0.07685
PIK3C3	-0.780127	-0.2222	-0.299399	-1.41241	1.24044	-0.44235
PIK3CA	1.10046	-0.05525	-0.667427	0.219013	0.033749	1.47765
PIN1	-2.80543	-0.2337	-1.23724	1.10695	0.776061	0.27495
PLA2G4A	0.917153	-0.59035	-0.564569	0.131418	1.02545	0.7199
ATP6V0B	-1.94656	0.4954	-0.0217733	0.405219	0.502031	0
PLCB3	-0.218564	-0.46335	-1.32018	-0.531668	0.444518	0.2938
NUDT9	0.356521	0.7784	0.104225	0.439428	-1.13712	0.32555
PLK1	3.12661	-0.54535	-0.0982028	0.693757	3.14143	0.3448
PLP2	0.263795	0.3029	0.505375	0.199338	0.581513	0.5458
PLS1	-0.534042	0.5634	-0.0205831	1.5482	0.148127	-1.16615
PLSCR1	1.26559	0.2533	0.134705	-0.547184	1.85937	0.1933
PMAIP1	-0.350407	1.8217	2.21819	0.41644	1.81508	-0.37305
PMM2	0.672674	-0.6292	-0.700161	0.257691	0.668701	2.6694
CYCS	-1.4367	-0.1295	-0.362827	-0.392181	-3.4182	0.333
POLB	-0.628484	0.5613	0.969872	0.394784	1.51953	-0.22485
POLE2	0.576179	-0.0913	-1.8273	0.341639	1.37838	0.84445
POLR2I	-0.819403	0.0958	-0.929278	-0.507999	0.708832	0.4648
TERF2IP	-0.184464	0.66625	0.793002	0.686434	0.316011	0.6129
POLR2K	-0.981692	0.6556	-0.309365	0.512626	1.49523	0.375
GFOD1	-0.0344903	-0.2466	-0.334983	-0.146856	-0.229558	-0.77485
KCTD5	-0.537405	1.6425	-0.306283	-0.0955753	-0.42675	-0.72495
TMCO1	0.294683	0.5045	0.298494	-0.861449	-0.271275	-0.33925
DHX29	-0.693713	0.01915	-0.198108	-0.548715	-0.292025	-1.22795
EXOSC4	-1.8509	-0.5296	0.573822	0.359486	1.09918	0.14265
DDIT4	-0.452449	2.07635	1.03675	2.22112	1.40774	-0.62655
PAF1	1.16247	-1.10835	-1.23514	0.152586	0.0488561	0.3511
PPARD	-1.00254	-0.0489	0.601123	1.39027	0.24699	-0.38585
PPARG	-0.799778	0.67515	-0.524286	-0.052091	1.08342	-0.17545
P4HTM	-1.03347	0.55625	0.52339	-0.339754	0.734142	1.5015
SLC35F2	-0.0946697	-0.14835	-0.711879	0.360453	-0.212938	0.5497
PPIC	0.393744	-0.2245	0.519072	-0.59717	2.07335	0.52895
ZNF586	2.18504	-0.39075	-0.993716	-1.45386	-0.121379	0.58315
FBXL12	1.12889	0.54005	0.370293	0.366493	0.0194119	-0.0198
TEX10	1.66822	0.26745	-0.512957	0.052483	-0.494356	-0.28245
YTHDF1	0.116661	0.62385	0.176857	0.504893	-0.504367	0.1195
TXNL4B	0.709002	0.7591	-0.810017	0.632616	-1.22506	0.54305
PPOX	0.383932	-0.61085	-0.723819	0.173794	-0.0714503	0.29025
HERC6	2.90665	0.08395	1.71648	1.58976	2.29145	-0.2596
PIH1D1	-0.117416	-1.5304	-0.975239	-0.735381	0.175184	2.80425
PPP2R3C	-1.52693	-0.02815	0.325813	-0.385842	0.144403	0.6143
FKBP14	0.395906	0.31995	-0.745052	-1.00984	1.116	-1.05635
CDCA4	-1.55616	-0.68415	-0.768834	-0.740638	0.892582	-0.07285
PLEKHJ1	0.751007	-0.4328	-0.97682	-0.281079	-0.322874	-0.31115
HEATR1	0.150986	0.25015	-0.177957	-0.112324	0.199098	0.46045
ANO10	-0.636009	0.2154	-0.857362	-0.191484	1.38722	0.3118
UBR7	0.322083	-0.9069	-1.29766	-0.0503776	0.011561	-0.5702
FAIM	1.33967	-0.03195	-0.763796	0.883615	0.135272	-0.0314
PPP2R5A	1.22506	1.20485	0.121855	-0.477293	0.0152842	0.44945
ADI1	-1.07581	0.0217	-0.520556	0.609506	-2.92466	0.30955
PPP2R5E	1.31221	1.0214	0.6012	-0.536403	-1.23002	0.28135
ABCF3	0.132556	0.259	-1.13222	-0.151957	-0.213835	-0.6404
PRCP	-0.0438201	1.2606	2.85618	0.591835	1.34017	-0.39795
ENOSF1	0.634494	0.41275	0.249936	1.3878	0.740891	0.15705
CARMIL1	0.352935	0.0088	0.676541	4.74752	2.8789	-0.5715
ANKRD10	-3.58293	-0.7982	-1.3261	0.812453	-0.727605	-0.6732
STAP2	1.84363	0.0999	-0.486243	0.369007	0.978497	0.18455
PRKACA	-1.53203	0.82305	-0.330821	-1.77138	-0.710591	-0.28175
IARS2	-0.882143	0.85755	0.304909	0.542316	0.00210034	-0.72355
NUP133	0.829018	-0.5702	-0.717263	-0.21901	-0.719575	-0.1249
CNDP2	-1.12965	0.1365	-0.127787	-0.120094	0.0498691	0.82415
MINDY1	-0.162128	0.0418	-0.547121	0.706732	-0.101894	0.3454
PRKCD	-0.349916	0.6352	-0.184922	-0.0516035	1.37005	2.1202
KDM3A	-4.06636	0.9858	0.800537	2.55411	0.554338	-1.0823
PECR	0.837388	0.12265	-0.395878	-1.19253	-0.605432	-0.75215
PRKCH	0.176763	-0.1732	0.798325	1.60655	0.374507	-0.1927
EAPP	-0.0433239	0.69535	2.81819	1.13292	1.31118	-0.0814
CISD1	0.520758	0.5708	-0.521288	-0.067213	0.919727	2.49955
PRKCQ	1.45023	0.2327	0.132509	-0.512677	1.02914	-0.5984
ZNF395	0.717203	-0.06325	-0.479129	-0.22255	-0.361893	1.0028
KLHL9	0.399666	-0.1594	0.815157	0.159811	0.0242956	0.001
MAPK9	1.55384	-0.94565	-1.19508	0.0978487	-1.23629	-0.1909
MAPK13	1.12536	0.82115	0.486602	0.269962	1.72737	0.285
MAP2K5	0.410627	0.9689	0.305141	0.112903	0.263502	-2.13805
PRKX	0.701524	0.39895	-1.12853	-0.582218	0.254992	0.9691
PROS1	0.602906	0.61275	-0.514128	0.19362	0.0136752	0.24
LGMN	0.518933	-0.26605	-0.0434132	-0.14769	0.792107	-1.0169
HTRA1	-0.171405	-0.89555	-0.854347	0.964525	-0.311077	1.46605
NPDC1	-2.46414	-0.8817	0.412025	0.250262	1.04456	-0.45855
TM9SF3	0.333707	-4.7936	0.530678	-0.969058	-0.492123	0.38935
PAK6	-0.074129	0.54805	0.322141	-0.395368	0.66356	0.5711
DUSP22	0.993579	1.62705	0.682314	2.42701	1.55913	-0.2887
PSMB8	0.197601	1.0915	1.05915	0.0934062	0.517215	-0.46335
PSMB10	0.357228	-0.2497	-0.759053	-0.666186	0.236563	-0.3329
COQ8A	-0.414303	-0.15375	3.8139	0.120004	-0.423027	4.55625
CIAPIN1	-0.794236	-0.17935	-0.0307662	0.624392	0.369364	-1.945
PLSCR3	-0.503376	1.36575	0.620764	0.794202	1.09314	1.18825
PSMD2	-0.580121	-0.1027	-1.75063	-0.0472911	-0.589639	-0.70385
PSMD4	1.80028	0.3787	0.317731	-1.15507	-0.476222	-0.576
SCYL3	0.654982	0.72205	0.526965	-0.489045	0.819702	1.11605
LYRM1	-0.672648	-0.9863	0.0608352	-0.352408	0.551254	0.32625
PSMD9	0.259008	-0.81755	1.26931	-0.678326	0.561921	0.86185
PSMD10	-0.412	0.08255	0.926935	-0.607694	0.675291	-1.4138
ZMIZ1	0.349212	1.6058	-0.63846	3.01089	0.262761	-0.2093
MCOLN1	1.40849	0.4838	-0.964849	-0.168498	0.3143	-0.5874
BAD	-0.941492	-0.25965	-0.88123	-1.49162	0.141797	-0.30795
PSME1	-0.968163	-0.21905	1.22109	0.428958	0.460359	-0.6012
PSME2	-0.172477	-0.3927	0.427245	-0.262149	0.482215	0.9186
THAP11	0.222518	0.1184	-1.77541	-3.80639	-1.22404	-0.9292
ABHD6	0.260403	-1.15285	-1.49055	0.414219	-0.266864	-0.46405
PTGS2	-0.259639	1.3126	4.19078	-1.26841	6.76155	0.0734
PTK2	-2.67055	-0.0999	-0.260934	1.9682	0.924436	-4.438
PTPN1	-0.945409	-0.2335	-0.5525	0.998356	0.0109213	0.33745
TRIB3	-0.691073	0.0966	0.293086	1.27791	0.22592	-0.81685
PTPN6	0.203574	1.08535	0.484355	0.397166	-0.0575989	-0.1501
POLD4	0.640045	0.46235	1.94376	0.484674	1.9181	-0.21395
PTPN12	0.0522789	0.97895	0.918802	0.545085	-0.298545	-0.3212
PTPRC	0.956898	-0.6341	0.704284	-0.169498	-0.0130667	-0.4076
PTPRF	1.0265	-0.51925	-0.803986	-0.895015	-0.570915	-0.62035
PTPRK	0.658741	-0.62515	-0.738038	-0.040305	-0.210041	0.3583
BAX	1.35546	-0.1344	-0.920555	-0.437353	0.164664	-1.09695
PXMP2	1.72825	0.3609	-0.719868	-0.309072	-0.506059	-0.8282
PXN	-0.107314	0.7816	-1.11097	0.0669657	-0.855281	0.41095
PYCR1	-1.03272	0.1108	0.525022	-0.0144978	0.547287	1.2112
PYGL	1.43935	-0.1923	1.09745	0.909289	1.23677	-0.6438
SQOR	-0.89002	0.6895	-0.412038	2.7634	1.21344	0.00560001
ENOPH1	-0.911025	1.97925	-0.0440976	-0.0408242	-1.12597	-5.13005
PRUNE1	-1.21904	0.4519	0.71019	-0.26244	-0.366804	0.3313
SNX6	0.615478	0.75155	0.0948537	1.0968	-0.0821529	-1.40745
RAB4A	-0.711481	0.0388	-0.531923	0.239091	0.647405	-0.4077
RAB27A	-0.282865	-1.12655	-1.20945	-0.411059	-0.513346	-0.70435
RAC2	-0.371354	0.24815	1.54556	-0.123156	0.551122	0.87295
RAD9A	-0.575382	-0.73985	-2.0998	-0.857809	0.746125	0.50215
RAD51C	-0.443403	-1.49195	-0.0984273	-0.478406	-0.927999	0.4747
MOK	0.232076	-0.59405	-1.65875	0.154838	2.23507	-0.16965
RALA	0.858295	0.47455	0.079612	-0.353921	0.205203	-0.3611
RALB	0.115713	0.77985	1.08963	0.0214331	0.814323	0.2518
RALGDS	1.48043	-0.17945	-0.630798	4.15584	-0.166943	-0.71325
RAP1GAP	0.223972	-1.49165	-0.654684	-0.00970029	1.04483	0.3971
RASA1	-0.288073	0.92695	-0.0186881	0.335084	0.488603	-1.0752
RB1	0.68744	-0.13255	0.397367	-1.04895	0.366889	-0.5268
KDM5A	0.226832	-0.82855	0.589699	0.316731	0.409006	0.2344
CCND1	0.254393	-0.2098	1.04288	0.0796771	-0.622905	-0.00575
BCL2	-0.506391	-0.9783	-1.17316	-1.25732	-0.666351	-0.17375
RELB	-0.743363	1.7523	2.69117	1.51124	-0.453013	-0.2301
RFC2	-1.64022	-0.1621	-0.940335	-1.03889	-0.433484	-0.4725
RFC5	-1.9311	-0.52745	-0.752898	-0.721091	0.836418	-0.07415
RFNG	0.280647	-0.6778	-1.00064	-0.311615	-0.0742977	0.6154
RFX5	-0.625475	0.06855	-0.549962	0.874133	1.02068	-0.68925
RGS2	0.158993	-1.29975	1.36028	3.66159	2.38212	0.38375
RHEB	-0.708288	-0.654	0.197764	0.0391069	-1.12993	0.38955
FASTKD5	0.590741	0.3652	-2.33316	-0.0986571	-0.102512	-0.71555
RNH1	-0.686275	-1.07085	-0.56131	0.0621542	-0.500057	-5.0526
ELAC2	-0.544317	0.30505	-4.37443	-0.313301	-0.436516	0.23965
RPA1	0.194974	0.26685	-1.69391	-0.370666	-0.682329	0.0171
RPA2	0.172009	-0.54565	1.053	-0.0942247	0.606134	-0.49775
RPA3	-1.3463	-0.19665	-0.222695	-0.255007	0.490537	0.2677
MRPL12	-0.106775	-0.4453	-1.17155	-0.555885	0.122214	0.0691
RPN1	0.100136	0.10925	-0.989626	-0.458553	-0.268864	-0.02225
RPS5	-0.362249	-0.80955	0.605052	-0.444625	0.534329	-0.6726
RPS6	-0.523708	-0.049	0.176796	-0.527813	0.404082	0
RPS6KA1	-0.179838	-0.75735	0.389968	0.177244	0.294862	-0.2544
BDH1	-0.204612	-0.15985	-0.473244	-0.768698	1.01145	0.72325
RSU1	1.68186	0.6644	0.66891	-0.0744662	0.219468	0.04105
RTN2	-0.193194	-0.78855	0.0309562	-0.489339	-0.334093	1.80585
S100A4	-0.622037	1.03235	1.11138	2.34201	0.189136	1.02225
S100A13	1.08701	0.3392	0.589802	0.669609	1.25477	0.8772
SATB1	0.333764	-0.6152	0.257893	0.483705	-0.647876	-0.47515
SCP2	-1.66462	0.37235	0.829406	-0.433801	1.53007	-0.0581
CCL2	0.191354	3.88035	0.0446864	-0.584226	0.130247	-0.5564
BID	1.11919	-3.92295	0.118405	0.0110953	-0.206451	0.5215
ABHD4	0.38006	2.91915	0.630122	0.291812	0.93912	0.0786
SDHB	0.0639559	-0.5655	0.439208	0.268363	0.23226	-0.34195
MCUR1	-2.02449	0.45655	0.0979865	0.0616271	0.707887	-2.03
RBKS	-0.465498	0.201	0.52079	-0.1685	0.041276	0.0095
BLMH	0.706286	-0.258	-0.507557	-0.0901511	1.54162	-0.35085
BLVRA	0.843937	-0.06075	0.287284	0.502421	-0.568595	0.0441
ATG3	-0.56585	0.52135	-0.144854	-1.31776	0.44551	0.78065
CIAO3	1.79802	-0.56145	-1.35887	-0.456117	0.0961071	0.663
ZDHHC6	-2.30201	-3.89415	-0.826089	0.620398	0.289677	-4.90965
SGCB	0.734701	0.5837	0.241252	-0.541736	0.218332	3.4654
SHB	0.168203	-0.5526	-0.82502	-0.560793	-0.237238	0.478
SHC1	-0.00380953	0.1106	-0.136593	-0.22647	0.010138	0.06155
ACBD3	1.19793	0.40925	0.572218	-0.613865	0.432167	0.8305
CERK	0.0664656	-0.2248	-0.804039	1.03452	-0.217359	0.44975
NT5DC2	-1.4657	0.0264	-1.08963	-0.537315	-0.306932	0.2789
SKIV2L	0.697872	-0.521	-0.1114	0.227464	0.668622	1.9617
SKP1	0.601233	0.3217	0.415563	-0.688787	0.369026	-0.4728
ACD	-0.232059	-1.45345	-1.10841	1.19011	0.570171	-0.1295
SLC1A4	-0.313912	0.03095	0.538242	0.226017	0.71309	-0.3665
INTS3	-0.105705	0.2646	-0.314647	0.582033	0.411763	-0.2259
BMP4	0.758012	0.15275	-0.527191	-0.708685	-0.432477	-0.32115
SMARCA4	-0.297745	0.57375	0.485189	-1.38908	-0.441886	-0.0704
SMARCC1	-0.761696	0.1241	-0.430289	-0.479518	0.852578	0.37065
TRAK2	0.0119691	0.8876	0.320751	0.405972	-0.3395	-0.09375
SMARCD2	-0.100371	-1.08485	-0.859035	-0.997407	-0.659789	-0.29395
SNAP25	0.24178	4.71135	6.58633	0.0730223	1.04047	0.04765
SNCA	-0.279476	0.0492	-0.886947	-0.502209	0.497308	0.21965
BNIP3	-0.0306795	1.3629	1.16541	0.774347	0.294968	0.1878
BNIP3L	-1.77649	0.00395	0.293964	1.08751	0.595317	-0.9083
SOX2	0.921961	0.029	-1.1324	-1.0775	2.16567	-0.2302
SOX4	0.672124	1.43495	1.9672	-0.311736	-0.211949	0.71595
SPAG4	1.6036	0.65965	0.913832	0.48464	1.36629	0.4079
SPP1	0.170886	-0.34075	-0.213219	0.92331	0.000644676	-0.78785
SPR	0.924759	0.3972	-0.0476944	-0.586497	0.160564	0.6049
BPHL	1.40439	0.12635	0.611564	-0.369111	-0.593297	1.12985
SPTAN1	-0.651344	1.4644	0.75082	-0.314713	-0.702133	-0.45865
SRC	2.41591	-0.0536	-0.262786	-0.151385	0.587443	4.571
BRCA1	0.355313	-0.247	-1.36787	-1.56698	3.62437	0.04835
STAT1	0.797042	-2.41165	0.183714	1.21906	1.85678	0.2367
STAT3	1.1618	-0.04255	-0.125	-0.51224	-1.0684	-2.7921
STAT5B	0.469743	-0.47215	-0.391405	0.2905	3.21035	-0.52615
AURKA	3.35763	0.44605	0.656258	-0.573905	-1.49275	0.08555
STK10	2.26822	-0.1822	-0.1346	0.840572	0.256439	0.0649
STX1A	-2.79786	0.67535	0.525244	-2.71675	-0.629334	0.73785
STX4	-0.478273	0.1334	-0.431203	-1.03058	-0.196965	-0.0613
STXBP1	-0.834757	5.2966	-0.61813	0.374106	0.736469	-0.60495
STXBP2	0.76912	-0.1908	-0.300822	0.827919	-0.240638	0.3244
SUPV3L1	0.908776	-0.4382	-0.680468	-0.0035563	-0.616186	0.04535
SUV39H1	0.621153	-0.3068	-0.189745	-1.60817	0.00142526	1.09925
SYK	0.247837	-0.3666	-0.294954	-0.405113	-0.0916274	-0.84355
SYPL1	-1.26604	0.60015	0.713713	-0.0609278	-0.498822	0.2229
TARBP1	-0.98647	0.8697	0.749002	0.674904	-0.75123	-0.25785
TBP	0.0931879	0.6694	-0.843156	0.077175	-0.0102223	-1.17725
TBX2	-0.940796	0.36785	3.57208	3.04895	0.115999	-0.0204
TBXA2R	-0.789749	-0.21985	-0.714065	-0.578041	0.475153	0.57045
TCEA2	-0.695034	-1.7717	-0.764431	-0.264958	-0.114762	0.10685
VPS72	0.970163	-0.43795	0.0585332	-0.984182	2.17556	0.2205
BTK	0.492945	0.35885	0.519944	-1.00321	3.57682	-0.30255
TCTA	0.283371	0.49425	0.591005	0.0964963	-0.52871	0.0593
DYNLT3	-1.38057	0.4477	0.367355	1.16264	0.885168	0.3542
BUB1B	0.789396	-0.86765	-0.0384764	-3.73087	-1.0257	0.00244999
TERT	0.917463	-0.04825	-0.00508045	-1.45267	0.47375	0.50795
TESK1	-0.0879804	-0.76195	-0.853211	-0.462756	-0.267128	1.81785
TFAP2A	0.261146	-0.42715	0.325048	0.131316	0.278123	0.27095
TFDP1	-0.82992	-0.60245	-0.208098	-0.250252	-0.173225	-1.10415
TGFB3	1.32834	-0.00645	0.305146	-0.987125	-0.172452	-0.04965
TGFBR2	-1.03702	-0.2047	1.41473	2.449	-0.0713156	0.26495
TIAM1	0.756731	0.35555	0.346832	0.963686	0.392623	3.67645
TIMP2	1.09171	1.59935	0.814664	0.555148	-0.266691	-1.1492
TJP1	-1.55203	0.34235	0.498842	0.0281852	-1.33149	-1.05175
TLE1	0.144288	1.7373	0.783826	-0.402093	-0.483118	-0.09085
TLR4	1.83167	10	-0.661303	0.358662	2.85829	0.6681
TSPAN6	-0.885189	1.3407	0.458354	-0.161491	0.785078	0.82655
TSPAN4	-0.710709	-0.01275	-0.0930481	-0.704978	0.112991	0.0276
TOP2A	1.64042	0.72355	0.117034	-0.651826	-2.18764	-0.11345
TP53	-0.461241	-0.2182	-0.0874583	-0.450157	-0.752747	-0.7448
TP53BP1	1.35656	0.4955	0.108707	0.0514746	-0.131026	-0.2897
TP53BP2	-0.295861	0.99365	-0.26498	1.57881	-0.154645	-1.6749
TPD52L2	-2.77528	-0.3936	-1.77167	-0.315317	0.615016	-0.06885
TPM1	-0.910389	0.40555	0.671617	-0.230455	0.204089	0.13145
TSTA3	-0.158151	0.2307	0.386247	-0.351741	1.18987	0.09875
C5	0.609681	-0.17645	-0.345334	0.765487	0.0162377	4.66275
TXNRD1	-1.26237	0.2789	0.160851	1.46012	0.286119	-0.24845
UBE2A	-0.347071	0.33705	0.0860487	0.727573	0.99907	-0.2492
UGDH	-0.399375	0.83625	-0.272029	0.373703	0.932262	0.1337
NR1H2	-0.435492	-0.3788	-1.01926	-0.392645	-0.559872	0.57215
USP1	-0.0730926	-0.65355	-0.366246	0.19392	0.39642	-0.2375
VDAC1	-3.08466	0.9564	0.147349	0.596877	-0.374548	-2.00075
WFS1	-0.590198	0.961	-0.829358	1.00017	0.00236994	0.1751
WRB	-0.298542	-0.08905	0.168768	0.0154291	1.80819	-0.14695
XBP1	-0.463807	0.61485	0.690367	-0.70414	1.1409	0.27945
XPNPEP1	-0.898602	0.56755	0.507704	-0.110171	1.26212	-0.73835
ZFP36	-0.530539	0.426	0.391874	0.493271	-0.598449	-0.48105
ZNF131	0.750808	0.45885	0.728539	-0.040925	2.38866	0.5241
ZMYM2	1.34917	1.2168	1.08219	2.17138	2.07714	0.19525
DDR1	-0.319501	0.05635	0.601391	1.06709	-0.355783	-0.10525
PAX8	-0.959933	0.93545	-0.251208	-0.777838	-0.0882184	-0.8392
CXCR4	0.296711	-0.185	6.35978	-0.316864	-0.164319	-0.39025
IFRD2	0.143374	0.10975	-0.859559	-0.185655	0.113335	0.4115
MAPKAPK3	-2.15235	0.51235	0.0553756	-0.0657282	-3.46014	0.65215
USP7	-0.354574	0.838	-0.816832	0.286775	-0.933839	-0.47665
METRN	1.35256	0.041	0.607418	-0.239905	0.797091	-0.0967
REEP5	-0.676412	0.55395	0.693457	0.754519	0.332918	-0.07395
ELOVL6	-0.0732194	0.64925	-0.0276752	0.256902	-0.12532	-0.2432
TMEM109	-1.20529	1.1215	-1.56846	-1.19583	0.344338	0.58595
CCDC86	-0.490599	0.01535	-0.313802	-1.00265	-1.09137	0.7366
TRAPPC6A	0.673107	-0.55695	-1.83564	-0.398139	-0.0410866	-0.68865
CHAC1	1.26695	-5.3804	1.34915	-0.263351	-3.6286	-0.03165
MBOAT7	-0.0829177	0.2702	-3.0231	0.940934	0.337612	0.4559
PRR15L	1.0207	-0.1071	-0.0757638	0.408225	0.0377699	-0.2369
CRELD2	0.746905	-0.3288	-0.610088	-0.195259	-0.468383	-0.5331
FSD1	2.06736	-0.28505	-0.845453	-0.554386	-0.129555	0.48795
TCTN1	0.803507	0.21855	-0.107081	0.564642	0.161324	-0.38825
CHMP6	1.46869	-0.35915	-0.895855	0.408588	0.111	4.1848
NPEPL1	-0.970532	0.48365	-0.779029	-0.589473	-0.336239	-0.1441
ST7	-0.372719	1.14935	-0.101182	-0.203614	-0.583172	-0.8008
FAM57A	-0.904227	0.4974	-0.591599	0.832784	0.482433	-0.2198
NUP85	0.105992	1.0674	-2.13037	-0.629561	1.96598	-5.4508
TCEAL4	-0.226234	0.60145	-0.125996	0.527718	-0.132145	0.5111
KAT6A	-0.772247	-0.14355	0.648657	0.138261	-1.08999	-0.46945
DHDDS	-0.214308	0.65765	0.481434	-0.863853	-1.15642	0.17275
DENND2D	1.68088	0.03635	0.107078	-3.06457	0.468828	0.47835
FBXO11	1.43557	-0.77295	-0.353104	-0.732769	-0.609828	-0.8106
CCDC92	1.07964	-0.00245002	0.173585	1.56416	-0.477536	-0.98585
COASY	0.00195318	0.3949	-0.431861	0.190209	-0.364219	-0.60485
WDR61	-0.226263	0.7854	-0.0547297	-0.493473	0.158916	-1.06645
PDHX	-0.834063	0.59205	0.277614	-0.516981	0.402728	0.48985
FOSL1	-1.59036	0.34235	-0.202353	-0.34324	0.223692	0.7633
TSEN2	-0.068634	0.0522	-0.38253	-2.0015	0.559743	0.10825
PRR7	-0.431647	-0.4229	-0.912975	-0.731673	0.725438	0.99265
CALM3	0.600649	0.3332	1.01845	-0.33647	0.142246	-0.67225
HMGA2	-4.14472	0.39675	0.151668	0.741865	0.160858	-0.8234
CALU	-0.705378	0.74655	0.515443	-0.544983	0.403967	-0.86915
ITFG1	-0.473458	-0.93995	0.0261867	0.515037	-0.352583	-0.3252
GDPD5	0.147904	-0.2202	1.19881	-0.166428	-0.768262	-0.3426
NCOA3	0.0986236	0.12735	0.155921	1.62789	0.378933	0.038
NRIP1	-0.641002	1.3854	0.593762	0.589474	0.475806	-0.4055
CAPN1	0.528008	0.84995	0.838416	0.419018	-0.745953	-0.20525
SMC1A	-0.408873	-0.47295	-1.76196	0.186736	0.882987	-0.1031
LAGE3	0.620403	1.0045	0.852381	0.151821	0.652521	0.2069
CAST	-1.62295	-0.36385	-5.72466	1.077	0.136362	0.3845
AXIN1	0.311141	-0.0552	-0.186269	0.161851	-0.236277	5.29445
CDC45	-2.16342	-1.87765	-3.06357	7.49275	-0.538832	0.95345
FZD1	1.45353	-0.5738	-0.824943	-0.61647	-0.130391	0.72805
FZD7	-0.416832	-0.15345	0.91678	0.981385	-0.0280528	-0.35235
HIST2H2BE	1.11738	0.423	0.494026	0.240429	1.27641	0.08235
CASP2	0.10743	0.44995	-0.305903	-0.164031	0.124825	-0.3244
CASP3	-0.160268	-0.61215	3.94531	0.0522192	-0.0817526	0.70455
GRWD1	-0.521445	-0.4134	0.209107	1.53657	-0.674135	-0.0681
PIP4K2B	-1.10456	0.54495	-0.613904	-0.716567	0.375838	-0.46565
CASP7	1.26989	0.88915	0.40551	0.479145	3.13559	-0.35795
ARID5B	0.781475	3.0791	1.68545	-0.312004	0.204338	-0.49465
CASP10	0.803762	4.7309	-0.813693	-0.414627	2.89405	-0.2313
NCK2	-0.244609	-0.56015	2.6306	-0.0521607	-0.105002	-0.917
DYRK3	0.724889	-1.1071	-0.0939988	0.00405587	-0.691856	-0.1751
DUSP11	1.67501	-0.22305	0.242571	0.265543	0.74943	0.0221
TUBB6	1.97368	0.543	-2.99691	-0.0873874	0.0412726	0.1743
CAT	1.49357	-0.3092	0.0657798	0.74458	0.47114	-0.32245
PSRC1	2.65555	0.67125	-2.46011	-1.43331	-1.49554	0.35045
RAE1	-0.0727968	0.9824	0.000211313	-0.511475	-0.131006	-0.56625
ADO	-1.13644	1.66175	0.219658	-0.347303	0.380223	0.0459
PIK3R3	-0.767219	-0.1413	-0.444987	0.512744	0.891533	0.37475
NIPSNAP1	-0.310961	-0.64175	0.500257	-0.632563	0.00824524	0.03035
ELP1	-0.908699	0.26385	-0.289872	-0.427936	0.189679	0.3108
HAT1	0.35955	-0.74305	-1.10131	-0.389323	0.106857	0.44865
HIST1H2BK	-1.2626	5.6346	5.40012	1.03245	-5.45072	0.33405
MICALL1	-0.074888	0.3396	-1.0176	-0.132224	0.258036	-0.14495
MAPKAPK5	-2.8268	-4.14085	-1.53744	-2.09549	-0.804175	0.40595
BHLHE40	-0.428361	1.3825	0.120909	0.354712	1.3876	-0.8829
MKNK1	0.225335	0.2624	-0.213226	-0.241762	0.524138	-0.53015
CASK	-0.837304	1.35775	1.02466	-0.187027	-0.037262	-0.00595
AKR7A2	-1.85392	-0.1728	0.297505	-0.955555	1.43436	0.0349
RUVBL1	0.407314	-0.0958	-0.800269	-0.851857	-0.163114	0.3338
PSMG1	-0.264907	-0.4548	-0.773401	-0.826219	0.53	-0.5704
BECN1	0.639716	0.14325	1.22104	0.264066	0.0706667	-0.2408
CBLB	0.965069	0.22325	1.76221	0.0130281	0.985604	-0.31915
MBTPS1	0.403316	-0.6173	0.347278	1.64538	0.0173764	-0.5039
EED	1.04952	0.2462	0.153125	-0.678913	0.903411	-0.2716
CTNNAL1	-0.862178	0.58945	-0.645435	0.548136	-0.882061	0.5959
CBR1	0.537111	0.5029	0.513739	0.0564212	0.0856419	-0.2681
RNMT	-0.748488	0.24645	-0.409551	0.645976	-1.00296	0.24955
CBR3	0.383237	0.2051	0.0579583	-0.228363	0.413864	-0.1691
PEX11A	-0.0272241	-0.3644	0.543114	1.21445	-0.455233	4.377
CREG1	-3.94995	1.5947	0.553831	-0.631997	0.784258	-0.0243
INPP4B	-0.29074	1.82395	0.00783358	0.411893	1.02751	0.11475
IQGAP1	-0.799975	0.946	-0.226186	0.907529	-0.244568	0.06945
SOCS2	3.15492	-0.80585	0.969308	0.657664	-0.0965024	1.10265
CFLAR	0.80413	-0.4979	1.64653	0.553108	0.666588	-0.0344
CDK5R1	0.278142	-0.0688	-9.20566e-05	-0.500059	0.455827	-0.4422
ST3GAL5	1.13235	-0.5022	-0.298995	-0.382192	0.0211056	-0.8862
IER3	-1.55979	2.19045	3.24834	1.57353	1.2945	-1.06415
SQSTM1	-0.371935	0.45775	2.02976	3.83182	-0.0688745	-0.0284
SLC5A6	-2.24024	0.21775	-0.213195	-0.619167	-3.98462	0.44365
CPNE3	-0.466058	-0.21215	-0.988967	0.302495	-0.00274473	0.0563
CCNA2	0.147542	0.19545	-0.53003	-1.56247	-0.935548	0.15015
CCNA1	2.82531	-0.653	1.45495	0.0244227	0.726567	0.0384
CCNB1	0.532878	-0.50565	-0.875764	-0.935151	-2.89097	0.2254
TIMELESS	-0.542348	-0.342	-1.02132	-0.580918	0.830445	-0.17735
CCND3	0.203629	-0.37065	-1.14729	-0.660209	-0.0533868	0.0482
P4HA2	0.319027	1.80295	0.427648	-0.405212	1.50072	-0.7222
PLOD3	-1.35105	0.01615	-0.197211	-0.876807	-0.259768	0.10785
CCNF	1.10965	1.14865	-0.275198	-0.898183	-1.15437	0.6487
UBE3B	-0.57997	-0.90995	0.415106	-1.88919	-0.790962	-0.18955
NOL3	-1.57412	-1.1526	-0.773441	-0.4756	-0.347691	0.3099
SLC25A14	-0.507656	-0.09035	-0.236919	-0.342564	0.806405	0.12625
MPZL1	-0.179289	0.1133	-0.875817	0.250289	-0.69356	-0.99305
CCNH	0.98641	-0.0786	-1.03834	-0.263388	0.968528	0.1739
MAP7	-0.899372	0.6509	0.535372	0.697282	-0.0287224	-1.60825
JPT2	-0.732416	0.8891	0.295891	-0.145358	-0.743362	-0.6917
DNAJA3	0.986933	-0.76195	-0.818182	-0.57638	0.921843	2.531
USP14	-0.721398	0.6328	-0.28613	-0.49027	0.39124	0.10095
MTA1	-0.193133	-0.0448	-0.401454	-0.526961	0.226498	0.73865
SLC25A46	-0.422192	1.24365	0.954925	0.615455	1.46618	0.7517
PDLIM1	-1.27456	0.16075	0.447942	0.276208	1.39376	0.16175
SMC3	0.328741	-1.9197	-1.18313	-0.206944	-0.63037	-0.86585
PRPF4	-0.0306616	0.83755	0.538407	-0.715077	-0.441991	-0.48435
CCNB2	2.30874	-0.09505	0.0575699	-0.290372	-3.57493	-4.98415
CCNE2	-0.0818872	-0.1472	0.528521	-0.17142	-0.070987	0.27695
SYNGR3	-1.04488	-0.3646	-0.390042	-0.282335	0.122736	1.3589
LPAR2	0.615597	0.05645	-1.18099	0.828066	0.523023	0.3769
ARHGEF2	-0.414223	1.7386	1.18827	0.455158	0.877465	-0.85135
ZW10	-0.276962	0.4219	-1.54202	-1.17221	-0.227574	-0.18475
COG7	-3.75394	-0.19115	-2.92627	-0.74406	-0.523038	-0.56525
AURKB	0.329047	0.0216	-2.02682	-1.18661	-0.282486	0.2021
VAPB	-0.855702	0.431	0.217444	-0.880059	0.633864	0.16415
NOLC1	-0.94271	-0.34135	-1.19392	-0.140751	-0.081018	-0.00580001
UBE2L6	1.03381	-0.58125	0.819268	0.166124	2.94712	1.2336
MAPKAPK2	0.289777	-0.9097	-0.351137	-0.491281	-1.0356	0.4157
CYTH1	0.801551	0.8691	-0.487624	0.308699	-0.106558	-0.2311
ITGB1BP1	0.859121	0.35415	-0.0903576	-0.358196	0.417115	0.711
BCL7B	1.32086	-0.29945	-0.165055	-0.121798	-1.05551	0.5122
COPB2	0.757331	0.88675	0.369639	0.297359	-0.22443	-0.8428
ADGRG1	-0.376057	1.1612	3.3242	0.0974769	-0.865401	0.184
MAPK1IP1L	0.345886	0.99305	1.38215	0.507415	1.27576	-0.0476
TBC1D31	-0.122959	1.38195	-0.747838	1.73317	-0.652677	-0.0489
TM9SF2	-1.39306	0.5747	0.864693	1.14194	0.343933	-0.91265
H2AFV	0.191446	-0.63215	-0.100434	0.0250005	-0.709383	-0.28165
MAP4K4	-0.147106	1.87355	1.46799	-1.12461	0.431149	-3.1612
HOMER2	0.313457	0.38065	-0.116872	0.477632	-0.983999	-0.14015
SH3BP5	1.71603	0.1438	0.134973	0.0689705	-0.0587456	0.86385
PIGB	2.80934	-0.08035	-0.433365	-0.178918	0.0126701	0.7105
SCARB1	-1.29348	0.66585	-0.674998	-1.17896	-0.861218	-0.98295
PSMF1	0.629675	-0.1892	-0.496572	0.151798	0.0195	-0.9838
SPTLC2	0.0793322	0.45595	0.861606	-0.652175	0.767247	-0.5846
TBPL1	0.4207	0.6087	-0.258732	-0.0268147	0.46482	-0.2011
BAG3	-3.27234	1.31675	0.0953058	0.852631	-0.365799	0.68545
POLR1C	0.84469	-1.1931	0.59968	0.42475	-1.17284	-0.6745
SPAG7	-0.777636	-1.15955	-1.37273	-1.48786	0.0308875	-0.1436
CD40	0.840867	-0.26475	-0.795731	0.567485	-0.275958	0.96865
CD44	-0.260698	0.0363	-0.396584	-3.6197	-0.0340812	0.13995
FEZ2	0.268918	-0.34855	0.758744	1.26384	-0.111809	0.46305
IKBKE	-0.394287	0.9513	-0.0398398	7.94279	-0.135113	-0.68905
CD58	-2.3831	0.2834	0.582267	0.288135	0.422521	0.4303
MTFR1	-0.286575	-0.2843	-0.226726	0.06901	0.218768	0.60405
HS2ST1	0.390396	-0.35855	-1.61075	-0.573549	-0.595155	-0.43395
IPO13	2.28307	-0.4293	-0.616613	1.0888	-0.544214	0.3857
VGLL4	-0.0335579	0.6424	3.2647	1.86026	0.258505	4.0791
NUP93	0.870002	0.05835	-0.707852	-0.51294	0.572926	-0.17645
UBE3C	-4.95736	0.594	-0.0802513	-0.441141	0.228621	0.2041
EDEM1	-0.3852	1.34145	-0.463288	-2.18212	-0.013807	-0.9651
TRAM2	-0.656137	-0.37505	-0.591256	-0.991534	-0.161588	0.18625
CEP57	1.07062	-0.70885	0.107832	-0.357251	-0.0559489	0.0641
KIAA0100	-0.0936427	0.53465	0.177053	0.145497	-0.000405744	-0.5775
HERPUD1	0.215757	0.6628	0.82475	1.32694	-0.114624	-0.40855
KIAA0355	-0.58929	0.41415	0.407214	-0.288921	-0.628427	-0.202
USP6NL	-0.543455	0.24175	0.542889	1.42863	2.66694	-0.1377
CCP110	-0.16268	-0.05565	2.43875	0.000488542	-0.224012	-0.1326
ADGRE5	-0.343403	-0.59375	-0.865748	0.728413	-0.267007	0.0218
MLEC	-1.46628	0.4086	-0.488834	0.318041	-0.282851	-0.4032
TATDN2	0.107145	0.4618	-0.0671113	0.0909599	0.0244636	-0.3926
MRPL19	0.711131	-0.86845	-1.31683	0.28052	-0.338002	0.3407
SCRN1	-0.799019	0.089	1.39752	-0.122747	-0.513021	-0.1008
EFCAB14	-0.856484	0.9715	-0.727004	0.317335	0.166993	-0.26015
KEAP1	-0.250749	-0.95555	-1.15331	0.626416	0.175339	2.14245
CDK1	0.922853	-0.5	-0.281944	-0.659963	2.02169	0.6434
MELK	0.960596	0.1357	-0.392659	0.30189	1.81753	0.40845
PLEKHM1	1.03311	-0.97855	-1.08515	0.030133	0.399295	0.696
C2CD5	0.661678	-0.22375	-0.224771	-0.977479	-3.6747	0.2721
KIAA0753	2.75691	-0.3441	-0.500026	0.00562529	0.0646386	0.60945
C2CD2L	-2.4383	-0.1096	-0.901299	0.047205	0.747064	0.0532
TOMM70	-1.66418	-0.3155	-0.122878	0.0887489	1.09603	0.58305
WASHC5	1.43685	-0.3386	-0.0179527	1.28714	-0.152568	-0.5211
KLHL21	-2.20706	0.1838	-0.205602	0.679889	0.217881	-1.31565
CDC20	2.0677	-0.16505	-0.265601	0	-3.78614	0.91915
ARNT2	1.20801	-0.66065	-0.797709	0.110284	-0.0284128	0.81225
FAM20B	-0.429788	-0.4642	-0.0185846	-0.122864	-0.784649	-0.50045
NCAPD2	1.08172	-0.31065	0.195709	-1.28835	-0.625192	-0.28045
PAN2	-1.39666	-0.50755	0.320216	0.0649976	3.34826	2.53885
LPGAT1	-0.366079	0.29645	-2.43969	-0.467875	-0.184238	-0.44
KIF14	1.47429	-2.2606	-0.706377	-0.363592	-4.02381	-0.4804
CDC25A	-0.894369	-1.4851	0.0690206	-0.742988	-0.372472	0.13555
CDC25B	-1.16553	-0.14075	0.0435991	0.0384255	-0.225922	0.17065
OXSR1	-1.12543	1.0534	1.79834	1.57477	0.472377	-1.1615
MVP	1.27758	1.37785	0.319229	1.15605	-0.694592	0.3108
CDC42	-0.253826	0.00385001	1.11272	0.103233	-0.064659	0.2516
DMTF1	1.74509	-0.49035	0.899301	-0.0324872	0.821199	1.70595

## Sheet: TableS4_DataDictionary
Table S4A Dictionary
Column Name	Definition
Compound	Name of compound used in assay
Class	Drug class of respective compound
Cell Line	Cell line assay performed in
Signature ID	Signature ID corresponding to assay
Concentration	Concentration of compound cell line was treated with
Duration	Duration cell line was incubated with compound
Table S4B Dictionary
ColumnIndex	Definition
1	Gene name for each row; only contains LINCS1000 Landmark Genes
2 through 7	Level 5 exemplar signatures (weighted z-scores) for respective treatments
