# Supplementary material for: ReCorDE: a framework for identifying drug classes targeting shared vulnerabilities with applications to synergistic drug discovery
Source: Front Oncol. 2024 May 31;14:1343091. doi: 10.3389/fonc.2024.1343091 (PMC11176476; doi:10.3389/fonc.2024.1343091)
Supplement: Supplementary Table S1 — Name standardization across CTRP, GDSC, and PRISM datasets. [file DataSheet_1.zip › FinalSupplement/TableS2_MoleculesPresentAcrossThreeDatasetsandATCCode.xlsx]

## Sheet: TableS2
NAME	ATC
CYCLOSPORINE	L04AD
BORTEZOMIB	L01XG
LOVASTATIN	C10AA
CARMUSTINE	L01AD
CHLORAMBUCIL	L01AA
MITOMYCIN	L01DC
BEXAROTENE	L01XF
GEFITINIB	L01EB
VINORELBINE	L01CA
SORAFENIB	L01EX
GEMCITABINE	L01BC
TENIPOSIDE	L01CB
EPIRUBICIN	L01DB
CIMETIDINE	A02BA
CISPLATIN	L01XA
OXALIPLATIN	L01XA
ERLOTINIB	L01EB
CYCLOPHOSPHAMIDE	L01AA
VINCRISTINE	L01CA
FLUOROURACIL	L01BC
METHOTREXATE	L01BA
VINBLASTINE	L01CA
IMATINIB	L01EA
CLOFARABINE	L01BB
SIMVASTATIN	C10AA
TAMOXIFEN	L02BA
IRINOTECAN	L01CE
ETOPOSIDE	L01CB
DACARBAZINE	L01AX
TEMOZOLOMIDE	L01AX
TACROLIMUS	L04AD
SIROLIMUS	L01EM
AZACITIDINE	L01BC
FULVESTRANT	L02BA
CARBOPLATIN	L01XA
CYTARABINE	L01BC
DOXORUBICIN	L01DB
TOPOTECAN	L01CE
FLUDARABINE	L01BB
OUABAIN	C01AC
FLUVASTATIN	C10AA
ITRACONAZOLE	J02AC
IFOSFAMIDE	L01AA
CICLOPIROX	D01AE
MITOXANTRONE	L01DB
PACLITAXEL	L01CD
DEXAMETHASONE	H02AB
DOCETAXEL	L01CD
DASATINIB	L01EA
LAPATINIB	L01EH
DECITABINE	L01BC
SUNITINIB	L01EX
NELARABINE	L01BB
VORINOSTAT	L01XH
CEDIRANIB	L01EY
NILOTINIB	L01EA
BELINOSTAT	L01XH
VANDETANIB	L01EX
ABIRATERONE	L02BX
TEMSIROLIMUS	L01EM
PAZOPANIB	L01EX
PANOBINOSTAT	L01XH
BOSUTINIB	L01EA
AXITINIB	L01EY
BENDAMUSTINE	L01AA
NICLOSAMIDE	P02DA
CRIZOTINIB	L01ED
CABOZANTINIB	L01EY
RUXOLITINIB	L01EJ
VEMURAFENIB	L01EC
REGORAFENIB	L01EX
TRAMETINIB	L01EE
DABRAFENIB	L01EC
AFATINIB	L01EB
IBRUTINIB	L01EL
IDELALISIB	L01EM
PALBOCICLIB	L01EF
OLAPARIB	L01XK
LENVATINIB	L01EX
NINTEDANIB	L01EY
OSIMERTINIB	L01EB
IXAZOMIB	L01XG
MASITINIB	L01EX
VENETOCLAX	L01XB
RIBOCICLIB	L01EF
TALAZOPARIB	L01XK
NIRAPARIB	L01XK
TIVOZANIB	L01EY
NERATINIB	L01EH
ENTINOSTAT	L01XH
ALPELISIB	L01EM
QUIZARTINIB	L01EV
NAVITOCLAX	L01XB
AZD7762	L01EQ
KU-55933	L01ER
STAUROSPORINE	L01CX
PLX-4720	L01EC
DORAMAPIMOD	L01EE
ALISERTIB	L01EI
MK-2206	L01EM
DACTOLISIB	L01EM
PICTILISIB	L01EM
AZD8055	L01EM
NUTLIN-3	L01XD
OBATOCLAX	L01XB
BI-2536	L01ET
BMS-536924	L01EO
TOZASERTIB	L01EI
PRIMA-1-MET	L01XX
MK-1775	L01EX
DINACICLIB	L01EF
YK-4-279	L01XX
DAPORINAD	L01XX
BMS-345541	L01ES
LINSITINIB	L01EO
PEVONEDISTAT	L01XX
OSI-027	L01EM
I-BET-762	L01XH
SELUMETINIB	L01EE
AZD4547	L01EY
MG-132	L01XG
ABT737	L01XB
NVP-ADW742	L01EO
YM-155	L01XC
FORETINIB	L01EX
BIBR-1532	L01XX
AZD6482	L01EM
BMS-754807	L01EO
JQ1	L01XH
AZ960	L01EJ
RITA	L01XD
KI8751	L01EY
TW-37	L01XB
EPZ5676	L01XH
AZ3146	L01EX
PARBENDAZOLE	L01CD
SB-743921	L01XX
SNX-2112	L01XL
IPATASERTIB	L01EM
TAMATINIB	L01EU
TIPIFARNIB	L01XX
TOSEDOSTAT	L01XX
AZD2014	L01EM
GOSSYPOL	L01XB
CANERTINIB	L01EH
AT-406	L01XC
MK-8776	L01EQ
SNS-032	L01EF
ISTRADEFYLLINE	N04CX
TRIPTOLIDE	L01CX
SB-525334	L01EP
TACEDINALINE	L01XH
SILMITASERTIB	L01EX
BARDOXOLONE	L01XX
SERDEMETAN	L01XD
MOMELOTINIB	L01EJ
AT7867	L01EM
ERISMODEGIB	L01XJ
AZD5438	L01EF
KX2-391	L01EU
TANDUTINIB	L01EV
AFURESERTIB	L01EM
OSI-930	L01EX
BARASERTIB	L01EI
AT13387	L01XL
BIRINAPANT	L01XC
AZD5363	L01EM
PF-3758309	L01EX
LINIFANIB	L01EY
ULIXERTINIB	L01EE
ALVOCIDIB	L01EF
UPROSERTIB	L01EM
HOMOHARRINGTONINE	L01CX
SN-38	L01CE
PRT062607	L01EU
PICOLINIC-ACID	L01XX
TASELISIB	L01EM
TG-101348	L01EJ
RG108	L01XX
PAC-1	L01XX
EVODIAMINE	L01ES
PF-573228	L01EX
PD0325901	L01EE
PD318088	L01EE
I-BET151	L01XH
GW-843682X	L01ET
LY2109761	L01EP
PODOPHYLLOTOXIN	L01CB
CURCUMIN	L01CX
TANESPIMYCIN	L01XL
SRT1720	L01XX
SKEPINONE-L	L01EE
GW-405833	N03AX
WZ4002	L01EB
LE-135	L01XF
LY2183240	L01XX
ZM447439	L01EI
KU-0063794	L01EM
VE821	L01ER
NSC23766	L01XX
GSK461364	L01ET
CAMPTOTHECIN	L01CE
PHA-793887	L01EF
AZD1480	L01EJ
SAPITINIB	L01EH
ETOMOXIR	L01XX
CYTOCHALASIN-B	L01CD
SB505124	L01EP
MGCD-265	L01EX
BLEBBISTATIN	L01XX
ETP-46464	L01ER
PI-103	L01EM
WP1130	L01XX
CD-437	L01XF
SB-431542	L01EP
CHIR-99021	L01EW
GDC-0879	L01EC
NVP-TAE684	L01ED
GSK1904529A	L01EO
STEMREGENIN-1	L01XX
PD173074	L01EY
TPCA-1	L01ES
P22077	L01XX
BIX-01294	L01XH
NSC632839	L01XX
OLIGOMYCIN-A	L01XX
SKI-II	L01EX
WZ8040	L01EB
OTX015	L01XH
AM-580	L01XF
PARTHENOLIDE	L01XX
BETULINIC-ACID	L01CX
SB-225002	L01XX
ERASTIN	L01XX
RIGOSERTIB	L01ET
PD-153035	L01EB
LUMINESPIB	L01XL
RAF265	L01EC
TIVANTINIB	L01EX
LCL161	L01XC
BUPARLISIB	L01EM
ZSTK474	L01EM
SARACATINIB	L01EU
KW-2449	L01EV
BREFELDIN-A	L01XX
GSK-3-INHIBITOR-IX	L01EW
GSK-J4	L01XH
KPT185	L01XX
ENTOSPLETINIB	L01EU
INDISULAM	L01XX
VE-822	L01ER
VOXTALISIB	L01EM
PIPERLONGUMINE	L01CX
UNC0638	L01XH
VELIPARIB	L01XK
BLEOMYCIN A2	L01DC
TRETINOIN	L01XF
REFAMETINIB	L01EE
LENALIDOMIDE	L04AX
GW-441756	L01EX
LESTAURTINIB	L01EX
MOTESANIB	L01EY
ELESCLOMOL	L01XX
VISMODEGIB	L01XJ
SB-590885	L01EC
BROMOSPORINE	L01XH
ROMIDEPSIN	L01XH
MYCOPHENOLIC-ACID	L01BB
PFI-1	L01XH
BICALUTAMIDE	L02BB
GSK2830371	L01XX
ACETYLCYSTEINE	R05CB

## Sheet: TableS2_DataDictionary
Key	Definition
NAME	Standardized molecule name across all datasets
ATC	Anatomical Therapeutic Chemical Code for molecule
