# Supplementary material for: ReCorDE: a framework for identifying drug classes targeting shared vulnerabilities with applications to synergistic drug discovery
Source: Front Oncol. 2024 May 31;14:1343091. doi: 10.3389/fonc.2024.1343091 (PMC11176476; doi:10.3389/fonc.2024.1343091)
Supplement: Supplementary Table S1 — Name standardization across CTRP, GDSC, and PRISM datasets. [file DataSheet_1.zip › FinalSupplement/TableS3_ATCCodeDefinitions.xlsx]

## Sheet: TableS3
ATC	EXPLANATION	CANONICAL	NEW
A02BA	H2-receptor antagonists	Y	N
C01AC	Strophanthus agents	Y	N
C10AA	HMC CoA reductase inhibitors	Y	N
D01AE	Other antifungals for topical use	Y	N
H02AB	Glucocorticoids	Y	N
J02AC	Triazole and other tetrazole derivatives	Y	N
L01AA	Nitrogen mustard analogues	Y	N
L01AX	Other alkylating agents	Y	N
L01BA	Folic acid analogues	Y	N
L01BB	Purine analogues	Y	N
L01BC	Pyrimidine analogues	Y	N
L01CA	Vinca alkaloids and analogues	Y	N
L01CB	Podophyllotoxin derivatives	Y	N
L01CD	Taxanes	Y	N
L01CE	Topoisomerase I inhibitors	Y	N
L01CX	Other plant alkaloids and natural products	Y	N
L01DB	Anthracyclines and related substances	Y	N
L01DC	Other cytotoxic antibiotics	Y	N
L01EA	BCR-ABL inhibitors	Y	N
L01EB	EGFR inhibitors	Y	N
L01EC	Raf inhibitors	Y	N
L01ED	ALK inhibitors	Y	N
L01EE	ERK/MEK inhibitors	N	N
L01EF	CDK inhibitors	Y	N
L01EH	HER2 inhibitors	Y	N
L01EI	Aurora kinase inhibitors	N	Y
L01EJ	JAK inhibitors	Y	N
L01EL	BTK inhibitors	Y	N
L01EM	Pi3K/AKT/mTOR inhibitors	N	N
L01EO	IGFR inhibitors	N	Y
L01EP	TGFBR receptors	N	Y
L01EQ	Chk1 inhibitors	N	Y
L01ER	ATM/ATR inhibitors	N	Y
L01ES	Agents targetting the NFKB pathway	N	Y
L01ET	Plk1 inhibitors	N	Y
L01EU	Inhibitors of Src family members	N	Y
L01EV	Inhibitors of Flt3	N	Y
L01EW	GSK3 inhibitors	N	Y
L01EX	Other protein kinase inhibitors	Y	N
L01EY	VEGFR/PDGFR/FGFR inhibitors	N	N
L01XA	Platinum compounds	Y	N
L01XC	IAP inhibitors	N	Y
L01XF	Retinoids for cancer treatment	Y	N
L01XG	Proteasome inhibitors	Y	N
L01XH	Inhibitors of histone-modifying inhibitors-includes BRD and HDAC inhibitors	N	N
L01XJ	Hedgehog pathway inhibitors	Y	N
L01XK	PARP inhibitors	Y	N
L01XL	HSP90 inhibitors	N	Y
L01XX	Other antineoplastic agents	Y	N
L02BA	Anti-estrogens	Y	N
L02BB	Anti-androgens	Y	N
L02BX	Other hormone antagonists and related agents	Y	N
L04AA	Selective immunosuppressants	Y	N
L04AD	Calcineurin inhibitors	Y	N
L04AX	Other immunosuppressants	Y	N
N03AX	Antiepileptics	Y	N
N04CX	Anti-parkinson drugs	Y	N
P02DA	Salicylic acid derivatives	Y	N
R05CB	Mucolytics	Y	N
L01XB	BH3 mimetics	N	Y
L01XD	MDM2 antagonists	N	Y

## Sheet: TableS3_DataDictionary
Key	Definition
ATC	Anatomical Therapeutic Code
EXPLANATION	Detailed definition of ATC code class and what type of drugs are in this ATC code class
CANONICAL	Binary Y or N for Yes or No; Yes for if the ATC code is a canonical ATC code defined by the World Health Organization with the same definition; No for if the ATC code is user defined or is a canonical ATC code but has an altered definition
NEW	Binary Y or N for Yes or No; Yes indicates that the ATC code is a completely new category (i.e. not a modification of existing canonical ATC codes); No if the ATC code is an altered version of a canonical ATC code
