# Supplementary material for: ReCorDE: a framework for identifying drug classes targeting shared vulnerabilities with applications to synergistic drug discovery
Source: Front Oncol. 2024 May 31;14:1343091. doi: 10.3389/fonc.2024.1343091 (PMC11176476; doi:10.3389/fonc.2024.1343091)
Supplement: Supplementary Table S1 — Name standardization across CTRP, GDSC, and PRISM datasets. [file DataSheet_1.zip › FinalSupplement/TableS1_NameStandardization.xlsx]

## Sheet: TableS1
DATASET	ORIGINAL	STANDARDIZED
CTRP	ABT-199	VENETOCLAX
CTRP	ABT-737	ABT737
CTRP	AT-406	AT-406
CTRP	AZ-3146	AZ3146
CTRP	bardoxolone methyl	BARDOXOLONE
CTRP	BIRB-796	DORAMAPIMOD
CTRP	blebbistatin	BLEBBISTATIN
CTRP	brefeldin A	BREFELDIN-A
CTRP	BYL-719	ALPELISIB
CTRP	CAL-101	IDELALISIB
CTRP	ciclosporin	CYCLOSPORINE
CTRP	cytarabine hydrochloride	CYTARABINE
CTRP	cytochalasin B	CYTOCHALASIN-B
CTRP	daporinad	DAPORINAD
CTRP	dexamethasone	DEXAMETHASONE
CTRP	erismodegib	ERISMODEGIB
CTRP	fluorouracil	FLUOROURACIL
CTRP	GDC-0941	PICTILISIB
CTRP	GSK-3 inhibitor IX	GSK-3-INHIBITOR-IX
CTRP	GSK525762A	I-BET-762
CTRP	isoevodiamine	EVODIAMINE
CTRP	JQ-1	JQ1
CTRP	Ki8751	KI8751
CTRP	KPT185	KPT185
CTRP	LBH-589	PANOBINOSTAT
CTRP	LY-2183240	LY2183240
CTRP	mitomycin	MITOMYCIN
CTRP	MLN2238	IXAZOMIB
CTRP	momelotinib	MOMELOTINIB
CTRP	NSC23766	NSC23766
CTRP	NSC632839	NSC632839
CTRP	nutlin-3	NUTLIN-3
CTRP	NVP-BEZ235	DACTOLISIB
CTRP	obatoclax	OBATOCLAX
CTRP	oligomycin A	OLIGOMYCIN-A
CTRP	omacetaxine mepesuccinate	HOMOHARRINGTONINE
CTRP	PD 153035	PD-153035
CTRP	PD318088	PD318088
CTRP	PF-3758309	PF-3758309
CTRP	PLX-4032	VEMURAFENIB
CTRP	PRIMA-1-Met	PRIMA-1-MET
CTRP	RG-108	RG108
CTRP	silmitasertib	SILMITASERTIB
CTRP	sirolimus	SIROLIMUS
CTRP	SNS-032	SNS-032
CTRP	SRT-1720	SRT1720
CTRP	staurosporine	STAUROSPORINE
CTRP	tamatinib	TAMATINIB
CTRP	tipifarnib-P1	TIPIFARNIB
CTRP	tipifarnib-P2	TIPIFARNIB2
CTRP	VX-680	TOZASERTIB
CTRP	WZ4002	WZ4002
CTRP	XL765	VOXTALISIB
CTRP	YK 4-279	YK-4-279
CTRP	YM-155	YM-155
CTRP	ZSTK474	ZSTK474
GDSC	5-Fluorouracil	FLUOROURACIL
GDSC	ABT737	ABT737
GDSC	Afuresertib	AFURESERTIB
GDSC	Alpelisib	ALPELISIB
GDSC	Cytarabine	CYTARABINE
GDSC	Dactolisib	DACTOLISIB
GDSC	Daporinad	DAPORINAD
GDSC	Doramapimod	DORAMAPIMOD
GDSC	Entospletinib	ENTOSPLETINIB
GDSC	EPZ5676	EPZ5676
GDSC	I-BET-762	I-BET-762
GDSC	Ipatasertib	IPATASERTIB
GDSC	JQ1	JQ1
GDSC	LCL161	LCL161
GDSC	Luminespib	LUMINESPIB
GDSC	MK-8776	MK-8776
GDSC	Nutlin-3a (-)	NUTLIN-3
GDSC	Obatoclax Mesylate	OBATOCLAX
GDSC	PD0325901	PD0325901
GDSC	PD173074	PD173074
GDSC	Picolinici-acid	PICOLINIC-ACID
GDSC	Pictilisib	PICTILISIB
GDSC	Podophyllotoxin bromide	PODOPHYLLOTOXIN
GDSC	PRIMA-1MET	PRIMA-1-MET
GDSC	Rapamycin	SIROLIMUS
GDSC	Sapitinib	SAPITINIB
GDSC	SB505124	SB505124
GDSC	Sepantronium bromide	YM-155
GDSC	Tozasertib	TOZASERTIB
GDSC	Ulixertinib	ULIXERTINIB
GDSC	VE821	VE821
GDSC	Venetoclax	VENETOCLAX
GDSC	YK-4-279	YK-4-279
GDSC	ZM447439	ZM447439
GDSC	GW441756	GW-441756
GDSC	SB590885	SB-590885
GDSC	TW 37	TW-37
GDSC	Bleomycin	BLEOMYCIN A2
GDSC	Mycophenolic acid	MYCOPHENOLIC-ACID
GDSC	5-azacytidine	AZACITIDINE
GDSC	N-acetyl cysteine	ACETYLCYSTEINE
PRISM	5-fluorouracil	FLUOROURACIL
PRISM	7-hydroxystaurosporine	STAUROSPORINE
PRISM	ABT-737	ABT737
PRISM	alpelisib	ALPELISIB
PRISM	ARRY-334543	AT-406
PRISM	AZ3146	AZ3146
PRISM	AZD8931	SAPITINIB
PRISM	bardoxolone	BARDOXOLONE
PRISM	blebbistatin-(-)	BLEBBISTATIN
PRISM	BMS-387032	SNS-032
PRISM	brefeldin-a	BREFELDIN-A
PRISM	BVD-523	ULIXERTINIB
PRISM	CX-4945	SILMITASERTIB
PRISM	cyclosporine	CYCLOSPORINE
PRISM	cyt387	MOMELOTINIB
PRISM	cytarabine	CYTARABINE
PRISM	cytochalasin-b	CYTOCHALASIN-B
PRISM	dexamethasone-acetate	DEXAMETHASONE
PRISM	EPZ-5676	EPZ5676
PRISM	evodiamine	EVODIAMINE
PRISM	FK-866	DAPORINAD
PRISM	GDC-0068	IPATASERTIB
PRISM	GDC-0941	PICTILISIB
PRISM	GS-9973	ENTOSPLETINIB
PRISM	GSK2110183	AFURESERTIB
PRISM	GSK-3-inhibitor-IX	GSK-3-INHIBITOR-IX
PRISM	homoharringtonine	HOMOHARRINGTONINE
PRISM	I-BET-762	I-BET-762
PRISM	idelalisib	IDELALISIB
PRISM	ixazomib	IXAZOMIB
PRISM	JQ1-(+)	JQ1
PRISM	KI-8751	KI8751
PRISM	KPT-185	KPT185
PRISM	LCL-161	LCL161
PRISM	LY2183240	LY2183240
PRISM	mitomycin-c	MITOMYCIN
PRISM	NSC-23766	NSC23766
PRISM	NSC-632839	NSC632839
PRISM	nutlin-3	NUTLIN-3
PRISM	NVP-AUY922	LUMINESPIB
PRISM	NVP-BEZ235	DACTOLISIB
PRISM	obatoclax	OBATOCLAX
PRISM	oligomycin-a	OLIGOMYCIN-A
PRISM	panobinostat	PANOBINOSTAT
PRISM	PD-0325901	PD0325901
PRISM	PD-153035	PD-153035
PRISM	PD-173074	PD173074
PRISM	PD-318088	PD318088
PRISM	PF-03758309	PF-3758309
PRISM	picolinic-acid	PICOLINIC-ACID
PRISM	podophyllotoxin	PODOPHYLLOTOXIN
PRISM	R406	TAMATINIB
PRISM	RG108	RG108
PRISM	SB-505124	SB505124
PRISM	SCH-900776	MK-8776
PRISM	sirolimus	SIROLIMUS
PRISM	sonidegib	ERISMODEGIB
PRISM	SRT1720	SRT1720
PRISM	tipifarnib	TIPIFARNIB
PRISM	tipifarnib	TIPIFARNIB
PRISM	tozasertib	TOZASERTIB
PRISM	VE-821	VE821
PRISM	vemurafenib	VEMURAFENIB
PRISM	venetoclax	VENETOCLAX
PRISM	voxtalisib	VOXTALISIB
PRISM	WZ-4002	WZ4002
PRISM	YM-155	YM-155
PRISM	ZM-447439	ZM447439
PRISM	ZSTK-474	ZSTK474

## Sheet: TableS1_DataDictionary
Key	Definition
DATASET	Dataset where molecule is identified as specified by ORIGINAL term
ORIGINAL	Name of the molecule as it originally appears in the corresponding DATASET
STANDARDIZED	The standardized identifier for that molecule
