# Supplementary material for: ReCorDE: a framework for identifying drug classes targeting shared vulnerabilities with applications to synergistic drug discovery
Source: Front Oncol. 2024 May 31;14:1343091. doi: 10.3389/fonc.2024.1343091 (PMC11176476; doi:10.3389/fonc.2024.1343091)
Supplement: Supplementary Table S1 — Name standardization across CTRP, GDSC, and PRISM datasets. [file DataSheet_1.zip › FinalSupplement/TableS9_ONEIL_Validation.xlsx]

## Sheet: TableS9A
drugcombo	atccombo	indcscad	inenr	inenrstrict	indcscadinenrstrict	breast	large_intestine	lung	ovary	prostate	skin	anysyn
DASATINIB_FLUOROURACIL	L01BC-L01EA	FALSE	FALSE	FALSE	FALSE	0.0416667	0.25	0.25	0.25	0.125	0.125	TRUE
ERLOTINIB_FLUOROURACIL	L01BC-L01EB	FALSE	FALSE	FALSE	FALSE	0.125	0.125	0.125	0.222222	0.125	0.208333	TRUE
FLUOROURACIL_SORAFENIB	L01BC-L01EX	FALSE	FALSE	FALSE	FALSE	0.0833333	0	0	0.0277778	0	0.0416667	TRUE
FLUOROURACIL_TEMOZOLOMIDE	L01AX-L01BC	FALSE	FALSE	FALSE	FALSE	0	0	0	0	0	0	FALSE
FLUOROURACIL_SUNITINIB	L01BC-L01EX	FALSE	FALSE	FALSE	FALSE	0	0.28125	0.09375	0.333333	0.375	0.0833333	TRUE
FLUOROURACIL_MK-2206	L01BC-L01EM	FALSE	FALSE	FALSE	FALSE	0	0.15625	0.125	0.25	0	0.125	TRUE
BORTEZOMIB_FLUOROURACIL	L01BC-L01XG	FALSE	FALSE	FALSE	FALSE	0	0	0.03125	0	0	0	TRUE
FLUOROURACIL_MK-1775	L01BC-L01EX	TRUE	FALSE	FALSE	FALSE	0.25	0.09375	0.09375	0.111111	0.125	0.125	TRUE
FLUOROURACIL_VELIPARIB	L01BC-L01XK	FALSE	TRUE	FALSE	FALSE	0	0	0	0	0	0	FALSE
FLUOROURACIL_LAPATINIB	L01BC-L01EH	TRUE	FALSE	FALSE	FALSE	0	0.1875	0.03125	0.0833333	0	0.0833333	TRUE
FLUOROURACIL_VORINOSTAT	L01BC-L01XH	FALSE	FALSE	FALSE	FALSE	0.0416667	0.03125	0.0625	0.0277778	0	0.0833333	TRUE
DACTOLISIB_FLUOROURACIL	L01BC-L01EM	TRUE	FALSE	FALSE	FALSE	0.125	0.0625	0	0.0277778	0	0	TRUE
DINACICLIB_FLUOROURACIL	L01BC-L01EF	TRUE	FALSE	FALSE	FALSE	0	0	0	0	0	0.0416667	TRUE
DASATINIB_PACLITAXEL	L01CD-L01EA	FALSE	FALSE	FALSE	FALSE	0.0833333	0.0625	0.25	0.138889	0	0	TRUE
ERLOTINIB_PACLITAXEL	L01CD-L01EB	FALSE	FALSE	FALSE	FALSE	0.0416667	0.03125	0.25	0	0	0.166667	TRUE
PACLITAXEL_SORAFENIB	L01CD-L01EX	FALSE	FALSE	FALSE	FALSE	0.166667	0	0	0	0	0	TRUE
PACLITAXEL_TEMOZOLOMIDE	L01AX-L01CD	FALSE	FALSE	FALSE	FALSE	0	0	0	0	0	0	FALSE
PACLITAXEL_SUNITINIB	L01CD-L01EX	FALSE	FALSE	FALSE	FALSE	0	0.125	0.09375	0.0277778	0	0.0416667	TRUE
MK-2206_PACLITAXEL	L01CD-L01EM	FALSE	FALSE	FALSE	FALSE	0.25	0.125	0.25	0.0833333	0	0	TRUE
BORTEZOMIB_PACLITAXEL	L01CD-L01XG	TRUE	TRUE	TRUE	TRUE	0	0	0.03125	0	0	0	TRUE
MK-1775_PACLITAXEL	L01CD-L01EX	TRUE	FALSE	FALSE	FALSE	0.0416667	0.0625	0	0	0	0	TRUE
PACLITAXEL_VELIPARIB	L01CD-L01XK	FALSE	TRUE	TRUE	FALSE	0.0416667	0	0	0	0	0	TRUE
LAPATINIB_PACLITAXEL	L01CD-L01EH	TRUE	FALSE	FALSE	FALSE	0.0416667	0.25	0.09375	0.0555556	0	0	TRUE
PACLITAXEL_VORINOSTAT	L01CD-L01XH	TRUE	TRUE	TRUE	TRUE	0.0833333	0.0625	0.125	0.0277778	0	0	TRUE
DACTOLISIB_PACLITAXEL	L01CD-L01EM	TRUE	FALSE	FALSE	FALSE	0.166667	0	0.0625	0	0	0	TRUE
DINACICLIB_PACLITAXEL	L01CD-L01EF	TRUE	TRUE	TRUE	TRUE	0	0	0	0	0	0	FALSE
CARBOPLATIN_DASATINIB	L01EA-L01XA	FALSE	FALSE	FALSE	FALSE	0.125	0.03125	0.21875	0.166667	0.125	0.0416667	TRUE
CARBOPLATIN_ERLOTINIB	L01EB-L01XA	FALSE	FALSE	FALSE	FALSE	0.166667	0.03125	0.125	0.0555556	0.25	0.0416667	TRUE
CARBOPLATIN_SORAFENIB	L01EX-L01XA	FALSE	FALSE	FALSE	FALSE	0.0416667	0	0	0	0	0	TRUE
CARBOPLATIN_TEMOZOLOMIDE	L01AX-L01XA	FALSE	FALSE	FALSE	FALSE	0	0.0625	0	0	0	0	TRUE
CARBOPLATIN_SUNITINIB	L01EX-L01XA	FALSE	FALSE	FALSE	FALSE	0.0833333	0	0.0625	0.194444	0	0.0416667	TRUE
CARBOPLATIN_MK-2206	L01EM-L01XA	FALSE	FALSE	FALSE	FALSE	0	0.0625	0.125	0.138889	0	0.291667	TRUE
BORTEZOMIB_CARBOPLATIN	L01XA-L01XG	FALSE	FALSE	FALSE	FALSE	0	0.15625	0	0.0555556	0	0	TRUE
CARBOPLATIN_MK-1775	L01EX-L01XA	FALSE	FALSE	FALSE	FALSE	0.0416667	0	0	0.111111	0	0.166667	TRUE
CARBOPLATIN_LAPATINIB	L01EH-L01XA	FALSE	FALSE	FALSE	FALSE	0	0.03125	0	0.111111	0.125	0.0833333	TRUE
CARBOPLATIN_VORINOSTAT	L01XA-L01XH	FALSE	FALSE	FALSE	FALSE	0	0	0	0.0833333	0	0.0416667	TRUE
CARBOPLATIN_DACTOLISIB	L01EM-L01XA	FALSE	FALSE	FALSE	FALSE	0.125	0	0.3125	0.111111	0	0.25	TRUE
CARBOPLATIN_DINACICLIB	L01EF-L01XA	FALSE	FALSE	FALSE	FALSE	0	0	0	0	0	0.0416667	TRUE
DASATINIB_METHOTREXATE	L01BA-L01EA	FALSE	FALSE	FALSE	FALSE	0	0	0	0	0	0	FALSE
ERLOTINIB_METHOTREXATE	L01BA-L01EB	FALSE	FALSE	FALSE	FALSE	0	0	0.03125	0	0	0	TRUE
METHOTREXATE_SORAFENIB	L01BA-L01EX	FALSE	FALSE	FALSE	FALSE	0	0	0	0.111111	0	0	TRUE
METHOTREXATE_TEMOZOLOMIDE	L01AX-L01BA	FALSE	FALSE	FALSE	FALSE	0	0	0	0	0	0	FALSE
METHOTREXATE_SUNITINIB	L01BA-L01EX	FALSE	FALSE	FALSE	FALSE	0	0	0	0.0277778	0	0	TRUE
METHOTREXATE_MK-2206	L01BA-L01EM	FALSE	FALSE	FALSE	FALSE	0	0.03125	0	0	0	0.0416667	TRUE
BORTEZOMIB_METHOTREXATE	L01BA-L01XG	FALSE	FALSE	FALSE	FALSE	0	0.03125	0	0	0	0	TRUE
METHOTREXATE_MK-1775	L01BA-L01EX	FALSE	FALSE	FALSE	FALSE	0	0	0	0	0	0	FALSE
METHOTREXATE_VELIPARIB	L01BA-L01XK	FALSE	FALSE	FALSE	FALSE	0	0	0	0	0	0	FALSE
LAPATINIB_METHOTREXATE	L01BA-L01EH	FALSE	FALSE	FALSE	FALSE	0	0	0	0	0	0	FALSE
METHOTREXATE_VORINOSTAT	L01BA-L01XH	FALSE	FALSE	FALSE	FALSE	0	0	0	0	0	0	FALSE
DACTOLISIB_METHOTREXATE	L01BA-L01EM	FALSE	FALSE	FALSE	FALSE	0	0	0	0	0	0	FALSE
DINACICLIB_METHOTREXATE	L01BA-L01EF	FALSE	FALSE	FALSE	FALSE	0	0	0	0	0	0	FALSE
DASATINIB_DOXORUBICIN	L01DB-L01EA	FALSE	FALSE	FALSE	FALSE	0	0	0	0	0	0	FALSE
DOXORUBICIN_ERLOTINIB	L01DB-L01EB	FALSE	FALSE	FALSE	FALSE	0.0416667	0	0.0625	0	0	0	TRUE
DOXORUBICIN_SORAFENIB	L01DB-L01EX	FALSE	FALSE	FALSE	FALSE	0	0	0	0	0	0	FALSE
DOXORUBICIN_TEMOZOLOMIDE	L01AX-L01DB	FALSE	FALSE	FALSE	FALSE	0	0	0	0	0	0	FALSE
DOXORUBICIN_SUNITINIB	L01DB-L01EX	FALSE	FALSE	FALSE	FALSE	0	0	0	0	0	0	FALSE
DOXORUBICIN_MK-2206	L01DB-L01EM	FALSE	FALSE	FALSE	FALSE	0	0.09375	0.1875	0.0555556	0.25	0	TRUE
BORTEZOMIB_DOXORUBICIN	L01DB-L01XG	FALSE	FALSE	FALSE	FALSE	0	0	0	0	0	0	FALSE
DOXORUBICIN_MK-1775	L01DB-L01EX	FALSE	FALSE	FALSE	FALSE	0	0.09375	0.09375	0.111111	0	0	TRUE
DOXORUBICIN_LAPATINIB	L01DB-L01EH	FALSE	FALSE	FALSE	FALSE	0.125	0.03125	0	0	0	0	TRUE
DOXORUBICIN_VORINOSTAT	L01DB-L01XH	FALSE	TRUE	FALSE	FALSE	0.0833333	0.03125	0.03125	0.194444	0.625	0	TRUE
DACTOLISIB_DOXORUBICIN	L01DB-L01EM	FALSE	FALSE	FALSE	FALSE	0.0833333	0.09375	0.0625	0.0833333	0	0.166667	TRUE
DINACICLIB_DOXORUBICIN	L01DB-L01EF	TRUE	FALSE	FALSE	FALSE	0	0.03125	0	0	0	0	TRUE
DASATINIB_TOPOTECAN	L01CE-L01EA	FALSE	FALSE	FALSE	FALSE	0.0416667	0.0625	0.15625	0	0	0	TRUE
ERLOTINIB_TOPOTECAN	L01CE-L01EB	FALSE	FALSE	FALSE	FALSE	0.25	0.25	0.5	0.194444	0.375	0.458333	TRUE
SORAFENIB_TOPOTECAN	L01CE-L01EX	FALSE	FALSE	FALSE	FALSE	0	0.03125	0	0	0	0.0416667	TRUE
TEMOZOLOMIDE_TOPOTECAN	L01AX-L01CE	FALSE	FALSE	FALSE	FALSE	0	0	0	0	0	0	FALSE
SUNITINIB_TOPOTECAN	L01CE-L01EX	FALSE	FALSE	FALSE	FALSE	0.0833333	0	0.09375	0	0	0	TRUE
MK-2206_TOPOTECAN	L01CE-L01EM	FALSE	FALSE	FALSE	FALSE	0.375	0.21875	0.375	0.0833333	0.375	0	TRUE
BORTEZOMIB_TOPOTECAN	L01CE-L01XG	FALSE	FALSE	FALSE	FALSE	0	0.03125	0	0	0	0	TRUE
MK-1775_TOPOTECAN	L01CE-L01EX	TRUE	FALSE	FALSE	FALSE	0.166667	0	0	0.111111	0	0	TRUE
TOPOTECAN_VELIPARIB	L01CE-L01XK	FALSE	TRUE	FALSE	FALSE	0	0	0	0	0	0	FALSE
LAPATINIB_TOPOTECAN	L01CE-L01EH	FALSE	FALSE	FALSE	FALSE	0.208333	0.03125	0	0	0	0	TRUE
TOPOTECAN_VORINOSTAT	L01CE-L01XH	TRUE	TRUE	TRUE	TRUE	0.166667	0.03125	0.0625	0.0555556	0.375	0.0833333	TRUE
DACTOLISIB_TOPOTECAN	L01CE-L01EM	FALSE	FALSE	FALSE	FALSE	0.166667	0.125	0.0625	0.0555556	0.125	0.208333	TRUE
DINACICLIB_TOPOTECAN	L01CE-L01EF	TRUE	TRUE	TRUE	TRUE	0.0416667	0	0.0625	0	0	0	TRUE
DASATINIB_ETOPOSIDE	L01CB-L01EA	FALSE	FALSE	FALSE	FALSE	0.0416667	0.21875	0.09375	0.0833333	0	0	TRUE
ERLOTINIB_ETOPOSIDE	L01CB-L01EB	FALSE	FALSE	FALSE	FALSE	0.208333	0.40625	0.5	0.0277778	0.125	0.166667	TRUE
ETOPOSIDE_SORAFENIB	L01CB-L01EX	FALSE	FALSE	FALSE	FALSE	0.166667	0	0.03125	0	0	0	TRUE
ETOPOSIDE_TEMOZOLOMIDE	L01AX-L01CB	FALSE	FALSE	FALSE	FALSE	0	0	0	0	0	0	FALSE
ETOPOSIDE_SUNITINIB	L01CB-L01EX	FALSE	FALSE	FALSE	FALSE	0	0	0.03125	0	0	0	TRUE
ETOPOSIDE_MK-2206	L01CB-L01EM	FALSE	FALSE	FALSE	FALSE	0.25	0.4375	0.46875	0.0277778	0.5	0.25	TRUE
BORTEZOMIB_ETOPOSIDE	L01CB-L01XG	FALSE	FALSE	FALSE	FALSE	0.125	0.125	0.03125	0	0	0	TRUE
ETOPOSIDE_MK-1775	L01CB-L01EX	FALSE	FALSE	FALSE	FALSE	0.166667	0.15625	0.1875	0	0.625	0.333333	TRUE
ETOPOSIDE_LAPATINIB	L01CB-L01EH	FALSE	FALSE	FALSE	FALSE	0.0416667	0.375	0.15625	0.111111	0.125	0	TRUE
ETOPOSIDE_VORINOSTAT	L01CB-L01XH	FALSE	TRUE	TRUE	FALSE	0.166667	0.09375	0.125	0.0555556	0.125	0.125	TRUE
DACTOLISIB_ETOPOSIDE	L01CB-L01EM	FALSE	FALSE	FALSE	FALSE	0.25	0	0	0	0	0.25	TRUE
DINACICLIB_ETOPOSIDE	L01CB-L01EF	TRUE	TRUE	TRUE	TRUE	0	0	0.09375	0	0	0	TRUE
DASATINIB_MITOMYCIN	L01DC-L01EA	FALSE	FALSE	FALSE	FALSE	0.0833333	0.40625	0.375	0.25	0	0.333333	TRUE
ERLOTINIB_MITOMYCIN	L01DC-L01EB	FALSE	FALSE	FALSE	FALSE	0	0	0.125	0.0277778	0	0	TRUE
MITOMYCIN_SORAFENIB	L01DC-L01EX	FALSE	FALSE	FALSE	FALSE	0	0	0	0	0	0	FALSE
MITOMYCIN_TEMOZOLOMIDE	L01AX-L01DC	FALSE	FALSE	FALSE	FALSE	0	0	0	0	0	0	FALSE
MITOMYCIN_SUNITINIB	L01DC-L01EX	FALSE	FALSE	FALSE	FALSE	0	0.15625	0.09375	0.138889	0	0.25	TRUE
MITOMYCIN_MK-2206	L01DC-L01EM	FALSE	FALSE	FALSE	FALSE	0.208333	0.25	0.34375	0.277778	0.125	0.166667	TRUE
BORTEZOMIB_MITOMYCIN	L01DC-L01XG	FALSE	FALSE	FALSE	FALSE	0	0.125	0.03125	0	0	0	TRUE
MITOMYCIN_MK-1775	L01DC-L01EX	FALSE	FALSE	FALSE	FALSE	0.291667	0.28125	0.1875	0.388889	0	0.458333	TRUE
LAPATINIB_MITOMYCIN	L01DC-L01EH	FALSE	FALSE	FALSE	FALSE	0.166667	0.40625	0.28125	0.25	0	0.0416667	TRUE
MITOMYCIN_VORINOSTAT	L01DC-L01XH	FALSE	FALSE	FALSE	FALSE	0.0833333	0.125	0.25	0.138889	0.5	0.25	TRUE
DACTOLISIB_MITOMYCIN	L01DC-L01EM	FALSE	FALSE	FALSE	FALSE	0.291667	0.25	0.28125	0.25	0.25	0.541667	TRUE
DINACICLIB_MITOMYCIN	L01DC-L01EF	FALSE	FALSE	FALSE	FALSE	0	0.03125	0.0625	0	0	0.0416667	TRUE
DASATINIB_ERLOTINIB	L01EA-L01EB	TRUE	TRUE	TRUE	TRUE	0.0833333	0.5	0.375	0.527778	0.125	0.125	TRUE
DASATINIB_SORAFENIB	L01EA-L01EX	FALSE	FALSE	FALSE	FALSE	0.208333	0.21875	0.3125	0.194444	0.25	0.291667	TRUE
DASATINIB_TEMOZOLOMIDE	L01AX-L01EA	FALSE	FALSE	FALSE	FALSE	0	0.0625	0.25	0.111111	0	0.0833333	TRUE
DASATINIB_SUNITINIB	L01EA-L01EX	FALSE	FALSE	FALSE	FALSE	0.166667	0.625	0.5625	0.333333	0.5	0.5	TRUE
DASATINIB_SN-38	L01CE-L01EA	FALSE	FALSE	FALSE	FALSE	0.125	0.3125	0	0.166667	0.25	0.125	TRUE
DASATINIB_MK-2206	L01EA-L01EM	FALSE	FALSE	FALSE	FALSE	0.166667	0.78125	0.5625	0.333333	0	0.375	TRUE
BORTEZOMIB_DASATINIB	L01EA-L01XG	FALSE	FALSE	FALSE	FALSE	0	0.03125	0	0	0	0	TRUE
DASATINIB_GEMCITABINE	L01BC-L01EA	FALSE	FALSE	FALSE	FALSE	0	0.25	0.03125	0	0	0	TRUE
DASATINIB_MK-1775	L01EA-L01EX	FALSE	FALSE	FALSE	FALSE	0.142857	0.326923	0.3125	0.25	0.125	0.375	TRUE
DASATINIB_VELIPARIB	L01EA-L01XK	FALSE	FALSE	FALSE	FALSE	0	0.03125	0.125	0.111111	0	0	TRUE
DASATINIB_DEXAMETHASONE	H02AB-L01EA	FALSE	FALSE	FALSE	FALSE	0.166667	0	0.1875	0.111111	0	0	TRUE
DASATINIB_LAPATINIB	L01EA-L01EH	TRUE	TRUE	TRUE	TRUE	0.208333	0.4375	0.4375	0.333333	0.125	0.166667	TRUE
CYCLOPHOSPHAMIDE_DASATINIB	L01AA-L01EA	FALSE	FALSE	FALSE	FALSE	0.0833333	0	0	0.0277778	0	0	TRUE
DASATINIB_VORINOSTAT	L01EA-L01XH	FALSE	FALSE	FALSE	FALSE	0.0416667	0.03125	0.125	0	0	0.166667	TRUE
DASATINIB_OXALIPLATIN	L01EA-L01XA	FALSE	FALSE	FALSE	FALSE	0	0	0.125	0.111111	0	0.0833333	TRUE
DACTOLISIB_DASATINIB	L01EA-L01EM	FALSE	FALSE	FALSE	FALSE	0.166667	0.375	0.3125	0.305556	0	0.333333	TRUE
DASATINIB_DINACICLIB	L01EA-L01EF	FALSE	FALSE	FALSE	FALSE	0.0833333	0.03125	0	0	0	0	TRUE
ERLOTINIB_SORAFENIB	L01EB-L01EX	FALSE	FALSE	FALSE	FALSE	0.166667	0.03125	0.1875	0.111111	0.25	0.0416667	TRUE
ERLOTINIB_TEMOZOLOMIDE	L01AX-L01EB	FALSE	FALSE	FALSE	FALSE	0	0.09375	0.15625	0.0277778	0	0.0416667	TRUE
ERLOTINIB_SUNITINIB	L01EB-L01EX	FALSE	FALSE	FALSE	FALSE	0.166667	0.34375	0.5625	0.388889	0.125	0.25	TRUE
ERLOTINIB_SN-38	L01CE-L01EB	FALSE	FALSE	FALSE	FALSE	0.0833333	0.3125	0.53125	0.222222	0.5	0.333333	TRUE
ERLOTINIB_MK-2206	L01EB-L01EM	FALSE	FALSE	FALSE	FALSE	0.321429	0.461538	0.4375	0.520833	0	0.25	TRUE
BORTEZOMIB_ERLOTINIB	L01EB-L01XG	FALSE	FALSE	FALSE	FALSE	0.0833333	0.0625	0.125	0	0	0	TRUE
ERLOTINIB_GEMCITABINE	L01BC-L01EB	FALSE	FALSE	FALSE	FALSE	0.208333	0.21875	0.1875	0	0	0.0833333	TRUE
ERLOTINIB_MK-1775	L01EB-L01EX	FALSE	FALSE	FALSE	FALSE	0.0833333	0.21875	0.125	0.166667	0	0.125	TRUE
ERLOTINIB_VELIPARIB	L01EB-L01XK	FALSE	FALSE	FALSE	FALSE	0	0	0.09375	0.0833333	0	0	TRUE
DEXAMETHASONE_ERLOTINIB	H02AB-L01EB	FALSE	FALSE	FALSE	FALSE	0.166667	0	0.03125	0.0277778	0	0	TRUE
ERLOTINIB_LAPATINIB	L01EB-L01EH	TRUE	TRUE	FALSE	FALSE	0.0416667	0.03125	0	0.222222	0	0.0416667	TRUE
CYCLOPHOSPHAMIDE_ERLOTINIB	L01AA-L01EB	FALSE	FALSE	FALSE	FALSE	0.166667	0	0	0	0	0	TRUE
ERLOTINIB_VORINOSTAT	L01EB-L01XH	FALSE	FALSE	FALSE	FALSE	0.291667	0.15625	0.21875	0.194444	0.5	0.208333	TRUE
ERLOTINIB_OXALIPLATIN	L01EB-L01XA	FALSE	FALSE	FALSE	FALSE	0.0416667	0	0.125	0.0277778	0	0	TRUE
DACTOLISIB_ERLOTINIB	L01EB-L01EM	FALSE	FALSE	FALSE	FALSE	0.375	0.375	0.59375	0.583333	0	0.291667	TRUE
DINACICLIB_ERLOTINIB	L01EB-L01EF	FALSE	FALSE	FALSE	FALSE	0.0833333	0.125	0.03125	0.0277778	0	0	TRUE
SORAFENIB_TEMOZOLOMIDE	L01AX-L01EX	FALSE	FALSE	FALSE	FALSE	0	0	0.03125	0	0	0	TRUE
SORAFENIB_SUNITINIB	L01EX-L01EX	FALSE	FALSE	FALSE	FALSE	0.208333	0.03125	0	0	0	0	TRUE
SN-38_SORAFENIB	L01CE-L01EX	FALSE	FALSE	FALSE	FALSE	0.166667	0.0625	0.21875	0.0277778	0.125	0.25	TRUE
MK-2206_SORAFENIB	L01EM-L01EX	FALSE	FALSE	FALSE	FALSE	0.208333	0.34375	0.15625	0.222222	0	0.125	TRUE
BORTEZOMIB_SORAFENIB	L01EX-L01XG	FALSE	FALSE	FALSE	FALSE	0	0.0625	0	0	0	0.0416667	TRUE
GEMCITABINE_SORAFENIB	L01BC-L01EX	FALSE	FALSE	FALSE	FALSE	0.166667	0	0	0	0	0	TRUE
MK-1775_SORAFENIB	L01EX-L01EX	FALSE	FALSE	FALSE	FALSE	0.25	0.0625	0	0	0	0	TRUE
SORAFENIB_VELIPARIB	L01EX-L01XK	FALSE	FALSE	FALSE	FALSE	0.125	0.09375	0.0625	0	0	0.125	TRUE
DEXAMETHASONE_SORAFENIB	H02AB-L01EX	FALSE	FALSE	FALSE	FALSE	0.0416667	0	0	0.111111	0	0	TRUE
LAPATINIB_SORAFENIB	L01EH-L01EX	FALSE	FALSE	FALSE	FALSE	0.416667	0.125	0.09375	0.166667	0.25	0.125	TRUE
CYCLOPHOSPHAMIDE_SORAFENIB	L01AA-L01EX	FALSE	FALSE	FALSE	FALSE	0	0	0	0	0	0	FALSE
SORAFENIB_VORINOSTAT	L01EX-L01XH	FALSE	FALSE	FALSE	FALSE	0	0	0	0.0277778	0	0	TRUE
OXALIPLATIN_SORAFENIB	L01EX-L01XA	TRUE	FALSE	FALSE	FALSE	0	0	0	0	0	0	FALSE
DACTOLISIB_SORAFENIB	L01EM-L01EX	FALSE	FALSE	FALSE	FALSE	0.166667	0.1875	0.125	0	0	0.166667	TRUE
DINACICLIB_SORAFENIB	L01EF-L01EX	FALSE	FALSE	FALSE	FALSE	0	0	0	0	0	0	FALSE
SUNITINIB_TEMOZOLOMIDE	L01AX-L01EX	FALSE	FALSE	FALSE	FALSE	0.0833333	0	0.125	0	0	0	TRUE
SN-38_TEMOZOLOMIDE	L01AX-L01CE	FALSE	FALSE	FALSE	FALSE	0	0	0	0	0	0	FALSE
MK-2206_TEMOZOLOMIDE	L01AX-L01EM	FALSE	FALSE	FALSE	FALSE	0	0	0.09375	0.0277778	0	0.25	TRUE
BORTEZOMIB_TEMOZOLOMIDE	L01AX-L01XG	FALSE	FALSE	FALSE	FALSE	0	0	0	0	0	0	FALSE
GEMCITABINE_TEMOZOLOMIDE	L01AX-L01BC	FALSE	FALSE	FALSE	FALSE	0	0	0	0	0	0.0416667	TRUE
MK-1775_TEMOZOLOMIDE	L01AX-L01EX	FALSE	FALSE	FALSE	FALSE	0	0.09375	0.1875	0	0	0.166667	TRUE
TEMOZOLOMIDE_VELIPARIB	L01AX-L01XK	FALSE	FALSE	FALSE	FALSE	0.333333	0.3125	0.40625	0.361111	0.625	0.416667	TRUE
DEXAMETHASONE_TEMOZOLOMIDE	H02AB-L01AX	FALSE	FALSE	FALSE	FALSE	0	0.03125	0	0.0277778	0	0.0833333	TRUE
LAPATINIB_TEMOZOLOMIDE	L01AX-L01EH	FALSE	FALSE	FALSE	FALSE	0.0416667	0	0	0.0833333	0	0.166667	TRUE
CYCLOPHOSPHAMIDE_TEMOZOLOMIDE	L01AA-L01AX	FALSE	FALSE	FALSE	FALSE	0.166667	0.0625	0.21875	0.111111	0.5	0.25	TRUE
TEMOZOLOMIDE_VORINOSTAT	L01AX-L01XH	FALSE	FALSE	FALSE	FALSE	0	0	0	0	0	0.166667	TRUE
OXALIPLATIN_TEMOZOLOMIDE	L01AX-L01XA	FALSE	FALSE	FALSE	FALSE	0	0	0	0	0	0	FALSE
DACTOLISIB_TEMOZOLOMIDE	L01AX-L01EM	FALSE	FALSE	FALSE	FALSE	0	0.09375	0.125	0	0	0	TRUE
DINACICLIB_TEMOZOLOMIDE	L01AX-L01EF	FALSE	FALSE	FALSE	FALSE	0	0	0	0	0	0	FALSE
SN-38_SUNITINIB	L01CE-L01EX	FALSE	FALSE	FALSE	FALSE	0.208333	0.03125	0.3125	0.138889	0.625	0.208333	TRUE
MK-2206_SUNITINIB	L01EM-L01EX	FALSE	FALSE	FALSE	FALSE	0.285714	0.519231	0.583333	0.479167	0.375	0.5625	TRUE
BORTEZOMIB_SUNITINIB	L01EX-L01XG	FALSE	FALSE	FALSE	FALSE	0	0.03125	0.03125	0.0277778	0	0	TRUE
GEMCITABINE_SUNITINIB	L01BC-L01EX	FALSE	FALSE	FALSE	FALSE	0.0416667	0.0625	0.125	0	0	0.0416667	TRUE
MK-1775_SUNITINIB	L01EX-L01EX	FALSE	FALSE	FALSE	FALSE	0.166667	0	0	0	0	0.125	TRUE
DEXAMETHASONE_SUNITINIB	H02AB-L01EX	FALSE	FALSE	FALSE	FALSE	0.0416667	0	0.125	0.0277778	0	0	TRUE
LAPATINIB_SUNITINIB	L01EH-L01EX	FALSE	FALSE	FALSE	FALSE	0.25	0.5625	0.46875	0.5	0.375	0.666667	TRUE
CYCLOPHOSPHAMIDE_SUNITINIB	L01AA-L01EX	FALSE	FALSE	FALSE	FALSE	0.125	0	0	0	0	0	TRUE
SUNITINIB_VORINOSTAT	L01EX-L01XH	FALSE	FALSE	FALSE	FALSE	0.0416667	0	0.03125	0.0555556	0	0	TRUE
OXALIPLATIN_SUNITINIB	L01EX-L01XA	FALSE	FALSE	FALSE	FALSE	0	0	0	0.111111	0	0	TRUE
DACTOLISIB_SUNITINIB	L01EM-L01EX	FALSE	FALSE	FALSE	FALSE	0.291667	0.5625	0.5	0.444444	0.875	0.375	TRUE
DINACICLIB_SUNITINIB	L01EF-L01EX	FALSE	FALSE	FALSE	FALSE	0	0.125	0.0625	0	0	0.0416667	TRUE
MK-2206_SN-38	L01CE-L01EM	FALSE	FALSE	FALSE	FALSE	0.25	0.28125	0.40625	0.222222	0.375	0.291667	TRUE
BORTEZOMIB_SN-38	L01CE-L01XG	FALSE	FALSE	FALSE	FALSE	0.0416667	0.21875	0.125	0	0	0.0833333	TRUE
MK-1775_SN-38	L01CE-L01EX	TRUE	FALSE	FALSE	FALSE	0.125	0.125	0.0625	0.277778	0.125	0	TRUE
SN-38_VELIPARIB	L01CE-L01XK	FALSE	TRUE	FALSE	FALSE	0.0416667	0	0	0.0555556	0	0	TRUE
LAPATINIB_SN-38	L01CE-L01EH	FALSE	FALSE	FALSE	FALSE	0.125	0.25	0.25	0.361111	0.375	0.0416667	TRUE
SN-38_VORINOSTAT	L01CE-L01XH	TRUE	TRUE	TRUE	TRUE	0.0416667	0	0.1875	0	0.5	0	TRUE
DACTOLISIB_SN-38	L01CE-L01EM	FALSE	FALSE	FALSE	FALSE	0.125	0.1875	0.28125	0.194444	0.125	0.208333	TRUE
DINACICLIB_SN-38	L01CE-L01EF	TRUE	TRUE	TRUE	TRUE	0	0	0	0	0	0	FALSE
BORTEZOMIB_MK-2206	L01EM-L01XG	FALSE	FALSE	FALSE	FALSE	0	0	0	0.111111	0	0	TRUE
GEMCITABINE_MK-2206	L01BC-L01EM	FALSE	FALSE	FALSE	FALSE	0.291667	0.28125	0.1875	0.111111	0.5	0.25	TRUE
MK-1775_MK-2206	L01EM-L01EX	FALSE	FALSE	FALSE	FALSE	0.166667	0.1875	0.1875	0.194444	0.125	0	TRUE
MK-2206_VELIPARIB	L01EM-L01XK	FALSE	FALSE	FALSE	FALSE	0.0833333	0	0	0.111111	0	0.0416667	TRUE
DEXAMETHASONE_MK-2206	H02AB-L01EM	FALSE	FALSE	FALSE	FALSE	0.166667	0.03125	0.125	0.111111	0	0.208333	TRUE
LAPATINIB_MK-2206	L01EH-L01EM	TRUE	FALSE	FALSE	FALSE	0.607143	0.423077	0.416667	0.416667	0	0.40625	TRUE
CYCLOPHOSPHAMIDE_MK-2206	L01AA-L01EM	FALSE	FALSE	FALSE	FALSE	0	0	0	0	0	0.0833333	TRUE
MK-2206_VORINOSTAT	L01EM-L01XH	TRUE	FALSE	FALSE	FALSE	0.166667	0.1875	0.3125	0.277778	0.75	0.0416667	TRUE
MK-2206_OXALIPLATIN	L01EM-L01XA	FALSE	FALSE	FALSE	FALSE	0	0	0.03125	0.111111	0	0	TRUE
DACTOLISIB_MK-2206	L01EM-L01EM	TRUE	FALSE	FALSE	FALSE	0.666667	0.21875	0.375	0.555556	0.75	0.208333	TRUE
DINACICLIB_MK-2206	L01EF-L01EM	FALSE	FALSE	FALSE	FALSE	0.0416667	0	0.09375	0	0	0	TRUE
BORTEZOMIB_GEMCITABINE	L01BC-L01XG	FALSE	FALSE	FALSE	FALSE	0	0	0	0	0	0.0416667	TRUE
BORTEZOMIB_MK-1775	L01EX-L01XG	FALSE	FALSE	FALSE	FALSE	0	0.03125	0	0	0	0	TRUE
BORTEZOMIB_VELIPARIB	L01XG-L01XK	FALSE	FALSE	FALSE	FALSE	0	0.03125	0	0	0	0	TRUE
BORTEZOMIB_DEXAMETHASONE	H02AB-L01XG	FALSE	FALSE	FALSE	FALSE	0	0	0	0	0	0	FALSE
BORTEZOMIB_LAPATINIB	L01EH-L01XG	FALSE	FALSE	FALSE	FALSE	0	0.125	0	0	0.125	0	TRUE
BORTEZOMIB_CYCLOPHOSPHAMIDE	L01AA-L01XG	FALSE	FALSE	FALSE	FALSE	0	0	0	0	0	0	FALSE
BORTEZOMIB_VORINOSTAT	L01XG-L01XH	FALSE	FALSE	FALSE	FALSE	0.125	0.03125	0.125	0.0277778	0.125	0	TRUE
BORTEZOMIB_OXALIPLATIN	L01XA-L01XG	FALSE	FALSE	FALSE	FALSE	0	0.03125	0	0.0555556	0	0	TRUE
BORTEZOMIB_DACTOLISIB	L01EM-L01XG	TRUE	FALSE	FALSE	FALSE	0.0833333	0.125	0.125	0.0555556	0.125	0	TRUE
BORTEZOMIB_DINACICLIB	L01EF-L01XG	FALSE	FALSE	FALSE	FALSE	0	0	0	0	0	0	FALSE
GEMCITABINE_MK-1775	L01BC-L01EX	TRUE	FALSE	FALSE	FALSE	0.428571	0.442308	0.333333	0.25	0.5	0.3125	TRUE
GEMCITABINE_VELIPARIB	L01BC-L01XK	FALSE	TRUE	FALSE	FALSE	0	0	0	0	0	0	FALSE
GEMCITABINE_LAPATINIB	L01BC-L01EH	FALSE	FALSE	FALSE	FALSE	0.166667	0.1875	0.0625	0.0277778	0	0	TRUE
GEMCITABINE_VORINOSTAT	L01BC-L01XH	FALSE	FALSE	FALSE	FALSE	0.166667	0	0	0.0833333	0	0.0833333	TRUE
DACTOLISIB_GEMCITABINE	L01BC-L01EM	TRUE	FALSE	FALSE	FALSE	0.416667	0.21875	0.125	0.166667	0.5	0.25	TRUE
DINACICLIB_GEMCITABINE	L01BC-L01EF	TRUE	FALSE	FALSE	FALSE	0.0416667	0	0	0	0	0	TRUE
MK-1775_VELIPARIB	L01EX-L01XK	FALSE	FALSE	FALSE	FALSE	0	0	0	0	0	0	FALSE
DEXAMETHASONE_MK-1775	H02AB-L01EX	FALSE	FALSE	FALSE	FALSE	0.0416667	0	0	0.0277778	0	0	TRUE
LAPATINIB_MK-1775	L01EH-L01EX	TRUE	FALSE	FALSE	FALSE	0.333333	0.25	0	0.222222	0	0.125	TRUE
CYCLOPHOSPHAMIDE_MK-1775	L01AA-L01EX	FALSE	FALSE	FALSE	FALSE	0	0	0	0	0	0	FALSE
MK-1775_VORINOSTAT	L01EX-L01XH	TRUE	FALSE	FALSE	FALSE	0.166667	0.03125	0.09375	0.0555556	0.5	0.166667	TRUE
MK-1775_OXALIPLATIN	L01EX-L01XA	TRUE	FALSE	FALSE	FALSE	0.0416667	0	0	0.0555556	0.125	0	TRUE
DACTOLISIB_MK-1775	L01EM-L01EX	TRUE	FALSE	FALSE	FALSE	0.392857	0.442308	0.395833	0.291667	0.125	0.375	TRUE
DINACICLIB_MK-1775	L01EF-L01EX	TRUE	FALSE	FALSE	FALSE	0	0	0	0	0	0	FALSE
LAPATINIB_VELIPARIB	L01EH-L01XK	FALSE	FALSE	FALSE	FALSE	0	0	0	0.111111	0.125	0	TRUE
CYCLOPHOSPHAMIDE_VELIPARIB	L01AA-L01XK	FALSE	FALSE	FALSE	FALSE	0.0416667	0.28125	0.0625	0.0833333	0.375	0.25	TRUE
VELIPARIB_VORINOSTAT	L01XH-L01XK	FALSE	FALSE	FALSE	FALSE	0	0	0	0	0	0	FALSE
OXALIPLATIN_VELIPARIB	L01XA-L01XK	FALSE	FALSE	FALSE	FALSE	0	0	0.09375	0.0555556	0	0	TRUE
DACTOLISIB_VELIPARIB	L01EM-L01XK	FALSE	FALSE	FALSE	FALSE	0.0833333	0	0.03125	0.0277778	0	0	TRUE
DINACICLIB_VELIPARIB	L01EF-L01XK	FALSE	FALSE	FALSE	FALSE	0.0416667	0	0	0	0	0	TRUE
DEXAMETHASONE_LAPATINIB	H02AB-L01EH	FALSE	FALSE	FALSE	FALSE	0	0	0.0625	0.166667	0	0	TRUE
DEXAMETHASONE_VORINOSTAT	H02AB-L01XH	FALSE	FALSE	FALSE	FALSE	0	0	0	0.0277778	0	0	TRUE
DACTOLISIB_DEXAMETHASONE	H02AB-L01EM	FALSE	FALSE	FALSE	FALSE	0	0	0.03125	0	0	0	TRUE
DEXAMETHASONE_DINACICLIB	H02AB-L01EF	FALSE	FALSE	FALSE	FALSE	0	0	0	0	0	0	FALSE
CYCLOPHOSPHAMIDE_LAPATINIB	L01AA-L01EH	FALSE	FALSE	FALSE	FALSE	0	0	0	0	0	0	FALSE
LAPATINIB_VORINOSTAT	L01EH-L01XH	FALSE	FALSE	FALSE	FALSE	0.0833333	0.0625	0.125	0.0555556	0	0.0833333	TRUE
LAPATINIB_OXALIPLATIN	L01EH-L01XA	FALSE	FALSE	FALSE	FALSE	0	0	0	0	0	0.0833333	TRUE
DACTOLISIB_LAPATINIB	L01EH-L01EM	TRUE	FALSE	FALSE	FALSE	0.541667	0.40625	0.25	0.305556	0	0.166667	TRUE
DINACICLIB_LAPATINIB	L01EF-L01EH	FALSE	FALSE	FALSE	FALSE	0	0.21875	0.0625	0.0277778	0	0.0416667	TRUE
CYCLOPHOSPHAMIDE_VORINOSTAT	L01AA-L01XH	FALSE	FALSE	FALSE	FALSE	0	0	0	0	0	0	FALSE
CYCLOPHOSPHAMIDE_DACTOLISIB	L01AA-L01EM	FALSE	FALSE	FALSE	FALSE	0	0	0	0	0	0	FALSE
OXALIPLATIN_VORINOSTAT	L01XA-L01XH	TRUE	FALSE	FALSE	FALSE	0	0	0.03125	0.0555556	0.5	0	TRUE
DACTOLISIB_VORINOSTAT	L01EM-L01XH	TRUE	FALSE	FALSE	FALSE	0.25	0.0625	0.1875	0.277778	0.5	0.166667	TRUE
DINACICLIB_VORINOSTAT	L01EF-L01XH	FALSE	FALSE	FALSE	FALSE	0	0	0.03125	0	0	0	TRUE
DACTOLISIB_OXALIPLATIN	L01EM-L01XA	TRUE	FALSE	FALSE	FALSE	0.166667	0	0.03125	0.111111	0	0	TRUE
DINACICLIB_OXALIPLATIN	L01EF-L01XA	FALSE	FALSE	FALSE	FALSE	0	0	0	0.0277778	0	0	TRUE
DACTOLISIB_DINACICLIB	L01EF-L01EM	TRUE	FALSE	FALSE	FALSE	0.0833333	0.03125	0	0	0.25	0.0416667	TRUE
VINBLASTINE_VORINOSTAT	L01CA-L01XH	TRUE	TRUE	TRUE	TRUE	0.166667	0.0625	0.125	0.0277778	0	0	TRUE
MK-2206_VINBLASTINE	L01CA-L01EM	FALSE	FALSE	FALSE	FALSE	0.0416667	0.03125	0.0625	0.0833333	0	0	TRUE
DACTOLISIB_VINBLASTINE	L01CA-L01EM	TRUE	FALSE	FALSE	FALSE	0.125	0	0	0.194444	0	0.25	TRUE
PD0325901_VINBLASTINE	L01CA-L01EE	FALSE	FALSE	FALSE	FALSE	0.0416667	0.03125	0	0	0	0	TRUE
DASATINIB_VINBLASTINE	L01CA-L01EA	FALSE	FALSE	FALSE	FALSE	0.0416667	0.0625	0	0.0277778	0	0	TRUE
SORAFENIB_VINBLASTINE	L01CA-L01EX	FALSE	FALSE	FALSE	FALSE	0.208333	0.15625	0	0.111111	0	0.166667	TRUE
ERLOTINIB_VINBLASTINE	L01CA-L01EB	FALSE	FALSE	FALSE	FALSE	0.333333	0.25	0.3125	0.166667	0.5	0.25	TRUE
NIRAPARIB_VINBLASTINE	L01CA-L01XK	FALSE	FALSE	FALSE	FALSE	0.0833333	0	0.0625	0	0	0	TRUE
MK-1775_VINBLASTINE	L01CA-L01EX	TRUE	FALSE	FALSE	FALSE	0.166667	0	0	0.0833333	0	0	TRUE
DINACICLIB_VINBLASTINE	L01CA-L01EF	TRUE	TRUE	TRUE	TRUE	0	0	0	0	0	0	FALSE
BORTEZOMIB_VINBLASTINE	L01CA-L01XG	FALSE	FALSE	FALSE	FALSE	0	0	0	0	0	0	FALSE
TEMOZOLOMIDE_VINBLASTINE	L01AX-L01CA	FALSE	FALSE	FALSE	FALSE	0	0	0	0	0	0	FALSE
LAPATINIB_VINBLASTINE	L01CA-L01EH	FALSE	FALSE	FALSE	FALSE	0	0.21875	0	0	0	0	TRUE
MK-8776_VINBLASTINE	L01CA-L01EQ	FALSE	FALSE	FALSE	FALSE	0.0416667	0.03125	0	0	0	0	TRUE
METHOTREXATE_PD0325901	L01BA-L01EE	FALSE	FALSE	FALSE	FALSE	0	0	0	0	0	0	FALSE
METHOTREXATE_NIRAPARIB	L01BA-L01XK	FALSE	FALSE	FALSE	FALSE	0	0	0	0.0277778	0	0	TRUE
METHOTREXATE_MK-8776	L01BA-L01EQ	FALSE	FALSE	FALSE	FALSE	0	0	0	0.0277778	0	0.0416667	TRUE
PD0325901_VORINOSTAT	L01EE-L01XH	FALSE	FALSE	FALSE	FALSE	0.0833333	0.03125	0	0.166667	0.625	0	TRUE
NIRAPARIB_VORINOSTAT	L01XH-L01XK	TRUE	FALSE	FALSE	FALSE	0	0	0.125	0.0277778	0	0	TRUE
MK-8776_VORINOSTAT	L01EQ-L01XH	FALSE	FALSE	FALSE	FALSE	0	0.09375	0.125	0.194444	0	0.291667	TRUE
VINORELBINE_VORINOSTAT	L01CA-L01XH	FALSE	TRUE	TRUE	FALSE	0.0833333	0.03125	0.125	0.0555556	0.375	0	TRUE
MK-2206_PD0325901	L01EE-L01EM	FALSE	FALSE	FALSE	FALSE	0.291667	0.3125	0.46875	0.527778	0	0.166667	TRUE
MK-2206_NIRAPARIB	L01EM-L01XK	FALSE	FALSE	FALSE	FALSE	0.25	0.40625	0.375	0.277778	0	0.25	TRUE
MK-2206_MK-8776	L01EM-L01EQ	FALSE	FALSE	FALSE	FALSE	0.0416667	0.1875	0.09375	0.194444	0	0.0416667	TRUE
MK-2206_VINORELBINE	L01CA-L01EM	FALSE	FALSE	FALSE	FALSE	0.208333	0.0625	0.03125	0.0833333	0	0	TRUE
DACTOLISIB_PD0325901	L01EE-L01EM	FALSE	FALSE	FALSE	FALSE	0.166667	0.34375	0.5	0.527778	0.25	0.541667	TRUE
DACTOLISIB_NIRAPARIB	L01EM-L01XK	FALSE	FALSE	FALSE	FALSE	0.25	0.0625	0	0	0	0.166667	TRUE
DACTOLISIB_MK-8776	L01EM-L01EQ	FALSE	FALSE	FALSE	FALSE	0.125	0.25	0.21875	0.111111	0	0.25	TRUE
DACTOLISIB_VINORELBINE	L01CA-L01EM	FALSE	FALSE	FALSE	FALSE	0.25	0.03125	0.09375	0.0555556	0	0.25	TRUE
FLUOROURACIL_PD0325901	L01BC-L01EE	FALSE	FALSE	FALSE	FALSE	0.0416667	0.09375	0.125	0.222222	0.125	0.0416667	TRUE
DASATINIB_PD0325901	L01EA-L01EE	FALSE	FALSE	FALSE	FALSE	0	0.40625	0.5	0.222222	0	0.208333	TRUE
PACLITAXEL_PD0325901	L01CD-L01EE	FALSE	FALSE	FALSE	FALSE	0.0833333	0.0625	0.03125	0.111111	0	0.125	TRUE
PD0325901_SORAFENIB	L01EE-L01EX	FALSE	FALSE	FALSE	FALSE	0.583333	0.34375	0.5625	0.694444	0.25	0.458333	TRUE
OXALIPLATIN_PD0325901	L01EE-L01XA	FALSE	FALSE	FALSE	FALSE	0.0416667	0	0.0625	0.111111	0	0	TRUE
ERLOTINIB_PD0325901	L01EB-L01EE	FALSE	FALSE	FALSE	FALSE	0	0.15625	0.25	0.222222	0	0	TRUE
NIRAPARIB_PD0325901	L01EE-L01XK	FALSE	FALSE	FALSE	FALSE	0	0.03125	0	0.138889	0	0	TRUE
MK-1775_PD0325901	L01EE-L01EX	FALSE	FALSE	FALSE	FALSE	0.0833333	0.125	0.125	0.277778	0	0.0833333	TRUE
DINACICLIB_PD0325901	L01EE-L01EF	FALSE	FALSE	FALSE	FALSE	0	0.03125	0	0	0	0.0416667	TRUE
GEMCITABINE_PD0325901	L01BC-L01EE	FALSE	FALSE	FALSE	FALSE	0.0416667	0.125	0.28125	0.111111	0.125	0.0416667	TRUE
BORTEZOMIB_PD0325901	L01EE-L01XG	FALSE	FALSE	FALSE	FALSE	0	0.125	0	0.0277778	0	0	TRUE
PD0325901_TEMOZOLOMIDE	L01AX-L01EE	FALSE	FALSE	FALSE	FALSE	0.166667	0	0.1875	0.0833333	0	0.166667	TRUE
PD0325901_SN-38	L01CE-L01EE	FALSE	FALSE	FALSE	FALSE	0	0.03125	0.0625	0	0	0	TRUE
CYCLOPHOSPHAMIDE_PD0325901	L01AA-L01EE	FALSE	FALSE	FALSE	FALSE	0.0416667	0	0.0625	0	0	0	TRUE
LAPATINIB_PD0325901	L01EE-L01EH	FALSE	FALSE	FALSE	FALSE	0.333333	0.5	0.28125	0.444444	0.25	0.25	TRUE
PD0325901_TOPOTECAN	L01CE-L01EE	FALSE	FALSE	FALSE	FALSE	0.0416667	0.09375	0.0625	0.305556	0	0.0416667	TRUE
MK-8776_PD0325901	L01EE-L01EQ	FALSE	FALSE	FALSE	FALSE	0.0416667	0.03125	0.03125	0.25	0	0.0416667	TRUE
PD0325901_VINORELBINE	L01CA-L01EE	FALSE	FALSE	FALSE	FALSE	0	0	0	0.0277778	0	0	TRUE
FLUOROURACIL_NIRAPARIB	L01BC-L01XK	FALSE	TRUE	FALSE	FALSE	0	0.03125	0	0.0555556	0	0	TRUE
FLUOROURACIL_MK-8776	L01BC-L01EQ	FALSE	FALSE	FALSE	FALSE	0.285714	0.0769231	0.1875	0.166667	0	0.34375	TRUE
DASATINIB_NIRAPARIB	L01EA-L01XK	FALSE	FALSE	FALSE	FALSE	0.0416667	0.0625	0.25	0.111111	0	0.125	TRUE
DASATINIB_MK-8776	L01EA-L01EQ	FALSE	FALSE	FALSE	FALSE	0.392857	0.538462	0.520833	0.333333	0	0.625	TRUE
DASATINIB_VINORELBINE	L01CA-L01EA	FALSE	FALSE	FALSE	FALSE	0.125	0	0.125	0	0	0	TRUE
NIRAPARIB_PACLITAXEL	L01CD-L01XK	FALSE	TRUE	TRUE	FALSE	0	0.09375	0	0	0	0	TRUE
MK-8776_PACLITAXEL	L01CD-L01EQ	FALSE	FALSE	FALSE	FALSE	0	0	0.03125	0	0	0	TRUE
NIRAPARIB_SORAFENIB	L01EX-L01XK	FALSE	FALSE	FALSE	FALSE	0.208333	0	0.03125	0	0	0	TRUE
MK-8776_SORAFENIB	L01EQ-L01EX	FALSE	FALSE	FALSE	FALSE	0.166667	0	0.09375	0	0	0.125	TRUE
SORAFENIB_VINORELBINE	L01CA-L01EX	FALSE	FALSE	FALSE	FALSE	0.125	0.03125	0.125	0	0	0.0833333	TRUE
NIRAPARIB_OXALIPLATIN	L01XA-L01XK	FALSE	FALSE	FALSE	FALSE	0.0833333	0.03125	0	0.111111	0.25	0	TRUE
MK-8776_OXALIPLATIN	L01EQ-L01XA	FALSE	FALSE	FALSE	FALSE	0.208333	0.125	0	0.222222	0.125	0.291667	TRUE
ERLOTINIB_NIRAPARIB	L01EB-L01XK	FALSE	FALSE	FALSE	FALSE	0.333333	0.125	0.125	0.0277778	0	0.0416667	TRUE
ERLOTINIB_MK-8776	L01EB-L01EQ	FALSE	FALSE	FALSE	FALSE	0.125	0.21875	0.125	0.305556	0	0.208333	TRUE
ERLOTINIB_VINORELBINE	L01CA-L01EB	FALSE	FALSE	FALSE	FALSE	0.0833333	0.3125	0.125	0.0555556	0	0.291667	TRUE
MK-1775_NIRAPARIB	L01EX-L01XK	FALSE	FALSE	FALSE	FALSE	0.5	0.15625	0.09375	0.194444	0.25	0.375	TRUE
DINACICLIB_NIRAPARIB	L01EF-L01XK	FALSE	FALSE	FALSE	FALSE	0	0.03125	0	0	0	0	TRUE
GEMCITABINE_NIRAPARIB	L01BC-L01XK	TRUE	TRUE	FALSE	FALSE	0	0	0	0	0	0	FALSE
BORTEZOMIB_NIRAPARIB	L01XG-L01XK	FALSE	FALSE	FALSE	FALSE	0	0.09375	0.0625	0	0	0	TRUE
NIRAPARIB_TEMOZOLOMIDE	L01AX-L01XK	FALSE	FALSE	FALSE	FALSE	0.25	0.0192308	0.541667	0.354167	0	0.5	TRUE
NIRAPARIB_SN-38	L01CE-L01XK	TRUE	TRUE	FALSE	FALSE	0.25	0.269231	0.333333	0.4375	0.5	0.28125	TRUE
CYCLOPHOSPHAMIDE_NIRAPARIB	L01AA-L01XK	FALSE	FALSE	FALSE	FALSE	0	0	0	0.0277778	0	0	TRUE
LAPATINIB_NIRAPARIB	L01EH-L01XK	FALSE	FALSE	FALSE	FALSE	0.0416667	0.28125	0.125	0.111111	0.125	0.25	TRUE
NIRAPARIB_TOPOTECAN	L01CE-L01XK	TRUE	TRUE	FALSE	FALSE	0.0833333	0.21875	0.25	0.0555556	0	0.125	TRUE
MK-8776_NIRAPARIB	L01EQ-L01XK	FALSE	FALSE	FALSE	FALSE	0.214286	0.173077	0.145833	0.166667	0.125	0.4375	TRUE
NIRAPARIB_VINORELBINE	L01CA-L01XK	FALSE	FALSE	FALSE	FALSE	0.0416667	0.0625	0	0	0	0	TRUE
MK-1775_MK-8776	L01EQ-L01EX	TRUE	FALSE	FALSE	FALSE	0.642857	0.673077	0.770833	0.625	0.5	0.9375	TRUE
MK-1775_VINORELBINE	L01CA-L01EX	FALSE	FALSE	FALSE	FALSE	0	0.03125	0.03125	0	0	0	TRUE
CYCLOPHOSPHAMIDE_DINACICLIB	L01AA-L01EF	FALSE	FALSE	FALSE	FALSE	0	0	0	0	0	0	FALSE
DINACICLIB_MK-8776	L01EF-L01EQ	FALSE	FALSE	FALSE	FALSE	0	0.03125	0	0	0	0	TRUE
DINACICLIB_VINORELBINE	L01CA-L01EF	TRUE	TRUE	TRUE	TRUE	0	0	0.0625	0	0	0.0416667	TRUE
GEMCITABINE_MK-8776	L01BC-L01EQ	FALSE	FALSE	FALSE	FALSE	0.392857	0.442308	0.541667	0.354167	0.5	0.53125	TRUE
BORTEZOMIB_MK-8776	L01EQ-L01XG	FALSE	FALSE	FALSE	FALSE	0	0	0	0.0277778	0	0	TRUE
BORTEZOMIB_VINORELBINE	L01CA-L01XG	FALSE	FALSE	FALSE	FALSE	0	0	0.09375	0	0	0	TRUE
MK-8776_TEMOZOLOMIDE	L01AX-L01EQ	FALSE	FALSE	FALSE	FALSE	0	0.153846	0.145833	0.0208333	0	0.46875	TRUE
TEMOZOLOMIDE_VINORELBINE	L01AX-L01CA	FALSE	FALSE	FALSE	FALSE	0	0	0	0	0	0	FALSE
MK-8776_SN-38	L01CE-L01EQ	FALSE	FALSE	FALSE	FALSE	0	0.03125	0	0.111111	0	0.0416667	TRUE
CYCLOPHOSPHAMIDE_MK-8776	L01AA-L01EQ	FALSE	FALSE	FALSE	FALSE	0.0416667	0	0	0	0	0	TRUE
LAPATINIB_MK-8776	L01EH-L01EQ	FALSE	FALSE	FALSE	FALSE	0	0.125	0	0.333333	0.125	0.208333	TRUE
LAPATINIB_VINORELBINE	L01CA-L01EH	FALSE	FALSE	FALSE	FALSE	0.0416667	0.28125	0.03125	0.0277778	0	0	TRUE
MK-8776_TOPOTECAN	L01CE-L01EQ	FALSE	FALSE	FALSE	FALSE	0.0416667	0.09375	0	0.111111	0.125	0.208333	TRUE
MK-8776_VINORELBINE	L01CA-L01EQ	FALSE	FALSE	FALSE	FALSE	0	0.0625	0	0	0	0.0416667	TRUE

## Sheet: TableS9B
atccombo	indcscad	inenr	inenrstrict	indcscadinenrstrict	anysyn
L01BC-L01EA	FALSE	FALSE	FALSE	FALSE	TRUE
L01BC-L01EB	FALSE	FALSE	FALSE	FALSE	TRUE
L01BC-L01EX	TRUE	FALSE	FALSE	FALSE	TRUE
L01AX-L01BC	FALSE	FALSE	FALSE	FALSE	TRUE
L01BC-L01EM	TRUE	FALSE	FALSE	FALSE	TRUE
L01BC-L01XG	FALSE	FALSE	FALSE	FALSE	TRUE
L01BC-L01XK	TRUE	TRUE	FALSE	FALSE	TRUE
L01BC-L01EH	TRUE	FALSE	FALSE	FALSE	TRUE
L01BC-L01XH	FALSE	FALSE	FALSE	FALSE	TRUE
L01BC-L01EF	TRUE	FALSE	FALSE	FALSE	TRUE
L01CD-L01EA	FALSE	FALSE	FALSE	FALSE	TRUE
L01CD-L01EB	FALSE	FALSE	FALSE	FALSE	TRUE
L01CD-L01EX	TRUE	FALSE	FALSE	FALSE	TRUE
L01AX-L01CD	FALSE	FALSE	FALSE	FALSE	FALSE
L01CD-L01EM	TRUE	FALSE	FALSE	FALSE	TRUE
L01CD-L01XG	TRUE	TRUE	TRUE	TRUE	TRUE
L01CD-L01XK	FALSE	TRUE	TRUE	FALSE	TRUE
L01CD-L01EH	TRUE	FALSE	FALSE	FALSE	TRUE
L01CD-L01XH	TRUE	TRUE	TRUE	TRUE	TRUE
L01CD-L01EF	TRUE	TRUE	TRUE	TRUE	FALSE
L01EA-L01XA	FALSE	FALSE	FALSE	FALSE	TRUE
L01EB-L01XA	FALSE	FALSE	FALSE	FALSE	TRUE
L01EX-L01XA	TRUE	FALSE	FALSE	FALSE	TRUE
L01AX-L01XA	FALSE	FALSE	FALSE	FALSE	TRUE
L01EM-L01XA	TRUE	FALSE	FALSE	FALSE	TRUE
L01XA-L01XG	FALSE	FALSE	FALSE	FALSE	TRUE
L01EH-L01XA	FALSE	FALSE	FALSE	FALSE	TRUE
L01XA-L01XH	TRUE	FALSE	FALSE	FALSE	TRUE
L01EF-L01XA	FALSE	FALSE	FALSE	FALSE	TRUE
L01BA-L01EA	FALSE	FALSE	FALSE	FALSE	FALSE
L01BA-L01EB	FALSE	FALSE	FALSE	FALSE	TRUE
L01BA-L01EX	FALSE	FALSE	FALSE	FALSE	TRUE
L01AX-L01BA	FALSE	FALSE	FALSE	FALSE	FALSE
L01BA-L01EM	FALSE	FALSE	FALSE	FALSE	TRUE
L01BA-L01XG	FALSE	FALSE	FALSE	FALSE	TRUE
L01BA-L01XK	FALSE	FALSE	FALSE	FALSE	TRUE
L01BA-L01EH	FALSE	FALSE	FALSE	FALSE	FALSE
L01BA-L01XH	FALSE	FALSE	FALSE	FALSE	FALSE
L01BA-L01EF	FALSE	FALSE	FALSE	FALSE	FALSE
L01DB-L01EA	FALSE	FALSE	FALSE	FALSE	FALSE
L01DB-L01EB	FALSE	FALSE	FALSE	FALSE	TRUE
L01DB-L01EX	FALSE	FALSE	FALSE	FALSE	TRUE
L01AX-L01DB	FALSE	FALSE	FALSE	FALSE	FALSE
L01DB-L01EM	FALSE	FALSE	FALSE	FALSE	TRUE
L01DB-L01XG	FALSE	FALSE	FALSE	FALSE	FALSE
L01DB-L01EH	FALSE	FALSE	FALSE	FALSE	TRUE
L01DB-L01XH	FALSE	TRUE	FALSE	FALSE	TRUE
L01DB-L01EF	TRUE	FALSE	FALSE	FALSE	TRUE
L01CE-L01EA	FALSE	FALSE	FALSE	FALSE	TRUE
L01CE-L01EB	FALSE	FALSE	FALSE	FALSE	TRUE
L01CE-L01EX	TRUE	FALSE	FALSE	FALSE	TRUE
L01AX-L01CE	FALSE	FALSE	FALSE	FALSE	FALSE
L01CE-L01EM	FALSE	FALSE	FALSE	FALSE	TRUE
L01CE-L01XG	FALSE	FALSE	FALSE	FALSE	TRUE
L01CE-L01XK	TRUE	TRUE	FALSE	FALSE	TRUE
L01CE-L01EH	FALSE	FALSE	FALSE	FALSE	TRUE
L01CE-L01XH	TRUE	TRUE	TRUE	TRUE	TRUE
L01CE-L01EF	TRUE	TRUE	TRUE	TRUE	TRUE
L01CB-L01EA	FALSE	FALSE	FALSE	FALSE	TRUE
L01CB-L01EB	FALSE	FALSE	FALSE	FALSE	TRUE
L01CB-L01EX	FALSE	FALSE	FALSE	FALSE	TRUE
L01AX-L01CB	FALSE	FALSE	FALSE	FALSE	FALSE
L01CB-L01EM	FALSE	FALSE	FALSE	FALSE	TRUE
L01CB-L01XG	FALSE	FALSE	FALSE	FALSE	TRUE
L01CB-L01EH	FALSE	FALSE	FALSE	FALSE	TRUE
L01CB-L01XH	FALSE	TRUE	TRUE	FALSE	TRUE
L01CB-L01EF	TRUE	TRUE	TRUE	TRUE	TRUE
L01DC-L01EA	FALSE	FALSE	FALSE	FALSE	TRUE
L01DC-L01EB	FALSE	FALSE	FALSE	FALSE	TRUE
L01DC-L01EX	FALSE	FALSE	FALSE	FALSE	TRUE
L01AX-L01DC	FALSE	FALSE	FALSE	FALSE	FALSE
L01DC-L01EM	FALSE	FALSE	FALSE	FALSE	TRUE
L01DC-L01XG	FALSE	FALSE	FALSE	FALSE	TRUE
L01DC-L01EH	FALSE	FALSE	FALSE	FALSE	TRUE
L01DC-L01XH	FALSE	FALSE	FALSE	FALSE	TRUE
L01DC-L01EF	FALSE	FALSE	FALSE	FALSE	TRUE
L01EA-L01EB	TRUE	TRUE	TRUE	TRUE	TRUE
L01EA-L01EX	FALSE	FALSE	FALSE	FALSE	TRUE
L01AX-L01EA	FALSE	FALSE	FALSE	FALSE	TRUE
L01EA-L01EM	FALSE	FALSE	FALSE	FALSE	TRUE
L01EA-L01XG	FALSE	FALSE	FALSE	FALSE	TRUE
L01EA-L01XK	FALSE	FALSE	FALSE	FALSE	TRUE
H02AB-L01EA	FALSE	FALSE	FALSE	FALSE	TRUE
L01EA-L01EH	TRUE	TRUE	TRUE	TRUE	TRUE
L01AA-L01EA	FALSE	FALSE	FALSE	FALSE	TRUE
L01EA-L01XH	FALSE	FALSE	FALSE	FALSE	TRUE
L01EA-L01EF	FALSE	FALSE	FALSE	FALSE	TRUE
L01EB-L01EX	FALSE	FALSE	FALSE	FALSE	TRUE
L01AX-L01EB	FALSE	FALSE	FALSE	FALSE	TRUE
L01EB-L01EM	FALSE	FALSE	FALSE	FALSE	TRUE
L01EB-L01XG	FALSE	FALSE	FALSE	FALSE	TRUE
L01EB-L01XK	FALSE	FALSE	FALSE	FALSE	TRUE
H02AB-L01EB	FALSE	FALSE	FALSE	FALSE	TRUE
L01EB-L01EH	TRUE	TRUE	FALSE	FALSE	TRUE
L01AA-L01EB	FALSE	FALSE	FALSE	FALSE	TRUE
L01EB-L01XH	FALSE	FALSE	FALSE	FALSE	TRUE
L01EB-L01EF	FALSE	FALSE	FALSE	FALSE	TRUE
L01AX-L01EX	FALSE	FALSE	FALSE	FALSE	TRUE
L01EX-L01EX	FALSE	FALSE	FALSE	FALSE	TRUE
L01EM-L01EX	TRUE	FALSE	FALSE	FALSE	TRUE
L01EX-L01XG	FALSE	FALSE	FALSE	FALSE	TRUE
L01EX-L01XK	FALSE	FALSE	FALSE	FALSE	TRUE
H02AB-L01EX	FALSE	FALSE	FALSE	FALSE	TRUE
L01EH-L01EX	TRUE	FALSE	FALSE	FALSE	TRUE
L01AA-L01EX	FALSE	FALSE	FALSE	FALSE	TRUE
L01EX-L01XH	TRUE	FALSE	FALSE	FALSE	TRUE
L01EF-L01EX	TRUE	FALSE	FALSE	FALSE	TRUE
L01AX-L01EM	FALSE	FALSE	FALSE	FALSE	TRUE
L01AX-L01XG	FALSE	FALSE	FALSE	FALSE	FALSE
L01AX-L01XK	FALSE	FALSE	FALSE	FALSE	TRUE
H02AB-L01AX	FALSE	FALSE	FALSE	FALSE	TRUE
L01AX-L01EH	FALSE	FALSE	FALSE	FALSE	TRUE
L01AA-L01AX	FALSE	FALSE	FALSE	FALSE	TRUE
L01AX-L01XH	FALSE	FALSE	FALSE	FALSE	TRUE
L01AX-L01EF	FALSE	FALSE	FALSE	FALSE	FALSE
L01EM-L01XG	TRUE	FALSE	FALSE	FALSE	TRUE
L01EM-L01XK	FALSE	FALSE	FALSE	FALSE	TRUE
H02AB-L01EM	FALSE	FALSE	FALSE	FALSE	TRUE
L01EH-L01EM	TRUE	FALSE	FALSE	FALSE	TRUE
L01AA-L01EM	FALSE	FALSE	FALSE	FALSE	TRUE
L01EM-L01XH	TRUE	FALSE	FALSE	FALSE	TRUE
L01EM-L01EM	TRUE	FALSE	FALSE	FALSE	TRUE
L01EF-L01EM	TRUE	FALSE	FALSE	FALSE	TRUE
L01XG-L01XK	FALSE	FALSE	FALSE	FALSE	TRUE
H02AB-L01XG	FALSE	FALSE	FALSE	FALSE	FALSE
L01EH-L01XG	FALSE	FALSE	FALSE	FALSE	TRUE
L01AA-L01XG	FALSE	FALSE	FALSE	FALSE	FALSE
L01XG-L01XH	FALSE	FALSE	FALSE	FALSE	TRUE
L01EF-L01XG	FALSE	FALSE	FALSE	FALSE	FALSE
L01EH-L01XK	FALSE	FALSE	FALSE	FALSE	TRUE
L01AA-L01XK	FALSE	FALSE	FALSE	FALSE	TRUE
L01XH-L01XK	TRUE	FALSE	FALSE	FALSE	TRUE
L01XA-L01XK	FALSE	FALSE	FALSE	FALSE	TRUE
L01EF-L01XK	FALSE	FALSE	FALSE	FALSE	TRUE
H02AB-L01EH	FALSE	FALSE	FALSE	FALSE	TRUE
H02AB-L01XH	FALSE	FALSE	FALSE	FALSE	TRUE
H02AB-L01EF	FALSE	FALSE	FALSE	FALSE	FALSE
L01AA-L01EH	FALSE	FALSE	FALSE	FALSE	FALSE
L01EH-L01XH	FALSE	FALSE	FALSE	FALSE	TRUE
L01EF-L01EH	FALSE	FALSE	FALSE	FALSE	TRUE
L01AA-L01XH	FALSE	FALSE	FALSE	FALSE	FALSE
L01EF-L01XH	FALSE	FALSE	FALSE	FALSE	TRUE
L01CA-L01XH	TRUE	TRUE	TRUE	TRUE	TRUE
L01CA-L01EM	TRUE	FALSE	FALSE	FALSE	TRUE
L01CA-L01EE	FALSE	FALSE	FALSE	FALSE	TRUE
L01CA-L01EA	FALSE	FALSE	FALSE	FALSE	TRUE
L01CA-L01EX	TRUE	FALSE	FALSE	FALSE	TRUE
L01CA-L01EB	FALSE	FALSE	FALSE	FALSE	TRUE
L01CA-L01XK	FALSE	FALSE	FALSE	FALSE	TRUE
L01CA-L01EF	TRUE	TRUE	TRUE	TRUE	TRUE
L01CA-L01XG	FALSE	FALSE	FALSE	FALSE	TRUE
L01AX-L01CA	FALSE	FALSE	FALSE	FALSE	FALSE
L01CA-L01EH	FALSE	FALSE	FALSE	FALSE	TRUE
L01CA-L01EQ	FALSE	FALSE	FALSE	FALSE	TRUE
L01BA-L01EE	FALSE	FALSE	FALSE	FALSE	FALSE
L01BA-L01EQ	FALSE	FALSE	FALSE	FALSE	TRUE
L01EE-L01XH	FALSE	FALSE	FALSE	FALSE	TRUE
L01EQ-L01XH	FALSE	FALSE	FALSE	FALSE	TRUE
L01EE-L01EM	FALSE	FALSE	FALSE	FALSE	TRUE
L01EM-L01EQ	FALSE	FALSE	FALSE	FALSE	TRUE
L01BC-L01EE	FALSE	FALSE	FALSE	FALSE	TRUE
L01EA-L01EE	FALSE	FALSE	FALSE	FALSE	TRUE
L01CD-L01EE	FALSE	FALSE	FALSE	FALSE	TRUE
L01EE-L01EX	FALSE	FALSE	FALSE	FALSE	TRUE
L01EE-L01XA	FALSE	FALSE	FALSE	FALSE	TRUE
L01EB-L01EE	FALSE	FALSE	FALSE	FALSE	TRUE
L01EE-L01XK	FALSE	FALSE	FALSE	FALSE	TRUE
L01EE-L01EF	FALSE	FALSE	FALSE	FALSE	TRUE
L01EE-L01XG	FALSE	FALSE	FALSE	FALSE	TRUE
L01AX-L01EE	FALSE	FALSE	FALSE	FALSE	TRUE
L01CE-L01EE	FALSE	FALSE	FALSE	FALSE	TRUE
L01AA-L01EE	FALSE	FALSE	FALSE	FALSE	TRUE
L01EE-L01EH	FALSE	FALSE	FALSE	FALSE	TRUE
L01EE-L01EQ	FALSE	FALSE	FALSE	FALSE	TRUE
L01BC-L01EQ	FALSE	FALSE	FALSE	FALSE	TRUE
L01EA-L01EQ	FALSE	FALSE	FALSE	FALSE	TRUE
L01CD-L01EQ	FALSE	FALSE	FALSE	FALSE	TRUE
L01EQ-L01EX	TRUE	FALSE	FALSE	FALSE	TRUE
L01EQ-L01XA	FALSE	FALSE	FALSE	FALSE	TRUE
L01EB-L01EQ	FALSE	FALSE	FALSE	FALSE	TRUE
L01EQ-L01XK	FALSE	FALSE	FALSE	FALSE	TRUE
L01AA-L01EF	FALSE	FALSE	FALSE	FALSE	FALSE
L01EF-L01EQ	FALSE	FALSE	FALSE	FALSE	TRUE
L01EQ-L01XG	FALSE	FALSE	FALSE	FALSE	TRUE
L01AX-L01EQ	FALSE	FALSE	FALSE	FALSE	TRUE
L01CE-L01EQ	FALSE	FALSE	FALSE	FALSE	TRUE
L01AA-L01EQ	FALSE	FALSE	FALSE	FALSE	TRUE
L01EH-L01EQ	FALSE	FALSE	FALSE	FALSE	TRUE

## Sheet: TablS9A_DataDictionary
Column	Definition
drugcombo	drug combination
atccombo	class combination annotation
indcscad	T/F if the drug combination is in ReCorDE's DCSCAD
inenr	T/F if the class combination corresponding to the drug combination is considered enriched in ReCorDE
inenrstrict	T/F if the class combination corresponding to the drug combination is considered enriched in ReCorDE AND the class combination corresponds to classes targeting distinct pathways
indcscadinenrstrict	T/F if the drug combination is in ReCorDE's DCSCAD AND the class combination corresponding to the drug combination is considered enriched in ReCorDE AND the class combination corresponds to classes targeting distinct pathways
breast	Percentage of assays (for corresponding drug combination performed in breast cancer lineage cell lines) with Loewe Additivity values in top 10% additivity values overall
large_intestine	Percentage of assays (for corresponding drug combination performed in large intestine cancer lineage cell lines) with Loewe Additivity values in top 10% additivity values overall
lung	Percentage of assays (for corresponding drug combination performed in lung cancer lineage cell lines) with Loewe Additivity values in top 10% additivity values overall
ovary	Percentage of assays (for corresponding drug combination performed in ovarian cancer lineage cell lines) with Loewe Additivity values in top 10% additivity values overall
prostate	Percentage of assays (for corresponding drug combination performed in prostate cancer lineage cell lines) with Loewe Additivity values in top 10% additivity values overall
skin	Percentage of assays (for corresponding drug combination performed in skin cancer lineage cell lines) with Loewe Additivity values in top 10% additivity values overall
anysyn	If any assays in breast, large_intestine, lung, ovary, prostate, or skin had Loewe Additivity values in top10% of additivity values overall

## Sheet: TableS9B_DataDictionary
Column	Definition
atccombo	class combination
indcscad	T/F if a drug combination corresponding to this class combination is in ReCorDE's DCSCAD
inenr	T/F if the class combination is considered enriched in ReCorDE
inenrstrict	T/F if the class combination is considered enriched in ReCorDE AND the class combination corresponds to classes targeting distinct pathways
indcscadinenrstrict	T/F if a drug combination corresponding to this class combination is in ReCorDE's DCSCAD AND the class combination is considered enriched in ReCorDE AND the class combination corresponds to classes targeting distinct pathways
anysyn	T/F if a drug combination corresponding to this class combination has any assays with Loewe Additivity values in the top 10% of Loewe Additivity values overall
