# Supplementary material for: ReCorDE: a framework for identifying drug classes targeting shared vulnerabilities with applications to synergistic drug discovery
Source: Front Oncol. 2024 May 31;14:1343091. doi: 10.3389/fonc.2024.1343091 (PMC11176476; doi:10.3389/fonc.2024.1343091)
Supplement: Supplementary Table S1 — Name standardization across CTRP, GDSC, and PRISM datasets. [file DataSheet_1.zip › FinalSupplement/TableS8_AnnotatedSignificantEnrichmentResults.xlsx]

## Sheet: TableS8_AnnotatedSignificantEnr
ATC_Combination	p_value	padj	DrugA_annotation	DrugB_annotation	pathway	targeted
L01BC-L01CD	2.66381e-13	4.34668e-12	Pyrimidine analogues	Taxanes	Different Pathway	Chemotherapy
L01BC-L01CB	8.61706e-14	1.69788e-12	Pyrimidine analogues	Podophyllotoxin derivatives	Similar Pathway	Chemotherapy
L01BC-L01CE	2.03937e-24	2.16989e-22	Pyrimidine analogues	Topoisomerase I inhibitors	Similar Pathway	Chemotherapy
L01BC-L01XL	0.000229215	0.00116135	Pyrimidine analogues	HSP90 inhibitors	Different Pathway	Chemotherapy
L01BC-L01CA	4.62326e-05	0.000272722	Pyrimidine analogues	Vinca alkaloids and analogues	Different Pathway	Chemotherapy
L01BC-L01ET	1.15508e-16	3.41392e-15	Pyrimidine analogues	Plk1 inhibitors	Different Pathway	Chemotherapy
L01BC-L01XD	0.00552943	0.0213164	Pyrimidine analogues	MDM2 antagonists	Different Pathway	Chemotherapy
L01BC-L01ES	2.2417e-05	0.000141974	Pyrimidine analogues	Agents targetting the NFKB pathway	Different Pathway	Chemotherapy
L01BC-L01EI	7.79353e-14	1.59468e-12	Pyrimidine analogues	Aurora kinase inhibitors	Different Pathway	Chemotherapy
L01BC-L01ED	0.000825414	0.00368277	Pyrimidine analogues	ALK inhibitors	Different Pathway	Chemotherapy
L01BC-L01XA	0.00617717	0.0236421	Pyrimidine analogues	Platinum compounds	Similar Pathway	Chemotherapy
L01CB-L01CD	6.51632e-15	1.50725e-13	Podophyllotoxin derivatives	Taxanes	Same Pathway	Chemotherapy
L01CD-L01DB	1.61817e-07	1.3885e-06	Taxanes	Anthracyclines and related substances	Different Pathway	Chemotherapy
L01CD-L01CE	3.855e-14	8.20345e-13	Taxanes	Topoisomerase I inhibitors	Different Pathway	Chemotherapy
L01CD-L01XL	2.55388e-13	4.34668e-12	Taxanes	HSP90 inhibitors	Different Pathway	Chemotherapy
L01CD-L01XH	1.60847e-06	1.18848e-05	Taxanes	Inhibitors of histone-modifying inhibitors-includes BRD and HDAC inhibitors	Different Pathway	Chemotherapy
L01CA-L01CD	1.73179e-17	6.14208e-16	Vinca alkaloids and analogues	Taxanes	Same Pathway	Chemotherapy
L01CD-L01ET	5.00028e-21	3.32518e-19	Taxanes	Plk1 inhibitors	Same Pathway	Chemotherapy
L01CD-L01XG	0.000531847	0.00246037	Taxanes	Proteasome inhibitors	Different Pathway	Chemotherapy
L01CD-L01XK	7.87615e-06	5.17298e-05	Taxanes	PARP inhibitors	Different Pathway	Chemotherapy
L01CD-L01ES	7.81635e-07	5.94042e-06	Taxanes	Agents targetting the NFKB pathway	Different Pathway	Chemotherapy
L01CD-L01EF	5.25851e-16	1.39876e-14	Taxanes	CDK inhibitors	Different Pathway	Chemotherapy
L01CD-L01EI	1.48816e-29	2.63901e-27	Taxanes	Aurora kinase inhibitors	Same Pathway	Chemotherapy
L01CD-L01ED	0.0037421	0.0150818	Taxanes	ALK inhibitors	Different Pathway	Chemotherapy
L01XA-L01XD	8.02046e-05	0.000444467	Platinum compounds	MDM2 antagonists	Different Pathway	Chemotherapy
L01CB-L01DB	2.69625e-13	4.34668e-12	Podophyllotoxin derivatives	Anthracyclines and related substances	Same Pathway	Chemotherapy
L01CB-L01CE	2.14427e-19	1.03705e-17	Podophyllotoxin derivatives	Topoisomerase I inhibitors	Same Pathway	Chemotherapy
L01CB-L01XH	0.000389389	0.0018496	Podophyllotoxin derivatives	Inhibitors of histone-modifying inhibitors-includes BRD and HDAC inhibitors	Different Pathway	Chemotherapy
L01CA-L01CB	2.69625e-13	4.34668e-12	Vinca alkaloids and analogues	Podophyllotoxin derivatives	Same Pathway	Chemotherapy
L01CB-L01ET	1.24013e-20	7.33057e-19	Podophyllotoxin derivatives	Plk1 inhibitors	Same Pathway	Chemotherapy
L01CB-L01XL	3.61125e-07	2.95567e-06	Podophyllotoxin derivatives	HSP90 inhibitors	Different Pathway	Chemotherapy
L01CB-L01XK	4.6641e-06	3.18753e-05	Podophyllotoxin derivatives	PARP inhibitors	Similar Pathway	Chemotherapy
L01CB-L01ES	6.60395e-08	6.16369e-07	Podophyllotoxin derivatives	Agents targetting the NFKB pathway	Different Pathway	Chemotherapy
L01CB-L01ED	0.000161606	0.000842886	Podophyllotoxin derivatives	ALK inhibitors	Different Pathway	Chemotherapy
L01CB-L01EI	2.1806e-18	8.28627e-17	Podophyllotoxin derivatives	Aurora kinase inhibitors	Same Pathway	Chemotherapy
L01CB-L01EF	9.66008e-05	0.000529811	Podophyllotoxin derivatives	CDK inhibitors	Different Pathway	Chemotherapy
L01BB-L01CB	0.00505841	0.0197873	Purine analogues	Podophyllotoxin derivatives	Similar Pathway	Chemotherapy
L01CB-L01EJ	0.00865854	0.0303817	Podophyllotoxin derivatives	JAK inhibitors	Different Pathway	Chemotherapy
L01CB-L01XA	0.00809589	0.0295001	Podophyllotoxin derivatives	Platinum compounds	Different Pathway	Chemotherapy
L01CE-L01DB	2.20668e-17	7.33723e-16	Topoisomerase I inhibitors	Anthracyclines and related substances	Similar Pathway	Chemotherapy
L01DB-L01XH	0.000333114	0.00161106	Anthracyclines and related substances	Inhibitors of histone-modifying inhibitors-includes BRD and HDAC inhibitors	Similar Pathway	Chemotherapy
L01CA-L01DB	3.36062e-11	4.58424e-10	Vinca alkaloids and analogues	Anthracyclines and related substances	Different Pathway	Chemotherapy
L01DB-L01ET	1.87159e-09	2.11848e-08	Anthracyclines and related substances	Plk1 inhibitors	Different Pathway	Chemotherapy
L01DB-L01EI	2.2222e-15	5.62956e-14	Anthracyclines and related substances	Aurora kinase inhibitors	Different Pathway	Chemotherapy
L01DB-L01EJ	0.00188803	0.00810026	Anthracyclines and related substances	JAK inhibitors	Different Pathway	Chemotherapy
L01CE-L01XH	2.57783e-05	0.000161342	Topoisomerase I inhibitors	Inhibitors of histone-modifying inhibitors-includes BRD and HDAC inhibitors	Different Pathway	Chemotherapy
L01CA-L01CE	1.1091e-21	9.83399e-20	Vinca alkaloids and analogues	Topoisomerase I inhibitors	Different Pathway	Chemotherapy
L01CE-L01ET	1.9956e-21	1.51666e-19	Topoisomerase I inhibitors	Plk1 inhibitors	Different Pathway	Chemotherapy
L01CE-L01XL	7.34577e-09	7.66264e-08	Topoisomerase I inhibitors	HSP90 inhibitors	Different Pathway	Chemotherapy
L01CE-L01XK	8.62308e-19	3.8229e-17	Topoisomerase I inhibitors	PARP inhibitors	Similar Pathway	Targeted
L01CE-L01XD	0.00409988	0.0162771	Topoisomerase I inhibitors	MDM2 antagonists	Different Pathway	Chemotherapy
L01CE-L01ES	8.5815e-06	5.56751e-05	Topoisomerase I inhibitors	Agents targetting the NFKB pathway	Different Pathway	Chemotherapy
L01CE-L01XB	0.00258764	0.0105894	Topoisomerase I inhibitors	BH3 mimetics	Different Pathway	Chemotherapy
L01CE-L01EI	1.48816e-29	2.63901e-27	Topoisomerase I inhibitors	Aurora kinase inhibitors	Different Pathway	Chemotherapy
L01CE-L01EF	0.000143535	0.000763606	Topoisomerase I inhibitors	CDK inhibitors	Different Pathway	Chemotherapy
L01BB-L01CE	0.000187105	0.000957116	Purine analogues	Topoisomerase I inhibitors	Similar Pathway	Chemotherapy
L01CE-L01XA	0.000422441	0.00197139	Topoisomerase I inhibitors	Platinum compounds	Similar Pathway	Chemotherapy
L01ET-L01XL	2.931e-13	4.58616e-12	Plk1 inhibitors	HSP90 inhibitors	Similar Pathway	Targeted
L01EF-L01XL	8.69869e-08	7.84356e-07	CDK inhibitors	HSP90 inhibitors	Similar Pathway	Targeted
L01EA-L01EB	7.30012e-12	1.0788e-10	BCR-ABL inhibitors	EGFR inhibitors	Different Pathway	Targeted
L01EA-L01EU	0.0128938	0.0423428	BCR-ABL inhibitors	Inhibitors of Src family members	Similar Pathway	Targeted
L01EA-L01EH	3.81895e-11	5.07921e-10	BCR-ABL inhibitors	HER2 inhibitors	Different Pathway	Targeted
L01EA-L01EL	0.000161606	0.000842886	BCR-ABL inhibitors	BTK inhibitors	Similar Pathway	Targeted
L01EB-L01EH	4.01878e-52	2.13799e-49	EGFR inhibitors	HER2 inhibitors	Same Target	Targeted
L01EB-L01EU	0.000142913	0.000763606	EGFR inhibitors	Inhibitors of Src family members	Different Pathway	Targeted
L01EB-L01EL	1.54964e-18	6.34162e-17	EGFR inhibitors	BTK inhibitors	Same Target	Targeted
L01CA-L01XH	9.18166e-10	1.11015e-08	Vinca alkaloids and analogues	Inhibitors of histone-modifying inhibitors-includes BRD and HDAC inhibitors	Different Pathway	Chemotherapy
L01ET-L01XH	2.5332e-14	5.61526e-13	Plk1 inhibitors	Inhibitors of histone-modifying inhibitors-includes BRD and HDAC inhibitors	Different Pathway	Targeted
L01EI-L01XH	1.34409e-09	1.58901e-08	Aurora kinase inhibitors	Inhibitors of histone-modifying inhibitors-includes BRD and HDAC inhibitors	Different Pathway	Targeted
L01EM-L01ER	0.0108958	0.0371573	Pi3K/AKT/mTOR inhibitors	ATM/ATR inhibitors	Same Pathway	Targeted
L01EO-L01XH	0.0090864	0.0313894	IGFR inhibitors	Inhibitors of histone-modifying inhibitors-includes BRD and HDAC inhibitors	Different Pathway	Targeted
L01ED-L01XH	0.000333114	0.00161106	ALK inhibitors	Inhibitors of histone-modifying inhibitors-includes BRD and HDAC inhibitors	Different Pathway	Targeted
L01CA-L01ET	2.69625e-13	4.34668e-12	Vinca alkaloids and analogues	Plk1 inhibitors	Same Pathway	Chemotherapy
L01CA-L01XL	7.64955e-06	5.15134e-05	Vinca alkaloids and analogues	HSP90 inhibitors	Different Pathway	Chemotherapy
L01CA-L01ES	7.95248e-05	0.000444467	Vinca alkaloids and analogues	Agents targetting the NFKB pathway	Different Pathway	Chemotherapy
L01CA-L01XB	0.00033999	0.0016295	Vinca alkaloids and analogues	BH3 mimetics	Different Pathway	Chemotherapy
L01CA-L01EF	2.59751e-07	2.15918e-06	Vinca alkaloids and analogues	CDK inhibitors	Different Pathway	Chemotherapy
L01CA-L01EI	1.3864e-19	7.37567e-18	Vinca alkaloids and analogues	Aurora kinase inhibitors	Same Pathway	Chemotherapy
L01CA-P02DA	0.00805217	0.0295001	Vinca alkaloids and analogues	Salicylic acid derivatives	Different Pathway	Chemotherapy
L01CA-L01EY	0.0128938	0.0423428	Vinca alkaloids and analogues	VEGFR/PDGFR/FGFR inhibitors	Different Pathway	Chemotherapy
L01BC-L01XK	0.00151307	0.00654432	Pyrimidine analogues	PARP inhibitors	Similar Pathway	Chemotherapy
L01ES-L01ET	3.09407e-05	0.0001914	Agents targetting the NFKB pathway	Plk1 inhibitors	Different Pathway	Targeted
L01ED-L01ET	0.00269779	0.0109559	ALK inhibitors	Plk1 inhibitors	Different Pathway	Targeted
L01EF-L01ET	8.69869e-08	7.84356e-07	CDK inhibitors	Plk1 inhibitors	Similar Pathway	Targeted
L01ET-L01XG	4.62326e-05	0.000272722	Plk1 inhibitors	Proteasome inhibitors	Different Pathway	Targeted
L01EI-L01ET	1.78522e-25	2.37434e-23	Aurora kinase inhibitors	Plk1 inhibitors	Same Pathway	Targeted
L01BB-L01ET	0.00865854	0.0303817	Purine analogues	Plk1 inhibitors	Similar Pathway	Chemotherapy
L01ET-L01EV	0.000825414	0.00368277	Plk1 inhibitors	Inhibitors of Flt3	Different Pathway	Targeted
L01ET-L01EU	0.00252089	0.0104775	Plk1 inhibitors	Inhibitors of Src family members	Different Pathway	Targeted
L01ES-L01XL	0.00865854	0.0303817	Agents targetting the NFKB pathway	HSP90 inhibitors	Same Pathway	Targeted
L01EI-L01XL	2.07498e-06	1.51218e-05	Aurora kinase inhibitors	HSP90 inhibitors	Different Pathway	Targeted
L01EM-L01EO	0.0128806	0.0423428	Pi3K/AKT/mTOR inhibitors	IGFR inhibitors	Same Pathway	Targeted
L01ED-L01XK	0.0127652	0.0423428	ALK inhibitors	PARP inhibitors	Different Pathway	Targeted
L01EI-L01XK	1.49735e-16	4.19258e-15	Aurora kinase inhibitors	PARP inhibitors	Different Pathway	Targeted
L01ET-L01XK	0.00127649	0.00556633	Plk1 inhibitors	PARP inhibitors	Different Pathway	Targeted
L01BB-L01XK	0.0137954	0.0450254	Purine analogues	PARP inhibitors	Similar Pathway	Targeted
L01EI-L01EU	0.000187105	0.000957116	Aurora kinase inhibitors	Inhibitors of Src family members	Different Pathway	Targeted
L01EI-L01EO	7.86864e-09	8.05023e-08	Aurora kinase inhibitors	IGFR inhibitors	Different Pathway	Targeted
L01ED-L01EO	2.38606e-06	1.69251e-05	ALK inhibitors	IGFR inhibitors	Similar Pathway	Targeted
L01EH-L01EL	3.75087e-10	4.7511e-09	HER2 inhibitors	BTK inhibitors	Same Target	Targeted
L01EF-L01ES	4.64639e-05	0.000272722	CDK inhibitors	Agents targetting the NFKB pathway	Different Pathway	Targeted
L01EI-L01ES	7.87615e-06	5.17298e-05	Aurora kinase inhibitors	Agents targetting the NFKB pathway	Different Pathway	Targeted
L01EJ-L01XK	0.00865854	0.0303817	JAK inhibitors	PARP inhibitors	Different Pathway	Targeted
L01EI-L01XB	0.0101246	0.0347503	Aurora kinase inhibitors	BH3 mimetics	Different Pathway	Targeted
L01ED-L01EI	2.38606e-06	1.69251e-05	ALK inhibitors	Aurora kinase inhibitors	Different Pathway	Targeted
L01EF-L01EI	2.11893e-07	1.78932e-06	CDK inhibitors	Aurora kinase inhibitors	Similar Pathway	Targeted
L01EI-L01EV	2.98488e-09	3.30824e-08	Aurora kinase inhibitors	Inhibitors of Flt3	Same Target	Targeted
L01BB-L01EI	0.00252089	0.0104775	Purine analogues	Aurora kinase inhibitors	Different Pathway	Chemotherapy
L01EI-L01EY	3.90797e-08	3.71257e-07	Aurora kinase inhibitors	VEGFR/PDGFR/FGFR inhibitors	Different Pathway	Targeted
L01CE-L01EJ	0.00403848	0.0161539	Topoisomerase I inhibitors	JAK inhibitors	Different Pathway	Chemotherapy
L01EQ-L01ER	0.000298597	0.00147087	Chk1 inhibitors	ATM/ATR inhibitors	Same Pathway	Targeted

## Sheet: TableS8_DataDictionary
Column Name	Definition
ATC_Combination	Class class combination (annotation)
p_value	P value from hypergeometric test assessing if the ATC_Combination is enriched in the DCSCAD
padj	BenjaminiHochberg adjusted p_value
DrugA_annotation	Detailed description of first class in ATC_Combination; this ATC code and detailed description can also be found in TableS3
DrugB_annotation	Detailed description of second class in ATC_Combination; this ATC code and detailed description can also be found in TableS3
pathway	Indication of whether the drugs target the same pathway, similar pathways, the same target, or different pathways entirely.
targeted	Indicates if the combination contains any chemotherapeutic drug classes (Chemotherapy) or only targetted agents (Targetted)
