# Supplementary material for: ReCorDE: a framework for identifying drug classes targeting shared vulnerabilities with applications to synergistic drug discovery
Source: Front Oncol. 2024 May 31;14:1343091. doi: 10.3389/fonc.2024.1343091 (PMC11176476; doi:10.3389/fonc.2024.1343091)
Supplement: Supplementary Table S1 — Name standardization across CTRP, GDSC, and PRISM datasets. [file DataSheet_1.zip › FinalSupplement/TableS7_EnrichmentResults.xlsx]

## Sheet: TableS7
ATC_Combination	p_value	padj	DrugA_annotation	DrugB_annotation
D01AE-L01XB	0.0178064	0.0557237	Other antifungals for topical use	BH3 mimetics
L01XB-L01XH	0.951931	1	BH3 mimetics	Inhibitors of histone-modifying inhibitors-includes BRD and HDAC inhibitors
L01EY-L01XB	0.998015	1	VEGFR/PDGFR/FGFR inhibitors	BH3 mimetics
L01EM-L01XB	1	1	Pi3K/AKT/mTOR inhibitors	BH3 mimetics
L01AA-L01BB	0.573812	0.805456	Nitrogen mustard analogues	Purine analogues
L01BC-L01CD	2.66381e-13	4.34668e-12	Pyrimidine analogues	Taxanes
L01BC-L01CB	8.61706e-14	1.69788e-12	Pyrimidine analogues	Podophyllotoxin derivatives
D01AE-L01BC	0.0087376	0.0303817	Other antifungals for topical use	Pyrimidine analogues
L01BC-L01CE	2.03937e-24	2.16989e-22	Pyrimidine analogues	Topoisomerase I inhibitors
L01BC-L01XL	0.000229215	0.00116135	Pyrimidine analogues	HSP90 inhibitors
L01BC-L01DC	7.46709e-07	5.8419e-06	Pyrimidine analogues	Other cytotoxic antibiotics
L01BC-L01EM	0.924696	1	Pyrimidine analogues	Pi3K/AKT/mTOR inhibitors
L01BC-L01CA	4.62326e-05	0.000272722	Pyrimidine analogues	Vinca alkaloids and analogues
L01BC-L01ET	1.15508e-16	3.41392e-15	Pyrimidine analogues	Plk1 inhibitors
L01BC-L01XX	0.0878043	0.211366	Pyrimidine analogues	Other antineoplastic agents
L01BC-L01CX	0.0757473	0.187431	Pyrimidine analogues	Other plant alkaloids and natural products
L01BC-L01XD	0.00552943	0.0213164	Pyrimidine analogues	MDM2 antagonists
L01BC-L01EO	0.0908883	0.212501	Pyrimidine analogues	IGFR inhibitors
L01BC-L01EX	0.000394414	0.00185689	Pyrimidine analogues	Other protein kinase inhibitors
L01BC-L01ES	2.2417e-05	0.000141974	Pyrimidine analogues	Agents targetting the NFKB pathway
L01BC-L01XB	0.0254809	0.0748941	Pyrimidine analogues	BH3 mimetics
L01BC-L01XH	0.719926	0.925123	Pyrimidine analogues	Inhibitors of histone-modifying inhibitors-includes BRD and HDAC inhibitors
L01BC-L01EI	7.79353e-14	1.59468e-12	Pyrimidine analogues	Aurora kinase inhibitors
L01BC-L01EF	0.0171302	0.0548992	Pyrimidine analogues	CDK inhibitors
L01BC-L01EV	0.280733	0.497833	Pyrimidine analogues	Inhibitors of Flt3
L01BC-L01EU	0.601299	0.828733	Pyrimidine analogues	Inhibitors of Src family members
L01BC-L01ED	0.000825414	0.00368277	Pyrimidine analogues	ALK inhibitors
L01BC-L01EH	0.901017	1	Pyrimidine analogues	HER2 inhibitors
L01BC-L01XA	0.00617717	0.0236421	Pyrimidine analogues	Platinum compounds
L01CB-L01CD	6.51632e-15	1.50725e-13	Podophyllotoxin derivatives	Taxanes
L01CD-L01DB	1.61817e-07	1.3885e-06	Taxanes	Anthracyclines and related substances
L01CD-L01CX	4.57361e-10	5.65852e-09	Taxanes	Other plant alkaloids and natural products
L01CD-L01CE	3.855e-14	8.20345e-13	Taxanes	Topoisomerase I inhibitors
L01CD-L01XL	2.55388e-13	4.34668e-12	Taxanes	HSP90 inhibitors
L01CD-L01DC	0.000298597	0.00147087	Taxanes	Other cytotoxic antibiotics
L01CD-L01XX	1.13104e-08	1.1353e-07	Taxanes	Other antineoplastic agents
L01CD-L01XH	1.60847e-06	1.18848e-05	Taxanes	Inhibitors of histone-modifying inhibitors-includes BRD and HDAC inhibitors
L01CD-L01EM	0.311822	0.524966	Taxanes	Pi3K/AKT/mTOR inhibitors
L01CA-L01CD	1.73179e-17	6.14208e-16	Vinca alkaloids and analogues	Taxanes
L01CD-L01ET	5.00028e-21	3.32518e-19	Taxanes	Plk1 inhibitors
L01CD-L01XG	0.000531847	0.00246037	Taxanes	Proteasome inhibitors
L01CD-L01XK	7.87615e-06	5.17298e-05	Taxanes	PARP inhibitors
L01CD-L01EO	0.1548	0.312689	Taxanes	IGFR inhibitors
L01CD-L01EX	3.14448e-09	3.41401e-08	Taxanes	Other protein kinase inhibitors
L01CD-L01ES	7.81635e-07	5.94042e-06	Taxanes	Agents targetting the NFKB pathway
L01CD-L01XB	0.0725679	0.181249	Taxanes	BH3 mimetics
L01CD-L01EF	5.25851e-16	1.39876e-14	Taxanes	CDK inhibitors
L01CD-L01EI	1.48816e-29	2.63901e-27	Taxanes	Aurora kinase inhibitors
L01CD-L01EU	0.062241	0.159193	Taxanes	Inhibitors of Src family members
L01CD-L01ED	0.0037421	0.0150818	Taxanes	ALK inhibitors
L01CD-L01EH	0.764371	0.959238	Taxanes	HER2 inhibitors
L01CD-L01EY	0.0883255	0.211663	Taxanes	VEGFR/PDGFR/FGFR inhibitors
L01EY-L02BA	0.583555	0.816977	VEGFR/PDGFR/FGFR inhibitors	Anti-estrogens
L01EO-L02BA	0.647622	0.865666	IGFR inhibitors	Anti-estrogens
L01XA-L01XD	8.02046e-05	0.000444467	Platinum compounds	MDM2 antagonists
L01XA-L02BA	0.361852	0.581587	Platinum compounds	Anti-estrogens
C10AA-L01CB	0.293612	0.502256	HMC CoA reductase inhibitors	Podophyllotoxin derivatives
D01AE-L01CB	6.47905e-05	0.00037063	Other antifungals for topical use	Podophyllotoxin derivatives
L01CB-L01DB	2.69625e-13	4.34668e-12	Podophyllotoxin derivatives	Anthracyclines and related substances
L01CB-L01CE	2.14427e-19	1.03705e-17	Podophyllotoxin derivatives	Topoisomerase I inhibitors
L01CB-L01DC	5.20949e-07	4.19917e-06	Podophyllotoxin derivatives	Other cytotoxic antibiotics
L01CB-L01XX	1.42418e-11	2.04774e-10	Podophyllotoxin derivatives	Other antineoplastic agents
L01CB-L01XH	0.000389389	0.0018496	Podophyllotoxin derivatives	Inhibitors of histone-modifying inhibitors-includes BRD and HDAC inhibitors
L01CA-L01CB	2.69625e-13	4.34668e-12	Vinca alkaloids and analogues	Podophyllotoxin derivatives
L01CB-L01ET	1.24013e-20	7.33057e-19	Podophyllotoxin derivatives	Plk1 inhibitors
L01CB-L01XL	3.61125e-07	2.95567e-06	Podophyllotoxin derivatives	HSP90 inhibitors
L01CB-L01CX	4.67345e-06	3.18753e-05	Podophyllotoxin derivatives	Other plant alkaloids and natural products
L01CB-L01XK	4.6641e-06	3.18753e-05	Podophyllotoxin derivatives	PARP inhibitors
L01CB-L01XD	0.0716183	0.179721	Podophyllotoxin derivatives	MDM2 antagonists
L01CB-L01EX	1.00676e-07	8.92658e-07	Podophyllotoxin derivatives	Other protein kinase inhibitors
L01CB-L01ES	6.60395e-08	6.16369e-07	Podophyllotoxin derivatives	Agents targetting the NFKB pathway
L01CB-L01XB	0.0561943	0.146546	Podophyllotoxin derivatives	BH3 mimetics
L01CB-L01ED	0.000161606	0.000842886	Podophyllotoxin derivatives	ALK inhibitors
L01CB-L01EM	0.589162	0.820508	Podophyllotoxin derivatives	Pi3K/AKT/mTOR inhibitors
L01CB-L01XG	0.0597964	0.155179	Podophyllotoxin derivatives	Proteasome inhibitors
L01CB-L01EI	2.1806e-18	8.28627e-17	Podophyllotoxin derivatives	Aurora kinase inhibitors
L01CB-L01EF	9.66008e-05	0.000529811	Podophyllotoxin derivatives	CDK inhibitors
L01BB-L01CB	0.00505841	0.0197873	Purine analogues	Podophyllotoxin derivatives
L01CB-L01EV	0.0178064	0.0557237	Podophyllotoxin derivatives	Inhibitors of Flt3
L01CB-L01EQ	0.259013	0.468689	Podophyllotoxin derivatives	Chk1 inhibitors
L01CB-L01EU	0.0984916	0.217417	Podophyllotoxin derivatives	Inhibitors of Src family members
L01CB-L01EJ	0.00865854	0.0303817	Podophyllotoxin derivatives	JAK inhibitors
L01CB-L01EY	0.258865	0.468689	Podophyllotoxin derivatives	VEGFR/PDGFR/FGFR inhibitors
L01CB-L01XA	0.00809589	0.0295001	Podophyllotoxin derivatives	Platinum compounds
D01AE-L01CD	0.156932	0.312689	Other antifungals for topical use	Taxanes
L01BA-L01CD	0.224458	0.417523	Folic acid analogues	Taxanes
L01CD-L01XF	0.845968	1	Taxanes	Retinoids for cancer treatment
L01CD-L01XD	0.72977	0.928799	Taxanes	MDM2 antagonists
L01BB-L01CD	0.690943	0.903149	Purine analogues	Taxanes
L01CD-L01EA	0.866854	1	Taxanes	BCR-ABL inhibitors
L01CD-L01EV	0.163571	0.322296	Taxanes	Inhibitors of Flt3
L01CA-L01CX	0.000298597	0.00147087	Vinca alkaloids and analogues	Other plant alkaloids and natural products
L01CX-L01XL	6.75246e-05	0.000382161	Other plant alkaloids and natural products	HSP90 inhibitors
L01CX-L01XX	0.00537207	0.0208609	Other plant alkaloids and natural products	Other antineoplastic agents
L01CE-L01CX	7.81635e-07	5.94042e-06	Topoisomerase I inhibitors	Other plant alkaloids and natural products
L01CX-L01ES	0.00195259	0.00831024	Other plant alkaloids and natural products	Agents targetting the NFKB pathway
L01CX-L01EI	1.39508e-09	1.61344e-08	Other plant alkaloids and natural products	Aurora kinase inhibitors
L01CX-L01EF	2.60285e-06	1.82199e-05	Other plant alkaloids and natural products	CDK inhibitors
L01CX-L01EX	0.0195988	0.0602693	Other plant alkaloids and natural products	Other protein kinase inhibitors
D01AE-L01DB	0.00805217	0.0295001	Other antifungals for topical use	Anthracyclines and related substances
D01AE-L01CE	6.47905e-05	0.00037063	Other antifungals for topical use	Topoisomerase I inhibitors
D01AE-L01DC	0.00805217	0.0295001	Other antifungals for topical use	Other cytotoxic antibiotics
D01AE-L01XX	0.000575207	0.00263802	Other antifungals for topical use	Other antineoplastic agents
D01AE-L01XH	0.0984916	0.217417	Other antifungals for topical use	Inhibitors of histone-modifying inhibitors-includes BRD and HDAC inhibitors
D01AE-L01CA	0.00805217	0.0295001	Other antifungals for topical use	Vinca alkaloids and analogues
D01AE-L01ET	4.18567e-09	4.45355e-08	Other antifungals for topical use	Plk1 inhibitors
D01AE-L01XL	0.000837622	0.00368277	Other antifungals for topical use	HSP90 inhibitors
D01AE-L01CX	0.156932	0.312689	Other antifungals for topical use	Other plant alkaloids and natural products
D01AE-L01XD	0.094667	0.212501	Other antifungals for topical use	MDM2 antagonists
D01AE-L01ES	0.094667	0.212501	Other antifungals for topical use	Agents targetting the NFKB pathway
D01AE-L01EX	0.364631	0.584288	Other antifungals for topical use	Other protein kinase inhibitors
D01AE-L01EI	0.000837622	0.00368277	Other antifungals for topical use	Aurora kinase inhibitors
D01AE-L01EF	0.156932	0.312689	Other antifungals for topical use	CDK inhibitors
D01AE-L01BB	0.0427285	0.114229	Other antifungals for topical use	Purine analogues
D01AE-L01EV	0.094667	0.212501	Other antifungals for topical use	Inhibitors of Flt3
D01AE-L01EU	0.094667	0.212501	Other antifungals for topical use	Inhibitors of Src family members
D01AE-L01XA	0.0427285	0.114229	Other antifungals for topical use	Platinum compounds
L01BA-L01DB	0.094667	0.212501	Folic acid analogues	Anthracyclines and related substances
L01BA-L01CA	0.094667	0.212501	Folic acid analogues	Vinca alkaloids and analogues
L01BA-L01XX	0.808718	0.998611	Folic acid analogues	Other antineoplastic agents
L01BA-L01XG	0.156932	0.312689	Folic acid analogues	Proteasome inhibitors
L01BA-L01EF	0.0395554	0.109034	Folic acid analogues	CDK inhibitors
L01BA-L01EX	0.893338	1	Folic acid analogues	Other protein kinase inhibitors
L01CE-L01DB	2.20668e-17	7.33723e-16	Topoisomerase I inhibitors	Anthracyclines and related substances
L01DB-L01DC	0.00805217	0.0295001	Anthracyclines and related substances	Other cytotoxic antibiotics
L01DB-L01XX	0.0314912	0.0891134	Anthracyclines and related substances	Other antineoplastic agents
L01DB-L01XH	0.000333114	0.00161106	Anthracyclines and related substances	Inhibitors of histone-modifying inhibitors-includes BRD and HDAC inhibitors
L01CA-L01DB	3.36062e-11	4.58424e-10	Vinca alkaloids and analogues	Anthracyclines and related substances
L01DB-L01ET	1.87159e-09	2.11848e-08	Anthracyclines and related substances	Plk1 inhibitors
L01DB-L01XL	0.0311662	0.0886654	Anthracyclines and related substances	HSP90 inhibitors
L01CX-L01DB	0.0178064	0.0557237	Other plant alkaloids and natural products	Anthracyclines and related substances
L01BC-L01DB	0.200649	0.388164	Pyrimidine analogues	Anthracyclines and related substances
L01DB-L01XK	0.0311662	0.0886654	Anthracyclines and related substances	PARP inhibitors
L01DB-L01XD	0.361852	0.581587	Anthracyclines and related substances	MDM2 antagonists
L01DB-L01ES	0.224458	0.417523	Anthracyclines and related substances	Agents targetting the NFKB pathway
L01DB-L01ED	0.156932	0.312689	Anthracyclines and related substances	ALK inhibitors
L01DB-L01XB	0.322494	0.539518	Anthracyclines and related substances	BH3 mimetics
L01DB-L01EM	0.99852	1	Anthracyclines and related substances	Pi3K/AKT/mTOR inhibitors
L01DB-L01EX	0.00258764	0.0105894	Anthracyclines and related substances	Other protein kinase inhibitors
L01DB-L01XG	0.361852	0.581587	Anthracyclines and related substances	Proteasome inhibitors
L01DB-L01EI	2.2222e-15	5.62956e-14	Anthracyclines and related substances	Aurora kinase inhibitors
L01DB-L01EF	0.0170272	0.0548992	Anthracyclines and related substances	CDK inhibitors
L01BB-L01DB	0.0491014	0.128679	Purine analogues	Anthracyclines and related substances
L01DB-L01EV	0.094667	0.212501	Anthracyclines and related substances	Inhibitors of Flt3
L01DB-L01EC	0.59961	0.828552	Anthracyclines and related substances	Raf inhibitors
L01DB-L01EU	0.361852	0.581587	Anthracyclines and related substances	Inhibitors of Src family members
L01DB-L01EJ	0.00188803	0.00810026	Anthracyclines and related substances	JAK inhibitors
L01CX-L01EM	0.0020258	0.00855338	Other plant alkaloids and natural products	Pi3K/AKT/mTOR inhibitors
L01CX-L01XH	4.66498e-05	0.000272722	Other plant alkaloids and natural products	Inhibitors of histone-modifying inhibitors-includes BRD and HDAC inhibitors
L01CX-L01XG	0.260168	0.469185	Other plant alkaloids and natural products	Proteasome inhibitors
L01CX-L01XD	0.280733	0.497833	Other plant alkaloids and natural products	MDM2 antagonists
L01CX-L01EO	0.062241	0.159193	Other plant alkaloids and natural products	IGFR inhibitors
L01CX-L01ED	0.000127625	0.000692823	Other plant alkaloids and natural products	ALK inhibitors
L01CX-L01XA	0.573812	0.805456	Other plant alkaloids and natural products	Platinum compounds
L01CX-L01EY	0.0377856	0.105246	Other plant alkaloids and natural products	VEGFR/PDGFR/FGFR inhibitors
L01CE-L01DC	1.24329e-05	7.96902e-05	Topoisomerase I inhibitors	Other cytotoxic antibiotics
L01CE-L01XX	3.66796e-08	3.54792e-07	Topoisomerase I inhibitors	Other antineoplastic agents
L01CE-L01XH	2.57783e-05	0.000161342	Topoisomerase I inhibitors	Inhibitors of histone-modifying inhibitors-includes BRD and HDAC inhibitors
L01CA-L01CE	1.1091e-21	9.83399e-20	Vinca alkaloids and analogues	Topoisomerase I inhibitors
L01CE-L01ET	1.9956e-21	1.51666e-19	Topoisomerase I inhibitors	Plk1 inhibitors
L01CE-L01XL	7.34577e-09	7.66264e-08	Topoisomerase I inhibitors	HSP90 inhibitors
L01CE-L01XK	8.62308e-19	3.8229e-17	Topoisomerase I inhibitors	PARP inhibitors
L01CE-L01XD	0.00409988	0.0162771	Topoisomerase I inhibitors	MDM2 antagonists
L01CE-L01EX	1.57857e-10	2.04829e-09	Topoisomerase I inhibitors	Other protein kinase inhibitors
L01CE-L01ES	8.5815e-06	5.56751e-05	Topoisomerase I inhibitors	Agents targetting the NFKB pathway
L01CE-L01XB	0.00258764	0.0105894	Topoisomerase I inhibitors	BH3 mimetics
L01CE-L01ED	0.0311662	0.0886654	Topoisomerase I inhibitors	ALK inhibitors
L01CE-L01EI	1.48816e-29	2.63901e-27	Topoisomerase I inhibitors	Aurora kinase inhibitors
L01CE-L01EF	0.000143535	0.000763606	Topoisomerase I inhibitors	CDK inhibitors
L01BB-L01CE	0.000187105	0.000957116	Purine analogues	Topoisomerase I inhibitors
L01CE-L01EC	0.885108	1	Topoisomerase I inhibitors	Raf inhibitors
L01CE-L01EQ	0.489331	0.723123	Topoisomerase I inhibitors	Chk1 inhibitors
L01CE-L01EU	0.239914	0.441642	Topoisomerase I inhibitors	Inhibitors of Src family members
L01CE-L01EY	0.854462	1	Topoisomerase I inhibitors	VEGFR/PDGFR/FGFR inhibitors
L01CE-L01XA	0.000422441	0.00197139	Topoisomerase I inhibitors	Platinum compounds
L01CB-L04AD	0.156932	0.312689	Podophyllotoxin derivatives	Calcineurin inhibitors
L01CB-L01XC	0.0845321	0.204414	Podophyllotoxin derivatives	IAP inhibitors
L01CB-L01EC	0.74758	0.946935	Podophyllotoxin derivatives	Raf inhibitors
L01DC-L01XL	0.156932	0.312689	Other cytotoxic antibiotics	HSP90 inhibitors
L01ET-L01XL	2.931e-13	4.58616e-12	Plk1 inhibitors	HSP90 inhibitors
L01EM-L01XL	0.0311447	0.0886654	Pi3K/AKT/mTOR inhibitors	HSP90 inhibitors
L01EF-L01XL	8.69869e-08	7.84356e-07	CDK inhibitors	HSP90 inhibitors
L01EA-L01XL	0.809025	0.998611	BCR-ABL inhibitors	HSP90 inhibitors
L01EE-L01XL	0.565362	0.80206	ERK/MEK inhibitors	HSP90 inhibitors
L01EY-L01XX	0.979609	1	VEGFR/PDGFR/FGFR inhibitors	Other antineoplastic agents
L01DC-L01XH	0.280733	0.497833	Other cytotoxic antibiotics	Inhibitors of histone-modifying inhibitors-includes BRD and HDAC inhibitors
L01CA-L01DC	0.00805217	0.0295001	Vinca alkaloids and analogues	Other cytotoxic antibiotics
L01DC-L01ET	1.59558e-07	1.3885e-06	Other cytotoxic antibiotics	Plk1 inhibitors
L01DC-L01XF	0.224458	0.417523	Other cytotoxic antibiotics	Retinoids for cancer treatment
L01DC-L01XX	0.125969	0.270224	Other cytotoxic antibiotics	Other antineoplastic agents
L01CX-L01DC	0.0178064	0.0557237	Other plant alkaloids and natural products	Other cytotoxic antibiotics
L01DC-L01XK	0.000837622	0.00368277	Other cytotoxic antibiotics	PARP inhibitors
L01DC-L01XD	0.0087376	0.0303817	Other cytotoxic antibiotics	MDM2 antagonists
L01DC-L01ES	0.156932	0.312689	Other cytotoxic antibiotics	Agents targetting the NFKB pathway
L01DC-L01XB	0.129318	0.274093	Other cytotoxic antibiotics	BH3 mimetics
L01DC-L01EX	0.0238262	0.0719109	Other cytotoxic antibiotics	Other protein kinase inhibitors
L01DC-L01EI	3.36062e-11	4.58424e-10	Other cytotoxic antibiotics	Aurora kinase inhibitors
L01DC-L01EF	0.224458	0.417523	Other cytotoxic antibiotics	CDK inhibitors
L01BB-L01DC	0.094667	0.212501	Purine analogues	Other cytotoxic antibiotics
L01DC-L01EV	0.094667	0.212501	Other cytotoxic antibiotics	Inhibitors of Flt3
L01DC-L01EU	0.094667	0.212501	Other cytotoxic antibiotics	Inhibitors of Src family members
L01DC-L01XA	0.094667	0.212501	Other cytotoxic antibiotics	Platinum compounds
L01XX-L04AD	0.970146	1	Other antineoplastic agents	Calcineurin inhibitors
L01EX-L04AD	0.987157	1	Other protein kinase inhibitors	Calcineurin inhibitors
L01EI-L04AD	0.293612	0.502256	Aurora kinase inhibitors	Calcineurin inhibitors
L01CX-L01EA	0.893338	1	Other plant alkaloids and natural products	BCR-ABL inhibitors
L01CX-L01EW	0.51865	0.753884	Other plant alkaloids and natural products	GSK3 inhibitors
L01CX-L01EU	0.0350629	0.0986957	Other plant alkaloids and natural products	Inhibitors of Src family members
L01CX-L01XB	0.4543	0.698519	Other plant alkaloids and natural products	BH3 mimetics
L01CX-L01EV	0.163571	0.322296	Other plant alkaloids and natural products	Inhibitors of Flt3
L01CX-L01EQ	0.104641	0.228153	Other plant alkaloids and natural products	Chk1 inhibitors
L01XH-L01XX	0.991262	1	Inhibitors of histone-modifying inhibitors-includes BRD and HDAC inhibitors	Other antineoplastic agents
L01CA-L01XX	1.42589e-08	1.40477e-07	Vinca alkaloids and analogues	Other antineoplastic agents
L01ET-L01XX	4.4325e-12	6.73739e-11	Plk1 inhibitors	Other antineoplastic agents
L01XL-L01XX	0.0126618	0.0423428	HSP90 inhibitors	Other antineoplastic agents
L01XD-L01XX	0.833015	1	MDM2 antagonists	Other antineoplastic agents
L01ES-L01XX	3.61673e-05	0.000221161	Agents targetting the NFKB pathway	Other antineoplastic agents
L01XB-L01XX	0.998546	1	BH3 mimetics	Other antineoplastic agents
L01EX-L01XX	0.71839	0.925123	Other protein kinase inhibitors	Other antineoplastic agents
L01XG-L01XX	0.808623	0.998611	Proteasome inhibitors	Other antineoplastic agents
L01EI-L01XX	1.64627e-13	3.12792e-12	Aurora kinase inhibitors	Other antineoplastic agents
L01EF-L01XX	0.0197156	0.0602798	CDK inhibitors	Other antineoplastic agents
L01BB-L01XX	0.764505	0.959238	Purine analogues	Other antineoplastic agents
L01EV-L01XX	0.589008	0.820508	Inhibitors of Flt3	Other antineoplastic agents
L01EU-L01XX	0.10831	0.235188	Inhibitors of Src family members	Other antineoplastic agents
L01XA-L01XX	0.402949	0.636109	Platinum compounds	Other antineoplastic agents
L01EW-L01XA	0.259013	0.468689	GSK3 inhibitors	Platinum compounds
L01EA-L01EB	7.30012e-12	1.0788e-10	BCR-ABL inhibitors	EGFR inhibitors
L01EA-L01ER	0.690943	0.903149	BCR-ABL inhibitors	ATM/ATR inhibitors
L01EA-L01EW	0.0845321	0.204414	BCR-ABL inhibitors	GSK3 inhibitors
L01EA-L01EX	0.975235	1	BCR-ABL inhibitors	Other protein kinase inhibitors
L01EA-L01EU	0.0128938	0.0423428	BCR-ABL inhibitors	Inhibitors of Src family members
L01EA-L01EH	3.81895e-11	5.07921e-10	BCR-ABL inhibitors	HER2 inhibitors
L01EA-L01EM	0.924075	1	BCR-ABL inhibitors	Pi3K/AKT/mTOR inhibitors
L01EA-L01EJ	0.508288	0.746987	BCR-ABL inhibitors	JAK inhibitors
L01EA-L01EO	0.488518	0.723123	BCR-ABL inhibitors	IGFR inhibitors
L01EA-L01EL	0.000161606	0.000842886	BCR-ABL inhibitors	BTK inhibitors
L01EA-L01EY	0.785356	0.983081	BCR-ABL inhibitors	VEGFR/PDGFR/FGFR inhibitors
L01EB-L01EX	0.903656	1	EGFR inhibitors	Other protein kinase inhibitors
L01EB-L01EH	4.01878e-52	2.13799e-49	EGFR inhibitors	HER2 inhibitors
L01EB-L01EU	0.000142913	0.000763606	EGFR inhibitors	Inhibitors of Src family members
L01EB-L01EE	0.538698	0.778771	EGFR inhibitors	ERK/MEK inhibitors
L01EB-L01EO	0.725746	0.928799	EGFR inhibitors	IGFR inhibitors
L01EB-L01EL	1.54964e-18	6.34162e-17	EGFR inhibitors	BTK inhibitors
L01CA-L01XH	9.18166e-10	1.11015e-08	Vinca alkaloids and analogues	Inhibitors of histone-modifying inhibitors-includes BRD and HDAC inhibitors
L01ET-L01XH	2.5332e-14	5.61526e-13	Plk1 inhibitors	Inhibitors of histone-modifying inhibitors-includes BRD and HDAC inhibitors
L01EI-L01XH	1.34409e-09	1.58901e-08	Aurora kinase inhibitors	Inhibitors of histone-modifying inhibitors-includes BRD and HDAC inhibitors
L01EX-L01XH	0.869571	1	Other protein kinase inhibitors	Inhibitors of histone-modifying inhibitors-includes BRD and HDAC inhibitors
L01EF-L01XH	0.479935	0.723123	CDK inhibitors	Inhibitors of histone-modifying inhibitors-includes BRD and HDAC inhibitors
L01XH-L01XL	0.973808	1	Inhibitors of histone-modifying inhibitors-includes BRD and HDAC inhibitors	HSP90 inhibitors
L01CE-L01EM	0.998364	1	Topoisomerase I inhibitors	Pi3K/AKT/mTOR inhibitors
L01EM-L01XX	1	1	Pi3K/AKT/mTOR inhibitors	Other antineoplastic agents
L01EM-L01XD	0.568199	0.80394	Pi3K/AKT/mTOR inhibitors	MDM2 antagonists
L01EM-L01XH	1	1	Pi3K/AKT/mTOR inhibitors	Inhibitors of histone-modifying inhibitors-includes BRD and HDAC inhibitors
L01EE-L01EM	1	1	ERK/MEK inhibitors	Pi3K/AKT/mTOR inhibitors
L01EH-L01EM	0.0195988	0.0602693	HER2 inhibitors	Pi3K/AKT/mTOR inhibitors
L01EL-L01EM	0.0448913	0.119411	BTK inhibitors	Pi3K/AKT/mTOR inhibitors
L01EM-L01ER	0.0108958	0.0371573	Pi3K/AKT/mTOR inhibitors	ATM/ATR inhibitors
L01ER-L01XF	0.224458	0.417523	ATM/ATR inhibitors	Retinoids for cancer treatment
L01EB-L01ER	0.822141	1	EGFR inhibitors	ATM/ATR inhibitors
L01EO-L01XH	0.0090864	0.0313894	IGFR inhibitors	Inhibitors of histone-modifying inhibitors-includes BRD and HDAC inhibitors
L01ES-L01XH	0.0377856	0.105246	Agents targetting the NFKB pathway	Inhibitors of histone-modifying inhibitors-includes BRD and HDAC inhibitors
L01BB-L01XH	0.310882	0.524966	Purine analogues	Inhibitors of histone-modifying inhibitors-includes BRD and HDAC inhibitors
L01ED-L01XH	0.000333114	0.00161106	ALK inhibitors	Inhibitors of histone-modifying inhibitors-includes BRD and HDAC inhibitors
L01XA-L01XH	0.500282	0.737257	Platinum compounds	Inhibitors of histone-modifying inhibitors-includes BRD and HDAC inhibitors
L01CA-L01ET	2.69625e-13	4.34668e-12	Vinca alkaloids and analogues	Plk1 inhibitors
L01CA-L01XL	7.64955e-06	5.15134e-05	Vinca alkaloids and analogues	HSP90 inhibitors
L01CA-L01XD	0.361852	0.581587	Vinca alkaloids and analogues	MDM2 antagonists
L01CA-L01EX	5.63206e-07	4.47203e-06	Vinca alkaloids and analogues	Other protein kinase inhibitors
L01CA-L01ES	7.95248e-05	0.000444467	Vinca alkaloids and analogues	Agents targetting the NFKB pathway
L01CA-L01XB	0.00033999	0.0016295	Vinca alkaloids and analogues	BH3 mimetics
L01CA-L01ED	0.156932	0.312689	Vinca alkaloids and analogues	ALK inhibitors
L01CA-L01EF	2.59751e-07	2.15918e-06	Vinca alkaloids and analogues	CDK inhibitors
L01CA-L01XG	0.361852	0.581587	Vinca alkaloids and analogues	Proteasome inhibitors
L01CA-L01EI	1.3864e-19	7.37567e-18	Vinca alkaloids and analogues	Aurora kinase inhibitors
L01BB-L01CA	0.0491014	0.128679	Purine analogues	Vinca alkaloids and analogues
L01CA-L01EV	0.094667	0.212501	Vinca alkaloids and analogues	Inhibitors of Flt3
L01CA-L01EU	0.361852	0.581587	Vinca alkaloids and analogues	Inhibitors of Src family members
L01CA-P02DA	0.00805217	0.0295001	Vinca alkaloids and analogues	Salicylic acid derivatives
L01CA-L01EY	0.0128938	0.0423428	Vinca alkaloids and analogues	VEGFR/PDGFR/FGFR inhibitors
L01CA-L01EE	0.72977	0.928799	Vinca alkaloids and analogues	ERK/MEK inhibitors
L01BC-L01XK	0.00151307	0.00654432	Pyrimidine analogues	PARP inhibitors
L01BC-L01EQ	0.129318	0.274093	Pyrimidine analogues	Chk1 inhibitors
L01EW-L02BA	0.224458	0.417523	GSK3 inhibitors	Anti-estrogens
L01EI-L01EW	0.42746	0.666887	Aurora kinase inhibitors	GSK3 inhibitors
L01ET-L01EX	4.47712e-17	1.40107e-15	Plk1 inhibitors	Other protein kinase inhibitors
L01CX-L01ET	8.0919e-07	6.06323e-06	Other plant alkaloids and natural products	Plk1 inhibitors
L01EO-L01ET	0.647622	0.865666	IGFR inhibitors	Plk1 inhibitors
L01ES-L01ET	3.09407e-05	0.0001914	Agents targetting the NFKB pathway	Plk1 inhibitors
L01ET-L01XB	0.0990655	0.21778	Plk1 inhibitors	BH3 mimetics
L01ED-L01ET	0.00269779	0.0109559	ALK inhibitors	Plk1 inhibitors
L01EF-L01ET	8.69869e-08	7.84356e-07	CDK inhibitors	Plk1 inhibitors
L01EM-L01ET	0.949265	1	Pi3K/AKT/mTOR inhibitors	Plk1 inhibitors
L01ET-L01XG	4.62326e-05	0.000272722	Plk1 inhibitors	Proteasome inhibitors
L01EI-L01ET	1.78522e-25	2.37434e-23	Aurora kinase inhibitors	Plk1 inhibitors
L01BB-L01ET	0.00865854	0.0303817	Purine analogues	Plk1 inhibitors
L01ET-L01EV	0.000825414	0.00368277	Plk1 inhibitors	Inhibitors of Flt3
L01EQ-L01ET	0.259013	0.468689	Chk1 inhibitors	Plk1 inhibitors
L01ET-L01EU	0.00252089	0.0104775	Plk1 inhibitors	Inhibitors of Src family members
L01ET-L01EY	0.10158	0.22239	Plk1 inhibitors	VEGFR/PDGFR/FGFR inhibitors
L01ET-L01XA	0.51865	0.753884	Plk1 inhibitors	Platinum compounds
L01EH-L01EX	0.847501	1	HER2 inhibitors	Other protein kinase inhibitors
L01EU-L01EX	0.0246074	0.0735456	Inhibitors of Src family members	Other protein kinase inhibitors
L01EL-L01EX	0.893338	1	BTK inhibitors	Other protein kinase inhibitors
L01EM-L01EX	1	1	Pi3K/AKT/mTOR inhibitors	Other protein kinase inhibitors
L01EX-L01EY	0.380418	0.607755	Other protein kinase inhibitors	VEGFR/PDGFR/FGFR inhibitors
L01EX-L01XB	0.813288	0.999236	Other protein kinase inhibitors	BH3 mimetics
L01EX-L01XA	0.230488	0.427246	Other protein kinase inhibitors	Platinum compounds
L01ES-L01XL	0.00865854	0.0303817	Agents targetting the NFKB pathway	HSP90 inhibitors
L01ED-L01XL	0.395066	0.625522	ALK inhibitors	HSP90 inhibitors
L01XB-L01XL	0.306562	0.521058	BH3 mimetics	HSP90 inhibitors
L01EX-L01XL	0.0195704	0.0602693	Other protein kinase inhibitors	HSP90 inhibitors
L01XG-L01XL	0.163571	0.322296	Proteasome inhibitors	HSP90 inhibitors
L01EI-L01XL	2.07498e-06	1.51218e-05	Aurora kinase inhibitors	HSP90 inhibitors
L01BB-L01XL	0.146053	0.303516	Purine analogues	HSP90 inhibitors
L01EV-L01XL	0.0716183	0.179721	Inhibitors of Flt3	HSP90 inhibitors
L01EU-L01XL	0.200649	0.388164	Inhibitors of Src family members	HSP90 inhibitors
L01EJ-L01XL	0.301532	0.514151	JAK inhibitors	HSP90 inhibitors
L01EY-L01XL	0.846135	1	VEGFR/PDGFR/FGFR inhibitors	HSP90 inhibitors
L01EA-L01XB	0.980754	1	BCR-ABL inhibitors	BH3 mimetics
L01EA-L01EV	0.647622	0.865666	BCR-ABL inhibitors	Inhibitors of Flt3
L01CE-L01XF	0.54682	0.779915	Topoisomerase I inhibitors	Retinoids for cancer treatment
L01ED-L01XF	0.489331	0.723123	ALK inhibitors	Retinoids for cancer treatment
L01XX-N03AX	0.926849	1	Other antineoplastic agents	Antiepileptics
L01XH-N03AX	0.54682	0.779915	Inhibitors of histone-modifying inhibitors-includes BRD and HDAC inhibitors	Antiepileptics
L01EE-N03AX	0.156932	0.312689	ERK/MEK inhibitors	Antiepileptics
L01CE-L01XG	0.647622	0.865666	Topoisomerase I inhibitors	Proteasome inhibitors
L01CE-L01EV	0.293612	0.502256	Topoisomerase I inhibitors	Inhibitors of Flt3
L01EM-L01EO	0.0128806	0.0423428	Pi3K/AKT/mTOR inhibitors	IGFR inhibitors
L01EB-L01EM	0.308774	0.523146	EGFR inhibitors	Pi3K/AKT/mTOR inhibitors
L01ED-L01EM	0.122974	0.265943	ALK inhibitors	Pi3K/AKT/mTOR inhibitors
L01EM-L01EY	0.98065	1	Pi3K/AKT/mTOR inhibitors	VEGFR/PDGFR/FGFR inhibitors
L01BB-L01CX	0.146053	0.303516	Purine analogues	Other plant alkaloids and natural products
L01EC-L01XD	0.866854	1	Raf inhibitors	MDM2 antagonists
L01EM-L01XG	0.99852	1	Pi3K/AKT/mTOR inhibitors	Proteasome inhibitors
L01EX-L01XG	0.999774	1	Other protein kinase inhibitors	Proteasome inhibitors
L01EO-L01XB	0.83741	1	IGFR inhibitors	BH3 mimetics
L01EM-L01ES	0.314383	0.527609	Pi3K/AKT/mTOR inhibitors	Agents targetting the NFKB pathway
L01EQ-L01XX	0.913515	1	Chk1 inhibitors	Other antineoplastic agents
L01BC-L01XG	0.866854	1	Pyrimidine analogues	Proteasome inhibitors
L01BB-L01BC	0.145037	0.303516	Purine analogues	Pyrimidine analogues
L01XK-L01XX	0.888727	1	PARP inhibitors	Other antineoplastic agents
L01EO-L01XK	0.557115	0.792474	IGFR inhibitors	PARP inhibitors
L01ES-L01XK	0.327971	0.54696	Agents targetting the NFKB pathway	PARP inhibitors
L01ED-L01XK	0.0127652	0.0423428	ALK inhibitors	PARP inhibitors
L01EX-L01XK	0.0749628	0.186356	Other protein kinase inhibitors	PARP inhibitors
L01EI-L01XK	1.49735e-16	4.19258e-15	Aurora kinase inhibitors	PARP inhibitors
L01EF-L01XK	0.809025	0.998611	CDK inhibitors	PARP inhibitors
L01ET-L01XK	0.00127649	0.00556633	Plk1 inhibitors	PARP inhibitors
L01BB-L01XK	0.0137954	0.0450254	Purine analogues	PARP inhibitors
L01EV-L01XK	0.094667	0.212501	Inhibitors of Flt3	PARP inhibitors
L01EQ-L01XK	0.395066	0.625522	Chk1 inhibitors	PARP inhibitors
L01EY-L01XK	0.451871	0.696798	VEGFR/PDGFR/FGFR inhibitors	PARP inhibitors
L01XA-L01XK	0.458912	0.699545	Platinum compounds	PARP inhibitors
L01CX-L01XK	0.51865	0.753884	Other plant alkaloids and natural products	PARP inhibitors
L01XB-L01XK	0.618577	0.848152	BH3 mimetics	PARP inhibitors
L01EO-L01XX	0.995906	1	IGFR inhibitors	Other antineoplastic agents
L01EA-L01XX	0.999999	1	BCR-ABL inhibitors	Other antineoplastic agents
L01EC-L01XX	1	1	Raf inhibitors	Other antineoplastic agents
L01ER-L01XX	0.995946	1	ATM/ATR inhibitors	Other antineoplastic agents
L01EE-L01XX	1	1	ERK/MEK inhibitors	Other antineoplastic agents
L01EU-L01EY	0.0171302	0.0548992	Inhibitors of Src family members	VEGFR/PDGFR/FGFR inhibitors
L01EM-L01EU	0.971003	1	Pi3K/AKT/mTOR inhibitors	Inhibitors of Src family members
L01ED-L01EU	0.42746	0.666887	ALK inhibitors	Inhibitors of Src family members
L01EI-L01EU	0.000187105	0.000957116	Aurora kinase inhibitors	Inhibitors of Src family members
L01EU-L01EV	0.0716183	0.179721	Inhibitors of Src family members	Inhibitors of Flt3
L01EJ-L01EU	0.795052	0.992882	JAK inhibitors	Inhibitors of Src family members
L01EF-L01XC	0.876291	1	CDK inhibitors	IAP inhibitors
L01XC-L01XX	0.999997	1	IAP inhibitors	Other antineoplastic agents
L01EX-L01XC	0.999826	1	Other protein kinase inhibitors	IAP inhibitors
L01EI-L01XC	0.72977	0.928799	Aurora kinase inhibitors	IAP inhibitors
L01EO-L01XD	0.239914	0.441642	IGFR inhibitors	MDM2 antagonists
L01EO-L01EX	0.0111343	0.037729	IGFR inhibitors	Other protein kinase inhibitors
L01EI-L01EO	7.86864e-09	8.05023e-08	Aurora kinase inhibitors	IGFR inhibitors
L01EO-L01EY	0.0811602	0.198973	IGFR inhibitors	VEGFR/PDGFR/FGFR inhibitors
L01EO-L01EV	0.293612	0.502256	IGFR inhibitors	Inhibitors of Flt3
L01ED-L01EO	2.38606e-06	1.69251e-05	ALK inhibitors	IGFR inhibitors
L01EO-L01ES	0.54682	0.779915	IGFR inhibitors	Agents targetting the NFKB pathway
L01EO-L01XA	0.129318	0.274093	IGFR inhibitors	Platinum compounds
L01EO-L01XL	0.690943	0.903149	IGFR inhibitors	HSP90 inhibitors
L01XX-L02BA	0.99984	1	Other antineoplastic agents	Anti-estrogens
L01EH-L01EU	0.0249722	0.0738066	HER2 inhibitors	Inhibitors of Src family members
L01EH-L01EL	3.75087e-10	4.7511e-09	HER2 inhibitors	BTK inhibitors
L01XD-L02BA	0.42746	0.666887	MDM2 antagonists	Anti-estrogens
L01ES-L01XD	0.0984916	0.217417	Agents targetting the NFKB pathway	MDM2 antagonists
L01XD-L01XH	0.998247	1	MDM2 antagonists	Inhibitors of histone-modifying inhibitors-includes BRD and HDAC inhibitors
L01EI-L01XD	0.0249722	0.0738066	Aurora kinase inhibitors	MDM2 antagonists
L01EF-L01XD	0.448057	0.692925	CDK inhibitors	MDM2 antagonists
L01ET-L01XD	0.200649	0.388164	Plk1 inhibitors	MDM2 antagonists
L01EV-L01XD	0.489331	0.723123	Inhibitors of Flt3	MDM2 antagonists
L01EU-L01XD	0.690943	0.903149	Inhibitors of Src family members	MDM2 antagonists
L01ED-L01XD	0.361852	0.581587	ALK inhibitors	MDM2 antagonists
L01EX-L01XD	0.999774	1	Other protein kinase inhibitors	MDM2 antagonists
L01ES-L01EX	0.00827665	0.0299536	Agents targetting the NFKB pathway	Other protein kinase inhibitors
L01EI-L01EX	4.25813e-15	1.02969e-13	Aurora kinase inhibitors	Other protein kinase inhibitors
L01EQ-L01EX	0.00489679	0.019297	Chk1 inhibitors	Other protein kinase inhibitors
L01ED-L01EX	0.674963	0.893234	ALK inhibitors	Other protein kinase inhibitors
L01EF-L01EX	0.0215517	0.0655171	CDK inhibitors	Other protein kinase inhibitors
L01ED-L01EY	0.13274	0.280229	ALK inhibitors	VEGFR/PDGFR/FGFR inhibitors
L01XH-L02BA	0.984894	1	Inhibitors of histone-modifying inhibitors-includes BRD and HDAC inhibitors	Anti-estrogens
L01EM-L02BA	0.999367	1	Pi3K/AKT/mTOR inhibitors	Anti-estrogens
L01EJ-L02BA	0.54682	0.779915	JAK inhibitors	Anti-estrogens
L01EV-L02BA	0.293612	0.502256	Inhibitors of Flt3	Anti-estrogens
L01ED-L01ES	0.0239252	0.0719109	ALK inhibitors	Agents targetting the NFKB pathway
L01EF-L01ES	4.64639e-05	0.000272722	CDK inhibitors	Agents targetting the NFKB pathway
L01ES-L01XG	0.54682	0.779915	Agents targetting the NFKB pathway	Proteasome inhibitors
L01EI-L01ES	7.87615e-06	5.17298e-05	Aurora kinase inhibitors	Agents targetting the NFKB pathway
L01BB-L01ES	0.458912	0.699545	Purine analogues	Agents targetting the NFKB pathway
L01ES-L01EV	0.489331	0.723123	Agents targetting the NFKB pathway	Inhibitors of Flt3
L01ES-L01EU	0.59961	0.828552	Agents targetting the NFKB pathway	Inhibitors of Src family members
L01ES-P02DA	0.094667	0.212501	Agents targetting the NFKB pathway	Salicylic acid derivatives
L01EJ-L01XK	0.00865854	0.0303817	JAK inhibitors	PARP inhibitors
L01EL-L01EU	0.224458	0.417523	BTK inhibitors	Inhibitors of Src family members
L01EB-L01EQ	0.669859	0.888691	EGFR inhibitors	Chk1 inhibitors
L01EB-L01EY	0.999913	1	EGFR inhibitors	VEGFR/PDGFR/FGFR inhibitors
L01EI-L01XB	0.0101246	0.0347503	Aurora kinase inhibitors	BH3 mimetics
L01EC-L01XB	0.936118	1	Raf inhibitors	BH3 mimetics
L01EQ-L01XB	0.710903	0.917962	Chk1 inhibitors	BH3 mimetics
L01ED-L01XB	0.74758	0.946935	ALK inhibitors	BH3 mimetics
L01ES-L01XB	0.893338	1	Agents targetting the NFKB pathway	BH3 mimetics
L01XA-L01XB	0.269801	0.484913	Platinum compounds	BH3 mimetics
L01XB-L01XG	0.926849	1	BH3 mimetics	Proteasome inhibitors
L01EF-L01XB	0.876186	1	CDK inhibitors	BH3 mimetics
L01EV-L01EX	0.203041	0.391369	Inhibitors of Flt3	Other protein kinase inhibitors
L01EE-L01EX	0.99997	1	ERK/MEK inhibitors	Other protein kinase inhibitors
L01EM-L01EV	0.966009	1	Pi3K/AKT/mTOR inhibitors	Inhibitors of Flt3
L01EC-L01EE	0.290524	0.502256	Raf inhibitors	ERK/MEK inhibitors
L01ED-L01EI	2.38606e-06	1.69251e-05	ALK inhibitors	Aurora kinase inhibitors
L01ED-L01EF	0.146053	0.303516	ALK inhibitors	CDK inhibitors
L01ED-L01EV	0.293612	0.502256	ALK inhibitors	Inhibitors of Flt3
L01ED-L01EJ	0.51865	0.753884	ALK inhibitors	JAK inhibitors
L01EC-L01EM	0.998887	1	Raf inhibitors	Pi3K/AKT/mTOR inhibitors
L01EV-L01XB	0.845968	1	Inhibitors of Flt3	BH3 mimetics
L01BB-L01XB	0.274559	0.491803	Purine analogues	BH3 mimetics
L01EU-L01XB	0.966368	1	Inhibitors of Src family members	BH3 mimetics
L01XB-P02DA	0.293612	0.502256	BH3 mimetics	Salicylic acid derivatives
L01ER-L01XB	0.901017	1	ATM/ATR inhibitors	BH3 mimetics
L01EI-L01EM	0.537939	0.778771	Aurora kinase inhibitors	Pi3K/AKT/mTOR inhibitors
L01EM-L01XA	0.993743	1	Pi3K/AKT/mTOR inhibitors	Platinum compounds
L01EU-L01XH	0.639027	0.865666	Inhibitors of Src family members	Inhibitors of histone-modifying inhibitors-includes BRD and HDAC inhibitors
L01EJ-L01XH	0.812765	0.999236	JAK inhibitors	Inhibitors of histone-modifying inhibitors-includes BRD and HDAC inhibitors
L01ER-L01XH	0.984894	1	ATM/ATR inhibitors	Inhibitors of histone-modifying inhibitors-includes BRD and HDAC inhibitors
L01EE-L01XH	0.999935	1	ERK/MEK inhibitors	Inhibitors of histone-modifying inhibitors-includes BRD and HDAC inhibitors
L01EV-L01EY	0.0622337	0.159193	Inhibitors of Flt3	VEGFR/PDGFR/FGFR inhibitors
L01EJ-L01EY	0.44315	0.689344	JAK inhibitors	VEGFR/PDGFR/FGFR inhibitors
L01ED-L01XX	0.999511	1	ALK inhibitors	Other antineoplastic agents
L01EI-L01XG	0.669859	0.888691	Aurora kinase inhibitors	Proteasome inhibitors
L01XG-L01XH	0.997926	1	Proteasome inhibitors	Inhibitors of histone-modifying inhibitors-includes BRD and HDAC inhibitors
L01BB-L01XG	0.59961	0.828552	Purine analogues	Proteasome inhibitors
L01EU-L01XG	0.690943	0.903149	Inhibitors of Src family members	Proteasome inhibitors
L01EF-L01EI	2.11893e-07	1.78932e-06	CDK inhibitors	Aurora kinase inhibitors
L01EI-L01EV	2.98488e-09	3.30824e-08	Aurora kinase inhibitors	Inhibitors of Flt3
L01BB-L01EI	0.00252089	0.0104775	Purine analogues	Aurora kinase inhibitors
L01EC-L01EI	0.198912	0.388164	Raf inhibitors	Aurora kinase inhibitors
L01EI-L01EY	3.90797e-08	3.71257e-07	Aurora kinase inhibitors	VEGFR/PDGFR/FGFR inhibitors
L01EI-L01XA	0.0419955	0.114229	Aurora kinase inhibitors	Platinum compounds
L01DC-L01EJ	0.224458	0.417523	Other cytotoxic antibiotics	JAK inhibitors
L01EM-L01EQ	0.953219	1	Pi3K/AKT/mTOR inhibitors	Chk1 inhibitors
L01BB-L01EF	0.468429	0.712012	Purine analogues	CDK inhibitors
L01EF-L01EV	0.647622	0.865666	CDK inhibitors	Inhibitors of Flt3
L01EF-L01EU	0.885108	1	CDK inhibitors	Inhibitors of Src family members
L01EF-L01EY	0.999183	1	CDK inhibitors	VEGFR/PDGFR/FGFR inhibitors
L01EJ-L01ET	0.385679	0.614315	JAK inhibitors	Plk1 inhibitors
L01BB-L01EX	0.864653	1	Purine analogues	Other protein kinase inhibitors
L01EC-L01EX	1	1	Raf inhibitors	Other protein kinase inhibitors
L01EJ-L01EX	0.995038	1	JAK inhibitors	Other protein kinase inhibitors
L01EH-L01EO	0.200649	0.388164	HER2 inhibitors	IGFR inhibitors
L01BB-L01EV	0.293612	0.502256	Purine analogues	Inhibitors of Flt3
L01BB-L01EC	0.845968	1	Purine analogues	Raf inhibitors
L01BB-L01EU	0.647622	0.865666	Purine analogues	Inhibitors of Src family members
L01ES-L01EY	0.963608	1	Agents targetting the NFKB pathway	VEGFR/PDGFR/FGFR inhibitors
L01EA-L01EE	0.818713	1	BCR-ABL inhibitors	ERK/MEK inhibitors
L01EA-L01ES	0.710903	0.917962	BCR-ABL inhibitors	Agents targetting the NFKB pathway
L01EM-L01XF	0.998814	1	Pi3K/AKT/mTOR inhibitors	Retinoids for cancer treatment
L01BB-L02BX	0.0427285	0.114229	Purine analogues	Other hormone antagonists and related agents
L01EE-L01EL	0.489331	0.723123	ERK/MEK inhibitors	BTK inhibitors
L01EC-L01EV	0.764371	0.959238	Raf inhibitors	Inhibitors of Flt3
L01EV-L01XH	0.975523	1	Inhibitors of Flt3	Inhibitors of histone-modifying inhibitors-includes BRD and HDAC inhibitors
L01EV-L01XA	0.293612	0.502256	Inhibitors of Flt3	Platinum compounds
L01EC-L01EJ	0.946216	1	Raf inhibitors	JAK inhibitors
L01EC-P02DA	0.224458	0.417523	Raf inhibitors	Salicylic acid derivatives
L01EO-L01EQ	0.489331	0.723123	IGFR inhibitors	Chk1 inhibitors
L01ED-L01EQ	0.124863	0.268937	ALK inhibitors	Chk1 inhibitors
L01EQ-L01EY	0.343549	0.571149	Chk1 inhibitors	VEGFR/PDGFR/FGFR inhibitors
L01CD-L01EQ	0.361852	0.581587	Taxanes	Chk1 inhibitors
L01EI-L01EQ	0.42746	0.666887	Aurora kinase inhibitors	Chk1 inhibitors
L01EL-L01XF	0.224458	0.417523	BTK inhibitors	Retinoids for cancer treatment
L01EJ-L01ER	0.0716183	0.179721	JAK inhibitors	ATM/ATR inhibitors
L01EB-L01EJ	0.977404	1	EGFR inhibitors	JAK inhibitors
L01EE-L01EO	0.971296	1	ERK/MEK inhibitors	IGFR inhibitors
L01ED-L01XA	0.259013	0.468689	ALK inhibitors	Platinum compounds
L01EH-L01ES	0.573812	0.805456	HER2 inhibitors	Agents targetting the NFKB pathway
L01EH-L01EY	0.983621	1	HER2 inhibitors	VEGFR/PDGFR/FGFR inhibitors
L01ES-L01XA	0.0395554	0.109034	Agents targetting the NFKB pathway	Platinum compounds
L01EY-L01XH	1	1	VEGFR/PDGFR/FGFR inhibitors	Inhibitors of histone-modifying inhibitors-includes BRD and HDAC inhibitors
L01EY-L01XA	0.651689	0.868919	VEGFR/PDGFR/FGFR inhibitors	Platinum compounds
L01ER-L01XA	0.361852	0.581587	ATM/ATR inhibitors	Platinum compounds
L01EF-L01EM	0.999997	1	CDK inhibitors	Pi3K/AKT/mTOR inhibitors
L01EL-L01EY	0.624211	0.851488	BTK inhibitors	VEGFR/PDGFR/FGFR inhibitors
L01EY-L01XG	0.979144	1	VEGFR/PDGFR/FGFR inhibitors	Proteasome inhibitors
L01CE-L01EJ	0.00403848	0.0161539	Topoisomerase I inhibitors	JAK inhibitors
L01CA-L01EM	0.615095	0.845556	Vinca alkaloids and analogues	Pi3K/AKT/mTOR inhibitors
L01CA-L01EJ	0.0491014	0.128679	Vinca alkaloids and analogues	JAK inhibitors
L01CA-L01XK	0.0311662	0.0886654	Vinca alkaloids and analogues	PARP inhibitors
L01CA-L01XC	0.0311662	0.0886654	Vinca alkaloids and analogues	IAP inhibitors
L01CD-L01EJ	0.448057	0.692925	Taxanes	JAK inhibitors
L01XH-L01XK	0.457072	0.699545	Inhibitors of histone-modifying inhibitors-includes BRD and HDAC inhibitors	PARP inhibitors
L01EA-L01XH	0.99992	1	BCR-ABL inhibitors	Inhibitors of histone-modifying inhibitors-includes BRD and HDAC inhibitors
L01EQ-L01ER	0.000298597	0.00147087	Chk1 inhibitors	ATM/ATR inhibitors
L01ER-L01EX	0.798278	0.994575	ATM/ATR inhibitors	Other protein kinase inhibitors
L01EC-L01XH	0.999988	1	Raf inhibitors	Inhibitors of histone-modifying inhibitors-includes BRD and HDAC inhibitors
L01EC-L01EW	0.647622	0.865666	Raf inhibitors	GSK3 inhibitors
L01EI-L01EJ	0.0794519	0.195687	Aurora kinase inhibitors	JAK inhibitors
L01EE-L01EF	0.896744	1	ERK/MEK inhibitors	CDK inhibitors
L01BB-L01EM	0.999394	1	Purine analogues	Pi3K/AKT/mTOR inhibitors
L01EJ-L01EM	0.999917	1	JAK inhibitors	Pi3K/AKT/mTOR inhibitors
L01BC-L01EJ	0.697633	0.909658	Pyrimidine analogues	JAK inhibitors
L01CD-L01XC	0.764371	0.959238	Taxanes	IAP inhibitors
L01EJ-L01XA	0.624211	0.851488	JAK inhibitors	Platinum compounds
L01DB-L01XA	0.293612	0.502256	Anthracyclines and related substances	Platinum compounds
L01XD-L01XK	0.0984916	0.217417	MDM2 antagonists	PARP inhibitors
L01XK-L01XL	0.0845321	0.204414	PARP inhibitors	HSP90 inhibitors
L01EF-L01EJ	0.932232	1	CDK inhibitors	JAK inhibitors
L01BB-L02BA	0.489331	0.723123	Purine analogues	Anti-estrogens
L01EJ-L01ES	0.710903	0.917962	JAK inhibitors	Agents targetting the NFKB pathway
L01EJ-L01XX	1	1	JAK inhibitors	Other antineoplastic agents
L01BB-L01EJ	0.710903	0.917962	Purine analogues	JAK inhibitors
L01AX-L02BB	0.0427285	0.114229	Other alkylating agents	Anti-androgens
L01AX-L01BB	0.489331	0.723123	Other alkylating agents	Purine analogues
L01BB-L02BB	0.0427285	0.114229	Purine analogues	Anti-androgens
L01DB-L01XC	0.361852	0.581587	Anthracyclines and related substances	IAP inhibitors
L01EM-L01EW	0.99627	1	Pi3K/AKT/mTOR inhibitors	GSK3 inhibitors

## Sheet: TableS7_DataDictionary
Key	Definition
ATC_Combination	Class class combination (annotation)
p_value	P value from hypergeometric test assessing if the ATC_Combination is enriched in the DCSCAD
padj	BenjaminiHochberg adjusted p_value
DrugA_annotation	Detailed description of first class in ATC_Combination; this ATC code and detailed description can also be found in TableS3
DrugB_annotation	Detailed description of second class in ATC_Combination; this ATC code and detailed description can also be found in TableS3
