# Supplementary material for: ReCorDE: a framework for identifying drug classes targeting shared vulnerabilities with applications to synergistic drug discovery
Source: Front Oncol. 2024 May 31;14:1343091. doi: 10.3389/fonc.2024.1343091 (PMC11176476; doi:10.3389/fonc.2024.1343091)
Supplement: Supplementary Table S1 — Name standardization across CTRP, GDSC, and PRISM datasets. [file DataSheet_1.zip › FinalSupplement/TableS6_DCSCAD.xlsx]

## Sheet: TableS6
DrugA_DrugB	a	b	Coef_CTRP	P_CTRP	Coef_GDSC	P_GDSC	Coef_PRISM	P_PRISM
CICLOPIROX_GOSSYPOL	CICLOPIROX	GOSSYPOL	0.305808	7.24162e-15	NA	NA	0.292995	3.56578e-10
ENTINOSTAT_GOSSYPOL	ENTINOSTAT	GOSSYPOL	0.280549	1.21758e-12	NA	NA	0.258737	3.2138e-08
GOSSYPOL_TW-37	GOSSYPOL	TW-37	0.46604	1.41964e-33	NA	NA	0.331394	6.0857e-13
GOSSYPOL_KI8751	GOSSYPOL	KI8751	0.252481	2.78748e-10	NA	NA	0.274616	4.12935e-09
DACTOLISIB_GOSSYPOL	DACTOLISIB	GOSSYPOL	0.268864	7.39571e-09	NA	NA	0.250104	7.10742e-08
CHLORAMBUCIL_CLOFARABINE	CHLORAMBUCIL	CLOFARABINE	0.564024	7.37238e-54	NA	NA	0.256693	9.92127e-08
FLUOROURACIL_PACLITAXEL	FLUOROURACIL	PACLITAXEL	0.424601	8.62499e-29	0.317782	3.01466e-19	NA	NA
FLUOROURACIL_TENIPOSIDE	FLUOROURACIL	TENIPOSIDE	0.371697	6.3834e-12	0.353492	5.16395e-18	0.318208	2.41257e-11
FLUOROURACIL_PARBENDAZOLE	FLUOROURACIL	PARBENDAZOLE	0.406173	4.70244e-27	NA	NA	0.342703	6.97263e-13
CICLOPIROX_FLUOROURACIL	CICLOPIROX	FLUOROURACIL	0.328964	1.14551e-17	NA	NA	0.32817	7.01853e-12
FLUOROURACIL_TOPOTECAN	FLUOROURACIL	TOPOTECAN	0.399753	4.54262e-26	0.344842	3.64318e-17	0.261802	5.03461e-08
ETOPOSIDE_FLUOROURACIL	ETOPOSIDE	FLUOROURACIL	0.387013	3.15965e-24	NA	NA	0.264179	3.77727e-08
FLUOROURACIL_TANESPIMYCIN	FLUOROURACIL	TANESPIMYCIN	0.360436	4.55398e-21	0.27763	8.9325e-15	NA	NA
FLUOROURACIL_MITOMYCIN	FLUOROURACIL	MITOMYCIN	0.363815	1.71048e-21	NA	NA	0.308924	1.92815e-10
FLUOROURACIL_SIROLIMUS	FLUOROURACIL	SIROLIMUS	0.269408	4.18538e-12	0.278028	7.51343e-15	NA	NA
FLUOROURACIL_VINCRISTINE	FLUOROURACIL	VINCRISTINE	0.365957	4.62222e-22	NA	NA	0.313912	5.63768e-11
CYTARABINE_FLUOROURACIL	CYTARABINE	FLUOROURACIL	0.527484	2.08129e-47	0.483128	6.81692e-36	NA	NA
BI-2536_FLUOROURACIL	BI-2536	FLUOROURACIL	0.394588	2.19195e-25	0.28489	3.9005e-15	0.255304	1.05221e-07
FLUOROURACIL_GW-843682X	FLUOROURACIL	GW-843682X	0.397035	1.17772e-24	NA	NA	0.277726	6.41784e-09
FLUOROURACIL_SNX-2112	FLUOROURACIL	SNX-2112	0.40991	1.19142e-27	NA	NA	0.292307	9.30437e-10
FLUOROURACIL_LY2183240	FLUOROURACIL	LY2183240	0.340993	1.20564e-18	NA	NA	0.278911	5.0715e-09
FLUOROURACIL_SN-38	FLUOROURACIL	SN-38	0.354184	1.48694e-18	0.289827	4.26106e-16	0.327205	2.23761e-08
FLUOROURACIL_TRIPTOLIDE	FLUOROURACIL	TRIPTOLIDE	0.314845	2.91013e-16	NA	NA	0.281391	2.43201e-08
FLUOROURACIL_NUTLIN-3	FLUOROURACIL	NUTLIN-3	0.311357	1.18961e-15	0.322085	6.33349e-20	NA	NA
FLUOROURACIL_PEVONEDISTAT	FLUOROURACIL	PEVONEDISTAT	0.336835	4.50505e-18	0.303796	1.32047e-17	NA	NA
FLUOROURACIL_GEMCITABINE	FLUOROURACIL	GEMCITABINE	0.489988	1.34561e-36	0.489531	5.45028e-47	0.330938	1.74059e-10
FLUOROURACIL_TIPIFARNIB	FLUOROURACIL	TIPIFARNIB	0.287803	1.35158e-13	NA	NA	0.351976	1.11773e-13
BMS-754807_FLUOROURACIL	BMS-754807	FLUOROURACIL	0.325722	3.10715e-17	0.262646	2.49206e-13	NA	NA
FLUOROURACIL_SERDEMETAN	FLUOROURACIL	SERDEMETAN	0.313062	2.58395e-15	0.32994	1.57103e-20	NA	NA
FLUOROURACIL_MK-1775	FLUOROURACIL	MK-1775	0.378473	9.415e-23	0.393914	9.15956e-30	NA	NA
EVODIAMINE_FLUOROURACIL	EVODIAMINE	FLUOROURACIL	0.379098	3.09006e-23	NA	NA	0.281122	4.68576e-09
FLUOROURACIL_TW-37	FLUOROURACIL	TW-37	0.252941	1.84005e-10	NA	NA	0.299663	4.485e-10
AZD8055_FLUOROURACIL	AZD8055	FLUOROURACIL	0.270179	2.86861e-12	0.32559	4.37529e-16	NA	NA
FLUOROURACIL_JQ1	FLUOROURACIL	JQ1	0.403591	1.15785e-26	0.301169	3.12289e-17	NA	NA
FLUOROURACIL_YK-4-279	FLUOROURACIL	YK-4-279	0.408584	2.18953e-27	0.349191	3.70399e-23	NA	NA
ALISERTIB_FLUOROURACIL	ALISERTIB	FLUOROURACIL	0.413436	1.08024e-27	0.324233	5.45975e-20	0.299514	3.27977e-10
BLEOMYCIN A2_FLUOROURACIL	BLEOMYCIN A2	FLUOROURACIL	0.430273	1.16706e-28	0.305302	1.30643e-13	NA	NA
FLUOROURACIL_PHA-793887	FLUOROURACIL	PHA-793887	0.516508	2.85359e-45	NA	NA	0.309171	8.25269e-11
FLUOROURACIL_GSK461364	FLUOROURACIL	GSK461364	0.427279	1.34603e-28	NA	NA	0.295999	6.44689e-10
AZ3146_FLUOROURACIL	AZ3146	FLUOROURACIL	0.390258	7.02158e-24	NA	NA	0.252829	2.18331e-07
FLUOROURACIL_I-BET-762	FLUOROURACIL	I-BET-762	0.259254	2.64208e-11	0.279334	4.56513e-14	NA	NA
FLUOROURACIL_RIGOSERTIB	FLUOROURACIL	RIGOSERTIB	0.387383	2.03359e-23	NA	NA	0.271025	1.26382e-08
FLUOROURACIL_KW-2449	FLUOROURACIL	KW-2449	0.297794	1.72022e-14	NA	NA	0.359848	3.14599e-14
FLUOROURACIL_KX2-391	FLUOROURACIL	KX2-391	0.377253	7.67681e-23	NA	NA	0.352921	1.75224e-13
CRIZOTINIB_FLUOROURACIL	CRIZOTINIB	FLUOROURACIL	0.332565	7.74383e-18	0.36972	3.70181e-26	NA	NA
FLUOROURACIL_LAPATINIB	FLUOROURACIL	LAPATINIB	0.383082	1.28427e-22	0.266226	7.59817e-14	NA	NA
BMS-345541_FLUOROURACIL	BMS-345541	FLUOROURACIL	0.353219	1.2575e-19	0.431606	3.21403e-33	NA	NA
FLUOROURACIL_OXALIPLATIN	FLUOROURACIL	OXALIPLATIN	0.344082	2.78782e-19	0.541907	1.58182e-59	0.287105	3.77775e-09
DACTOLISIB_FLUOROURACIL	DACTOLISIB	FLUOROURACIL	0.385978	3.81022e-18	0.350762	2.29601e-23	NA	NA
ALPELISIB_FLUOROURACIL	ALPELISIB	FLUOROURACIL	0.359893	2.49387e-15	0.255179	8.60223e-13	NA	NA
DOCETAXEL_FLUOROURACIL	DOCETAXEL	FLUOROURACIL	0.479506	3.14748e-19	0.385203	1.82062e-28	NA	NA
DINACICLIB_FLUOROURACIL	DINACICLIB	FLUOROURACIL	0.335808	3.20731e-10	0.278702	5.45029e-14	NA	NA
FLUOROURACIL_TOZASERTIB	FLUOROURACIL	TOZASERTIB	0.420122	0.000104589	0.349828	1.20588e-07	NA	NA
PACLITAXEL_TENIPOSIDE	PACLITAXEL	TENIPOSIDE	0.547258	1.84296e-25	0.30086	3.69262e-13	0.321607	1.19392e-12
PACLITAXEL_PARBENDAZOLE	PACLITAXEL	PARBENDAZOLE	0.801364	1.6755e-142	NA	NA	0.478273	8.77018e-28
DOXORUBICIN_PACLITAXEL	DOXORUBICIN	PACLITAXEL	0.561833	1.88749e-53	NA	NA	0.321602	1.33547e-12
PACLITAXEL_PIPERLONGUMINE	PACLITAXEL	PIPERLONGUMINE	0.307091	7.09724e-15	0.328911	8.812e-06	NA	NA
PACLITAXEL_TOPOTECAN	PACLITAXEL	TOPOTECAN	0.566648	1.88274e-54	NA	NA	0.419189	2.20743e-21
ETOPOSIDE_PACLITAXEL	ETOPOSIDE	PACLITAXEL	0.511363	1.52584e-42	NA	NA	0.324511	6.88647e-13
PACLITAXEL_TANESPIMYCIN	PACLITAXEL	TANESPIMYCIN	0.382671	3.40649e-23	NA	NA	0.344603	8.40656e-15
MITOMYCIN_PACLITAXEL	MITOMYCIN	PACLITAXEL	0.470002	1.15056e-35	NA	NA	0.302721	7.30667e-11
PACLITAXEL_SB-225002	PACLITAXEL	SB-225002	0.650521	1.03553e-76	NA	NA	0.281027	1.12047e-08
PACLITAXEL_PANOBINOSTAT	PACLITAXEL	PANOBINOSTAT	0.413332	3.46879e-27	NA	NA	0.286267	2.16177e-10
PACLITAXEL_SIROLIMUS	PACLITAXEL	SIROLIMUS	0.252185	1.70989e-10	0.329423	2.03963e-20	NA	NA
ENTINOSTAT_PACLITAXEL	ENTINOSTAT	PACLITAXEL	0.284114	6.13213e-13	0.274609	1.20435e-13	NA	NA
PACLITAXEL_VINCRISTINE	PACLITAXEL	VINCRISTINE	0.789709	4.40533e-137	NA	NA	0.544101	3.44766e-37
CYTARABINE_PACLITAXEL	CYTARABINE	PACLITAXEL	0.444592	1.28594e-31	0.314845	4.57638e-15	NA	NA
DECITABINE_PACLITAXEL	DECITABINE	PACLITAXEL	0.326027	4.82879e-17	NA	NA	0.403677	9.06383e-20
BI-2536_PACLITAXEL	BI-2536	PACLITAXEL	0.723377	8.74118e-103	0.368436	8.59323e-25	0.467106	1.10036e-26
GW-843682X_PACLITAXEL	GW-843682X	PACLITAXEL	0.61174	1.14491e-62	NA	NA	0.353908	2.95947e-15
PACLITAXEL_SNX-2112	PACLITAXEL	SNX-2112	0.427315	2.36502e-29	NA	NA	0.30707	1.12211e-11
LY2183240_PACLITAXEL	LY2183240	PACLITAXEL	0.611673	7.08584e-64	NA	NA	0.338695	4.17393e-14
PACLITAXEL_SN-38	PACLITAXEL	SN-38	0.493143	1.55687e-35	0.522371	8.28764e-54	0.439712	1.63028e-16
PACLITAXEL_TRIPTOLIDE	PACLITAXEL	TRIPTOLIDE	0.345542	6.54001e-19	NA	NA	0.285505	2.44223e-09
BORTEZOMIB_PACLITAXEL	BORTEZOMIB	PACLITAXEL	0.3072	5.9636e-15	NA	NA	0.260364	7.3158e-09
PACLITAXEL_PEVONEDISTAT	PACLITAXEL	PEVONEDISTAT	0.389312	1.51271e-23	0.26554	1.14748e-13	0.388103	2.0427e-18
GEMCITABINE_PACLITAXEL	GEMCITABINE	PACLITAXEL	0.525181	1.62543e-41	0.388648	1.35249e-28	0.279858	2.23628e-08
OLAPARIB_PACLITAXEL	OLAPARIB	PACLITAXEL	0.379656	6.77073e-23	NA	NA	0.274524	1.07737e-09
INDISULAM_PACLITAXEL	INDISULAM	PACLITAXEL	0.390121	8.19297e-23	NA	NA	0.300126	2.41518e-11
BMS-754807_PACLITAXEL	BMS-754807	PACLITAXEL	0.307719	3.75074e-15	0.307853	7.69165e-18	NA	NA
MK-1775_PACLITAXEL	MK-1775	PACLITAXEL	0.573229	4.73312e-54	0.352773	1.24026e-23	0.382887	3.58001e-18
EVODIAMINE_PACLITAXEL	EVODIAMINE	PACLITAXEL	0.722656	4.84896e-101	NA	NA	0.431467	1.49299e-22
OBATOCLAX_PACLITAXEL	OBATOCLAX	PACLITAXEL	0.364593	4.08476e-21	NA	NA	0.321041	7.97775e-13
PACLITAXEL_SNS-032	PACLITAXEL	SNS-032	0.556761	1.59946e-48	NA	NA	0.273604	2.42526e-09
AZD8055_PACLITAXEL	AZD8055	PACLITAXEL	0.369429	8.33499e-22	0.316662	4.08869e-15	NA	NA
FORETINIB_PACLITAXEL	FORETINIB	PACLITAXEL	0.363948	1.06792e-20	0.27259	3.15063e-14	0.345621	7.39365e-15
OSI-930_PACLITAXEL	OSI-930	PACLITAXEL	0.370654	1.13437e-18	NA	NA	0.304495	4.35939e-11
PACLITAXEL_YK-4-279	PACLITAXEL	YK-4-279	0.731405	3.67263e-106	0.441262	1.84063e-37	NA	NA
ALISERTIB_PACLITAXEL	ALISERTIB	PACLITAXEL	0.573003	3.24366e-55	0.333534	5.69853e-21	0.384292	4.28859e-18
PACLITAXEL_PHA-793887	PACLITAXEL	PHA-793887	0.544447	1.34275e-49	NA	NA	0.447469	1.14633e-24
GSK461364_PACLITAXEL	GSK461364	PACLITAXEL	0.742831	2.70709e-106	NA	NA	0.429073	2.69865e-22
PACLITAXEL_SB-743921	PACLITAXEL	SB-743921	0.803638	3.15841e-143	NA	NA	0.446711	1.17047e-10
PACLITAXEL_RIGOSERTIB	PACLITAXEL	RIGOSERTIB	0.677224	1.83293e-81	NA	NA	0.59123	6.35661e-46
KX2-391_PACLITAXEL	KX2-391	PACLITAXEL	0.776391	5.24145e-125	NA	NA	0.438088	1.27853e-22
CRIZOTINIB_PACLITAXEL	CRIZOTINIB	PACLITAXEL	0.317682	8.56456e-16	0.286607	8.47167e-16	NA	NA
LAPATINIB_PACLITAXEL	LAPATINIB	PACLITAXEL	0.267417	4.3653e-11	0.266596	8.44135e-14	NA	NA
BMS-345541_PACLITAXEL	BMS-345541	PACLITAXEL	0.477178	1.47095e-35	0.358439	1.37613e-22	NA	NA
PACLITAXEL_VORINOSTAT	PACLITAXEL	VORINOSTAT	0.303758	2.44989e-14	0.262146	2.23245e-13	0.25526	1.56504e-08
AXITINIB_PACLITAXEL	AXITINIB	PACLITAXEL	0.456648	4.62675e-33	NA	NA	0.346877	7.08042e-15
BARASERTIB_PACLITAXEL	BARASERTIB	PACLITAXEL	0.416436	4.55242e-27	NA	NA	0.455272	6.94695e-26
DACTOLISIB_PACLITAXEL	DACTOLISIB	PACLITAXEL	0.432397	4.1552e-22	0.333195	4.13706e-21	NA	NA
HOMOHARRINGTONINE_PACLITAXEL	HOMOHARRINGTONINE	PACLITAXEL	0.574607	2.47115e-41	NA	NA	0.4111	8.53438e-21
ALPELISIB_PACLITAXEL	ALPELISIB	PACLITAXEL	0.284971	1.36657e-09	0.369544	6.11681e-26	NA	NA
BELINOSTAT_PACLITAXEL	BELINOSTAT	PACLITAXEL	0.40369	4.32477e-14	NA	NA	0.296111	4.34572e-11
DOCETAXEL_PACLITAXEL	DOCETAXEL	PACLITAXEL	0.898841	1.43171e-110	0.579501	3.32727e-69	0.760159	2.27479e-91
PACLITAXEL_TIVANTINIB	PACLITAXEL	TIVANTINIB	0.73545	7.21566e-56	NA	NA	0.575374	1.43309e-43
DINACICLIB_PACLITAXEL	DINACICLIB	PACLITAXEL	0.61755	1.48089e-35	0.426841	2.81805e-32	0.35282	1.62059e-15
ALVOCIDIB_PACLITAXEL	ALVOCIDIB	PACLITAXEL	0.563117	2.99296e-28	NA	NA	0.311294	6.26992e-12
PACLITAXEL_PF-3758309	PACLITAXEL	PF-3758309	0.525574	1.7726e-24	NA	NA	0.388944	2.51488e-13
AT13387_PACLITAXEL	AT13387	PACLITAXEL	0.44779	3.89109e-17	NA	NA	0.361588	3.52056e-16
PACLITAXEL_TOZASERTIB	PACLITAXEL	TOZASERTIB	0.380358	0.000700784	0.55726	0	0.415094	2.25077e-21
NINTEDANIB_TAMOXIFEN	NINTEDANIB	TAMOXIFEN	0.381627	8.6271e-23	NA	NA	0.297274	1.83446e-09
NVP-ADW742_TAMOXIFEN	NVP-ADW742	TAMOXIFEN	0.285834	5.22181e-13	0.296321	7.90537e-17	NA	NA
CEDIRANIB_TAMOXIFEN	CEDIRANIB	TAMOXIFEN	0.297799	3.66115e-08	0.391089	4.13705e-29	NA	NA
CARBOPLATIN_NUTLIN-3	CARBOPLATIN	NUTLIN-3	0.261058	3.51169e-11	NA	NA	0.266031	5.49347e-08
CARBOPLATIN_FULVESTRANT	CARBOPLATIN	FULVESTRANT	0.475061	3.51251e-11	NA	NA	0.274663	1.50869e-07
SIMVASTATIN_TENIPOSIDE	SIMVASTATIN	TENIPOSIDE	0.260369	2.18074e-06	NA	NA	0.263575	2.02013e-08
PARBENDAZOLE_TENIPOSIDE	PARBENDAZOLE	TENIPOSIDE	0.494453	3.91647e-21	NA	NA	0.470057	0
CICLOPIROX_TENIPOSIDE	CICLOPIROX	TENIPOSIDE	0.35237	8.69886e-11	NA	NA	0.378107	3.99039e-17
DOXORUBICIN_TENIPOSIDE	DOXORUBICIN	TENIPOSIDE	0.705289	4.89978e-50	NA	NA	0.668074	0
TENIPOSIDE_TOPOTECAN	TENIPOSIDE	TOPOTECAN	0.726061	2.59268e-54	0.750403	5.98556e-103	0.412745	0
ETOPOSIDE_TENIPOSIDE	ETOPOSIDE	TENIPOSIDE	0.816108	1.58871e-76	NA	NA	0.760158	0
MITOMYCIN_TENIPOSIDE	MITOMYCIN	TENIPOSIDE	0.435299	4.34368e-16	NA	NA	0.41089	0
SB-225002_TENIPOSIDE	SB-225002	TENIPOSIDE	0.473211	2.25788e-19	NA	NA	0.388539	6.35741e-16
ENTINOSTAT_TENIPOSIDE	ENTINOSTAT	TENIPOSIDE	0.35104	2.02752e-10	NA	NA	0.31395	1.16057e-11
TENIPOSIDE_VINCRISTINE	TENIPOSIDE	VINCRISTINE	0.537445	1.20274e-25	NA	NA	0.517292	0
CYTARABINE_TENIPOSIDE	CYTARABINE	TENIPOSIDE	0.586108	4.30225e-31	0.527209	2.55335e-39	NA	NA
BI-2536_TENIPOSIDE	BI-2536	TENIPOSIDE	0.557043	5.76455e-28	0.445688	1.80534e-27	0.42797	0
GW-843682X_TENIPOSIDE	GW-843682X	TENIPOSIDE	0.445853	2.37278e-16	NA	NA	0.31657	5.88366e-12
SNX-2112_TENIPOSIDE	SNX-2112	TENIPOSIDE	0.515833	2.33576e-23	NA	NA	0.460018	0
LY2183240_TENIPOSIDE	LY2183240	TENIPOSIDE	0.552567	8.80437e-26	NA	NA	0.348225	2.08848e-14
NSC632839_TENIPOSIDE	NSC632839	TENIPOSIDE	0.366121	1.48624e-11	NA	NA	0.324517	1.52142e-12
SN-38_TENIPOSIDE	SN-38	TENIPOSIDE	0.692085	4.22866e-42	0.572699	7.37655e-50	0.528447	0
TENIPOSIDE_TRIPTOLIDE	TENIPOSIDE	TRIPTOLIDE	0.349081	1.62781e-10	NA	NA	0.334846	2.96445e-12
PEVONEDISTAT_TENIPOSIDE	PEVONEDISTAT	TENIPOSIDE	0.513719	4.40376e-23	0.498025	2.99084e-36	0.26206	1.24981e-08
GEMCITABINE_TENIPOSIDE	GEMCITABINE	TENIPOSIDE	0.633859	4.66237e-30	0.669942	1.82901e-74	0.460964	0
OLAPARIB_TENIPOSIDE	OLAPARIB	TENIPOSIDE	0.485809	2.34703e-20	0.383231	3.88836e-21	0.315089	4.16172e-12
TENIPOSIDE_TIPIFARNIB	TENIPOSIDE	TIPIFARNIB	0.259278	3.46754e-06	NA	NA	0.441047	0
SERDEMETAN_TENIPOSIDE	SERDEMETAN	TENIPOSIDE	0.278472	1.04002e-06	NA	NA	0.312652	3.20621e-08
MK-1775_TENIPOSIDE	MK-1775	TENIPOSIDE	0.408381	2.51968e-13	0.388187	1.08939e-21	NA	NA
EVODIAMINE_TENIPOSIDE	EVODIAMINE	TENIPOSIDE	0.48084	7.33598e-20	NA	NA	0.416972	0
OBATOCLAX_TENIPOSIDE	OBATOCLAX	TENIPOSIDE	0.324267	3.03213e-09	0.305484	1.3259e-13	NA	NA
NVP-TAE684_TENIPOSIDE	NVP-TAE684	TENIPOSIDE	0.353232	1.64494e-10	NA	NA	0.260108	3.23628e-08
TENIPOSIDE_TW-37	TENIPOSIDE	TW-37	0.427844	1.07953e-14	0.299579	1.6561e-06	0.386111	0
AZD8055_TENIPOSIDE	AZD8055	TENIPOSIDE	0.379223	1.60305e-12	NA	NA	0.261803	2.03167e-08
JQ1_TENIPOSIDE	JQ1	TENIPOSIDE	0.277792	4.81206e-07	NA	NA	0.308639	5.37166e-11
FORETINIB_TENIPOSIDE	FORETINIB	TENIPOSIDE	0.342167	6.92663e-10	0.282186	1.45268e-11	NA	NA
OSI-930_TENIPOSIDE	OSI-930	TENIPOSIDE	0.299366	1.25551e-07	NA	NA	0.499514	0
TENIPOSIDE_YK-4-279	TENIPOSIDE	YK-4-279	0.507574	1.49101e-22	0.449404	3.85917e-29	NA	NA
IXAZOMIB_TENIPOSIDE	IXAZOMIB	TENIPOSIDE	0.265581	1.3884e-06	NA	NA	0.309097	1.33919e-11
ALISERTIB_TENIPOSIDE	ALISERTIB	TENIPOSIDE	0.551899	1.37965e-26	0.438173	1.12706e-27	0.477837	0
BLEOMYCIN A2_TENIPOSIDE	BLEOMYCIN A2	TENIPOSIDE	0.495521	6.2324e-20	0.381914	5.43274e-21	NA	NA
PHA-793887_TENIPOSIDE	PHA-793887	TENIPOSIDE	0.466936	9.85632e-19	NA	NA	0.509074	0
GSK461364_TENIPOSIDE	GSK461364	TENIPOSIDE	0.546845	1.98102e-26	NA	NA	0.439473	0
PF-573228_TENIPOSIDE	PF-573228	TENIPOSIDE	0.40262	7.33019e-14	NA	NA	0.434311	0
AZ3146_TENIPOSIDE	AZ3146	TENIPOSIDE	0.292382	1.14893e-07	NA	NA	0.380673	5.80229e-18
I-BET151_TENIPOSIDE	I-BET151	TENIPOSIDE	0.283606	2.17066e-07	NA	NA	0.252746	1.37159e-07
SB-743921_TENIPOSIDE	SB-743921	TENIPOSIDE	0.519242	9.13785e-24	NA	NA	0.389475	4.31044e-08
CLOFARABINE_TENIPOSIDE	CLOFARABINE	TENIPOSIDE	0.705991	5.03981e-50	NA	NA	0.444121	0
BARDOXOLONE_TENIPOSIDE	BARDOXOLONE	TENIPOSIDE	0.293665	1.529e-07	NA	NA	0.333144	3.24261e-09
RIGOSERTIB_TENIPOSIDE	RIGOSERTIB	TENIPOSIDE	0.507449	9.76249e-23	NA	NA	0.372181	1.58101e-16
KW-2449_TENIPOSIDE	KW-2449	TENIPOSIDE	0.380161	2.25437e-12	NA	NA	0.341654	1.09471e-13
TENIPOSIDE_WP1130	TENIPOSIDE	WP1130	0.283699	4.50098e-07	NA	NA	0.271335	4.85588e-09
AZD7762_TENIPOSIDE	AZD7762	TENIPOSIDE	0.403124	5.66066e-14	0.352106	8.10858e-18	NA	NA
KX2-391_TENIPOSIDE	KX2-391	TENIPOSIDE	0.517949	4.34639e-23	NA	NA	0.44154	0
TENIPOSIDE_TG-101348	TENIPOSIDE	TG-101348	0.251927	5.40617e-06	NA	NA	0.267295	1.18873e-08
CRIZOTINIB_TENIPOSIDE	CRIZOTINIB	TENIPOSIDE	0.390095	3.79916e-13	0.296051	7.48244e-13	NA	NA
BMS-345541_TENIPOSIDE	BMS-345541	TENIPOSIDE	0.293267	2.30988e-07	0.274633	3.79077e-11	NA	NA
TENIPOSIDE_VORINOSTAT	TENIPOSIDE	VORINOSTAT	0.388629	3.80792e-12	0.254291	1.06514e-09	NA	NA
AXITINIB_TENIPOSIDE	AXITINIB	TENIPOSIDE	0.432839	1.38134e-15	0.323616	4.53288e-15	NA	NA
OXALIPLATIN_TENIPOSIDE	OXALIPLATIN	TENIPOSIDE	0.34987	1.79786e-10	0.335094	3.06592e-16	0.304546	9.35129e-11
BARASERTIB_TENIPOSIDE	BARASERTIB	TENIPOSIDE	0.455713	4.79559e-17	NA	NA	0.388625	3.25786e-18
DACTOLISIB_TENIPOSIDE	DACTOLISIB	TENIPOSIDE	0.31879	0.000173947	0.26839	1.11771e-10	NA	NA
HOMOHARRINGTONINE_TENIPOSIDE	HOMOHARRINGTONINE	TENIPOSIDE	0.380788	5.65636e-06	NA	NA	0.390961	2.33038e-18
KPT185_TENIPOSIDE	KPT185	TENIPOSIDE	0.422408	3.69713e-07	NA	NA	0.250648	6.03401e-08
FLUVASTATIN_SIMVASTATIN	FLUVASTATIN	SIMVASTATIN	0.446679	9.65006e-30	NA	NA	0.458139	0
CURCUMIN_PARBENDAZOLE	CURCUMIN	PARBENDAZOLE	0.47144	5.32015e-37	NA	NA	0.271249	6.81013e-09
CICLOPIROX_PARBENDAZOLE	CICLOPIROX	PARBENDAZOLE	0.41584	1.92075e-28	NA	NA	0.347087	5.71415e-14
METHOTREXATE_PARBENDAZOLE	METHOTREXATE	PARBENDAZOLE	0.324663	1.30333e-16	NA	NA	0.319575	3.14139e-09
DOXORUBICIN_PARBENDAZOLE	DOXORUBICIN	PARBENDAZOLE	0.582468	2.12402e-60	NA	NA	0.479773	0
PARBENDAZOLE_TOPOTECAN	PARBENDAZOLE	TOPOTECAN	0.549601	2.03277e-52	NA	NA	0.43436	0
ETOPOSIDE_PARBENDAZOLE	ETOPOSIDE	PARBENDAZOLE	0.51167	4.66191e-44	NA	NA	0.456834	0
MITOMYCIN_PARBENDAZOLE	MITOMYCIN	PARBENDAZOLE	0.459988	6.22715e-35	NA	NA	0.38421	0
PARBENDAZOLE_SB-225002	PARBENDAZOLE	SB-225002	0.771419	3.88808e-129	NA	NA	0.576178	0
ENTINOSTAT_PARBENDAZOLE	ENTINOSTAT	PARBENDAZOLE	0.321767	7.38706e-17	NA	NA	0.319457	5.71512e-12
PARBENDAZOLE_VINCRISTINE	PARBENDAZOLE	VINCRISTINE	0.84315	2.13496e-178	NA	NA	0.686523	0
DECITABINE_PARBENDAZOLE	DECITABINE	PARBENDAZOLE	0.32087	4.69345e-17	NA	NA	0.349307	2.18021e-14
BI-2536_PARBENDAZOLE	BI-2536	PARBENDAZOLE	0.727585	8.06541e-108	NA	NA	0.518557	0
GW-843682X_PARBENDAZOLE	GW-843682X	PARBENDAZOLE	0.58455	6.51078e-58	NA	NA	0.482901	0
PARBENDAZOLE_SNX-2112	PARBENDAZOLE	SNX-2112	0.449092	1.24865e-33	NA	NA	0.392939	0
CD-437_PARBENDAZOLE	CD-437	PARBENDAZOLE	0.499454	8.29493e-42	NA	NA	0.26893	7.79239e-09
LY2183240_PARBENDAZOLE	LY2183240	PARBENDAZOLE	0.770215	5.98398e-126	NA	NA	0.525258	0
NSC632839_PARBENDAZOLE	NSC632839	PARBENDAZOLE	0.514459	4.54555e-45	NA	NA	0.341023	1.02064e-13
PARBENDAZOLE_SN-38	PARBENDAZOLE	SN-38	0.510627	1.94447e-39	NA	NA	0.547628	0
PARBENDAZOLE_TRIPTOLIDE	PARBENDAZOLE	TRIPTOLIDE	0.384592	4.2659e-24	NA	NA	0.348927	3.4418e-13
PARBENDAZOLE_PEVONEDISTAT	PARBENDAZOLE	PEVONEDISTAT	0.422439	8.69202e-29	NA	NA	0.374512	1.34525e-16
GEMCITABINE_PARBENDAZOLE	GEMCITABINE	PARBENDAZOLE	0.536917	1.16782e-45	NA	NA	0.438342	0
OLAPARIB_PARBENDAZOLE	OLAPARIB	PARBENDAZOLE	0.377647	2.50363e-23	NA	NA	0.309338	1.23393e-11
INDISULAM_PARBENDAZOLE	INDISULAM	PARBENDAZOLE	0.430222	7.08353e-29	NA	NA	0.340426	6.86579e-14
PARBENDAZOLE_TIPIFARNIB	PARBENDAZOLE	TIPIFARNIB	0.385405	5.47353e-24	NA	NA	0.425993	0
PARBENDAZOLE_SERDEMETAN	PARBENDAZOLE	SERDEMETAN	0.339249	5.63171e-18	NA	NA	0.386941	4.42048e-12
MK-1775_PARBENDAZOLE	MK-1775	PARBENDAZOLE	0.569017	4.46399e-55	NA	NA	0.293219	1.29948e-10
EVODIAMINE_PARBENDAZOLE	EVODIAMINE	PARBENDAZOLE	0.730598	1.79236e-108	NA	NA	0.617919	0
OBATOCLAX_PARBENDAZOLE	OBATOCLAX	PARBENDAZOLE	0.42185	3.22037e-29	NA	NA	0.297155	9.48665e-11
NVP-TAE684_PARBENDAZOLE	NVP-TAE684	PARBENDAZOLE	0.274034	2.19934e-12	NA	NA	0.289014	8.53779e-10
PARBENDAZOLE_SNS-032	PARBENDAZOLE	SNS-032	0.506112	2.40632e-40	NA	NA	0.307879	2.68484e-11
PARBENDAZOLE_TW-37	PARBENDAZOLE	TW-37	0.347341	4.19182e-19	NA	NA	0.38833	0
JQ1_PARBENDAZOLE	JQ1	PARBENDAZOLE	0.379121	1.10833e-23	NA	NA	0.362493	7.86326e-15
OSI-930_PARBENDAZOLE	OSI-930	PARBENDAZOLE	0.270839	9.41477e-11	NA	NA	0.520062	0
IXAZOMIB_PARBENDAZOLE	IXAZOMIB	PARBENDAZOLE	0.35097	4.4796e-20	NA	NA	0.329326	5.73522e-13
ALISERTIB_PARBENDAZOLE	ALISERTIB	PARBENDAZOLE	0.578167	1.54604e-58	NA	NA	0.595528	0
PARBENDAZOLE_PHA-793887	PARBENDAZOLE	PHA-793887	0.514495	1.76936e-45	NA	NA	0.510561	0
GSK461364_PARBENDAZOLE	GSK461364	PARBENDAZOLE	0.769047	2.02087e-122	NA	NA	0.533066	0
PARBENDAZOLE_PF-573228	PARBENDAZOLE	PF-573228	0.394896	1.99757e-25	NA	NA	0.323467	4.70226e-12
AZ3146_PARBENDAZOLE	AZ3146	PARBENDAZOLE	0.333888	1.15671e-17	NA	NA	0.476094	0
I-BET151_PARBENDAZOLE	I-BET151	PARBENDAZOLE	0.283679	2.29312e-13	NA	NA	0.288503	1.77647e-09
PARBENDAZOLE_SB-743921	PARBENDAZOLE	SB-743921	0.805227	9.29307e-149	NA	NA	0.60232	0
CLOFARABINE_PARBENDAZOLE	CLOFARABINE	PARBENDAZOLE	0.470649	3.00243e-37	NA	NA	0.373649	1.16729e-16
BARDOXOLONE_PARBENDAZOLE	BARDOXOLONE	PARBENDAZOLE	0.442031	2.77214e-28	NA	NA	0.395191	1.22173e-12
BOSUTINIB_PARBENDAZOLE	BOSUTINIB	PARBENDAZOLE	0.289309	1.1896e-13	NA	NA	0.281115	2.72088e-09
PARBENDAZOLE_RIGOSERTIB	PARBENDAZOLE	RIGOSERTIB	0.811952	2.22204e-146	NA	NA	0.562583	2.02591e-39
KW-2449_PARBENDAZOLE	KW-2449	PARBENDAZOLE	0.432177	1.83195e-30	NA	NA	0.376887	6.65175e-17
KX2-391_PARBENDAZOLE	KX2-391	PARBENDAZOLE	0.84151	1.08723e-171	NA	NA	0.612521	0
AXITINIB_PARBENDAZOLE	AXITINIB	PARBENDAZOLE	0.529022	1.65108e-47	NA	NA	0.272736	2.84634e-09
KI8751_PARBENDAZOLE	KI8751	PARBENDAZOLE	0.323469	1.36379e-16	NA	NA	0.325683	1.40981e-12
BARASERTIB_PARBENDAZOLE	BARASERTIB	PARBENDAZOLE	0.446395	3.13789e-32	NA	NA	0.406775	7.73565e-20
HOMOHARRINGTONINE_PARBENDAZOLE	HOMOHARRINGTONINE	PARBENDAZOLE	0.618958	2.06274e-50	NA	NA	0.441231	2.44877e-23
KPT185_PARBENDAZOLE	KPT185	PARBENDAZOLE	0.515831	4.82759e-33	NA	NA	0.313248	1.10738e-11
BELINOSTAT_PARBENDAZOLE	BELINOSTAT	PARBENDAZOLE	0.41977	1.09138e-15	NA	NA	0.355804	3.56471e-15
CEDIRANIB_PARBENDAZOLE	CEDIRANIB	PARBENDAZOLE	0.288207	9.02052e-08	NA	NA	0.35868	3.07364e-15
DOCETAXEL_PARBENDAZOLE	DOCETAXEL	PARBENDAZOLE	0.842914	1.92315e-85	NA	NA	0.485275	1.14612e-28
PARBENDAZOLE_TIVANTINIB	PARBENDAZOLE	TIVANTINIB	0.777279	1.37848e-68	NA	NA	0.548422	1.23614e-37
DINACICLIB_PARBENDAZOLE	DINACICLIB	PARBENDAZOLE	0.607664	3.38997e-35	NA	NA	0.293901	1.11928e-10
ALVOCIDIB_PARBENDAZOLE	ALVOCIDIB	PARBENDAZOLE	0.566978	1.51504e-29	NA	NA	0.268154	7.81997e-09
PARBENDAZOLE_PF-3758309	PARBENDAZOLE	PF-3758309	0.501592	8.25122e-23	NA	NA	0.452548	0
AT13387_PARBENDAZOLE	AT13387	PARBENDAZOLE	0.460596	1.10878e-18	NA	NA	0.338199	9.01353e-14
PARBENDAZOLE_TOZASERTIB	PARBENDAZOLE	TOZASERTIB	0.340641	0.00185984	NA	NA	0.361904	9.61988e-16
CURCUMIN_ETOPOSIDE	CURCUMIN	ETOPOSIDE	0.337033	2.47955e-18	NA	NA	0.254884	5.15742e-08
CURCUMIN_VINCRISTINE	CURCUMIN	VINCRISTINE	0.458265	7.38697e-35	NA	NA	0.332371	6.14286e-13
CURCUMIN_SNX-2112	CURCUMIN	SNX-2112	0.372199	1.70989e-22	NA	NA	0.297195	1.51338e-10
CURCUMIN_NSC632839	CURCUMIN	NSC632839	0.481302	1.77916e-38	NA	NA	0.267401	8.97586e-09
CURCUMIN_SN-38	CURCUMIN	SN-38	0.349594	8.44172e-18	NA	NA	0.279758	7.79161e-07
CURCUMIN_EVODIAMINE	CURCUMIN	EVODIAMINE	0.435085	1.03269e-30	NA	NA	0.300161	1.02154e-10
ALISERTIB_CURCUMIN	ALISERTIB	CURCUMIN	0.43407	2.00205e-30	NA	NA	0.25705	3.07554e-08
CURCUMIN_PHA-793887	CURCUMIN	PHA-793887	0.536121	1.69767e-49	NA	NA	0.278058	1.88349e-09
CURCUMIN_PF-3758309	CURCUMIN	PF-3758309	0.502305	2.63361e-22	NA	NA	0.251086	6.02527e-06
CICLOPIROX_DOXORUBICIN	CICLOPIROX	DOXORUBICIN	0.386873	1.33792e-24	NA	NA	0.359685	4.8599e-15
CICLOPIROX_TOPOTECAN	CICLOPIROX	TOPOTECAN	0.467624	2.07676e-36	NA	NA	0.373967	1.29548e-16
CICLOPIROX_ETOPOSIDE	CICLOPIROX	ETOPOSIDE	0.356212	1.30253e-20	NA	NA	0.373517	1.80806e-16
CICLOPIROX_MITOMYCIN	CICLOPIROX	MITOMYCIN	0.401112	3.89646e-26	NA	NA	0.35719	2.5079e-14
CICLOPIROX_SB-225002	CICLOPIROX	SB-225002	0.437457	8.26133e-32	NA	NA	0.352856	1.45627e-12
CICLOPIROX_ENTINOSTAT	CICLOPIROX	ENTINOSTAT	0.315727	2.79399e-16	NA	NA	0.319489	6.00478e-12
CICLOPIROX_VINCRISTINE	CICLOPIROX	VINCRISTINE	0.428294	1.63358e-30	NA	NA	0.362168	2.92062e-15
BI-2536_CICLOPIROX	BI-2536	CICLOPIROX	0.352055	3.15983e-20	NA	NA	0.314069	1.13913e-11
CICLOPIROX_GW-843682X	CICLOPIROX	GW-843682X	0.284736	5.43537e-13	NA	NA	0.254885	4.36575e-08
CICLOPIROX_SNX-2112	CICLOPIROX	SNX-2112	0.317293	1.41672e-16	NA	NA	0.344187	7.91963e-14
CICLOPIROX_LY2183240	CICLOPIROX	LY2183240	0.433427	3.07102e-30	NA	NA	0.267047	7.94772e-09
CICLOPIROX_SN-38	CICLOPIROX	SN-38	0.432631	1.01758e-27	NA	NA	0.431431	0
CICLOPIROX_TRIPTOLIDE	CICLOPIROX	TRIPTOLIDE	0.291736	5.0592e-14	NA	NA	0.252959	2.82314e-07
CICLOPIROX_PAC-1	CICLOPIROX	PAC-1	0.586493	2.75982e-58	NA	NA	0.400468	0
CICLOPIROX_GEMCITABINE	CICLOPIROX	GEMCITABINE	0.514893	7.50611e-41	NA	NA	0.357261	1.36198e-12
CICLOPIROX_TIPIFARNIB	CICLOPIROX	TIPIFARNIB	0.310477	1.11572e-15	NA	NA	0.280714	1.7393e-09
CICLOPIROX_SERDEMETAN	CICLOPIROX	SERDEMETAN	0.307038	8.77536e-15	NA	NA	0.345878	9.5982e-10
CICLOPIROX_EVODIAMINE	CICLOPIROX	EVODIAMINE	0.3131	5.91368e-16	NA	NA	0.314696	1.14734e-11
CICLOPIROX_TW-37	CICLOPIROX	TW-37	0.461214	4.36004e-34	NA	NA	0.408159	0
CICLOPIROX_OSI-930	CICLOPIROX	OSI-930	0.299148	8.19556e-13	NA	NA	0.365287	4.84828e-15
ALISERTIB_CICLOPIROX	ALISERTIB	CICLOPIROX	0.322693	6.66084e-17	NA	NA	0.381206	0
CICLOPIROX_PHA-793887	CICLOPIROX	PHA-793887	0.360545	2.51903e-21	NA	NA	0.351313	1.42304e-14
CICLOPIROX_GSK461364	CICLOPIROX	GSK461364	0.346451	7.70626e-19	NA	NA	0.371062	3.53246e-16
CICLOPIROX_SB-743921	CICLOPIROX	SB-743921	0.373053	9.95317e-23	NA	NA	0.303871	3.48809e-05
CICLOPIROX_CLOFARABINE	CICLOPIROX	CLOFARABINE	0.405972	3.81442e-27	NA	NA	0.309879	2.41922e-11
BARDOXOLONE_CICLOPIROX	BARDOXOLONE	CICLOPIROX	0.337538	2.04599e-16	NA	NA	0.285406	5.56877e-07
CICLOPIROX_RIGOSERTIB	CICLOPIROX	RIGOSERTIB	0.292116	1.15866e-13	NA	NA	0.314186	6.99312e-12
CICLOPIROX_KW-2449	CICLOPIROX	KW-2449	0.250937	1.32755e-10	NA	NA	0.352429	2.13656e-14
CICLOPIROX_KX2-391	CICLOPIROX	KX2-391	0.366334	1.43557e-21	NA	NA	0.299984	1.99696e-10
CICLOPIROX_OXALIPLATIN	CICLOPIROX	OXALIPLATIN	0.361386	2.85659e-21	NA	NA	0.27747	4.41063e-09
CICLOPIROX_PF-3758309	CICLOPIROX	PF-3758309	0.464127	4.93686e-19	NA	NA	0.276854	4.98784e-07
AT13387_CICLOPIROX	AT13387	CICLOPIROX	0.387592	4.67439e-13	NA	NA	0.274844	2.12452e-09
CICLOPIROX_TOZASERTIB	CICLOPIROX	TOZASERTIB	0.284816	0.00996292	NA	NA	0.277622	1.32587e-09
CICLOPIROX_GSK-J4	CICLOPIROX	GSK-J4	0.570534	6.02126e-08	NA	NA	0.296319	2.11265e-10
DOXORUBICIN_METHOTREXATE	DOXORUBICIN	METHOTREXATE	0.265442	1.72187e-11	NA	NA	0.310681	8.80592e-09
METHOTREXATE_VINCRISTINE	METHOTREXATE	VINCRISTINE	0.333096	1.1659e-17	NA	NA	0.263199	1.40991e-06
LY2183240_METHOTREXATE	LY2183240	METHOTREXATE	0.273623	8.81371e-12	NA	NA	0.278495	2.80672e-07
IXAZOMIB_METHOTREXATE	IXAZOMIB	METHOTREXATE	0.299144	3.69075e-14	NA	NA	0.25314	2.91539e-06
METHOTREXATE_PHA-793887	METHOTREXATE	PHA-793887	0.254972	1.4425e-10	NA	NA	0.339715	2.22776e-10
METHOTREXATE_SB-743921	METHOTREXATE	SB-743921	0.29842	3.71117e-14	NA	NA	0.325943	0.000429943
ALVOCIDIB_METHOTREXATE	ALVOCIDIB	METHOTREXATE	0.273951	7.59525e-07	NA	NA	0.271841	4.91683e-07
METHOTREXATE_PF-3758309	METHOTREXATE	PF-3758309	0.302439	3.58635e-08	NA	NA	0.256444	6.62353e-05
FLUVASTATIN_LOVASTATIN	FLUVASTATIN	LOVASTATIN	0.598361	2.39635e-62	NA	NA	0.385787	3.19628e-11
DOXORUBICIN_TOPOTECAN	DOXORUBICIN	TOPOTECAN	0.653807	1.21991e-80	NA	NA	0.407949	0
DOXORUBICIN_ETOPOSIDE	DOXORUBICIN	ETOPOSIDE	0.676426	4.59521e-87	NA	NA	0.660878	0
DOXORUBICIN_MITOMYCIN	DOXORUBICIN	MITOMYCIN	0.528015	1.90956e-47	NA	NA	0.358047	1.04114e-14
DOXORUBICIN_SB-225002	DOXORUBICIN	SB-225002	0.564092	2.69483e-56	NA	NA	0.400327	0
DOXORUBICIN_PANOBINOSTAT	DOXORUBICIN	PANOBINOSTAT	0.466703	3.35551e-36	NA	NA	0.250377	5.43799e-08
DOXORUBICIN_ENTINOSTAT	DOXORUBICIN	ENTINOSTAT	0.394294	3.09426e-25	NA	NA	0.321881	3.88078e-12
DOXORUBICIN_VINCRISTINE	DOXORUBICIN	VINCRISTINE	0.643192	2.48755e-78	NA	NA	0.543382	0
BI-2536_DOXORUBICIN	BI-2536	DOXORUBICIN	0.569801	1.75676e-57	NA	NA	0.435726	0
DOXORUBICIN_GW-843682X	DOXORUBICIN	GW-843682X	0.451888	1.57217e-32	NA	NA	0.322529	2.50517e-12
DOXORUBICIN_SNX-2112	DOXORUBICIN	SNX-2112	0.474918	3.28486e-38	NA	NA	0.405201	0
DOXORUBICIN_LY2183240	DOXORUBICIN	LY2183240	0.526875	1.67144e-46	NA	NA	0.319807	3.30753e-12
DOXORUBICIN_NSC632839	DOXORUBICIN	NSC632839	0.470658	7.22485e-37	NA	NA	0.288418	4.3431e-10
DOXORUBICIN_SN-38	DOXORUBICIN	SN-38	0.602364	2.30926e-58	NA	NA	0.495035	0
DOXORUBICIN_TRIPTOLIDE	DOXORUBICIN	TRIPTOLIDE	0.39111	4.45564e-25	NA	NA	0.287532	2.74803e-09
DOXORUBICIN_PEVONEDISTAT	DOXORUBICIN	PEVONEDISTAT	0.453664	2.62728e-33	NA	NA	0.273153	3.0279e-09
DOXORUBICIN_GEMCITABINE	DOXORUBICIN	GEMCITABINE	0.648735	1.20755e-71	NA	NA	0.361295	6.73246e-13
DOXORUBICIN_OLAPARIB	DOXORUBICIN	OLAPARIB	0.39068	5.51189e-25	NA	NA	0.285595	4.40184e-10
DOXORUBICIN_SERDEMETAN	DOXORUBICIN	SERDEMETAN	0.429099	6.75095e-29	NA	NA	0.338291	1.9148e-09
DOXORUBICIN_EVODIAMINE	DOXORUBICIN	EVODIAMINE	0.515607	6.84791e-45	NA	NA	0.41678	0
DOXORUBICIN_NVP-TAE684	DOXORUBICIN	NVP-TAE684	0.313621	5.54737e-16	NA	NA	0.265457	1.84668e-08
DOXORUBICIN_TW-37	DOXORUBICIN	TW-37	0.328535	3.20437e-17	NA	NA	0.365061	5.13076e-16
AZD8055_DOXORUBICIN	AZD8055	DOXORUBICIN	0.368084	2.20905e-22	NA	NA	0.259845	2.60408e-08
DOXORUBICIN_JQ1	DOXORUBICIN	JQ1	0.390857	5.22604e-25	NA	NA	0.318623	1.31915e-11
DOXORUBICIN_OSI-930	DOXORUBICIN	OSI-930	0.309329	1.29092e-13	NA	NA	0.525633	0
DOXORUBICIN_IXAZOMIB	DOXORUBICIN	IXAZOMIB	0.300521	5.97229e-15	NA	NA	0.291206	2.23994e-10
ALISERTIB_DOXORUBICIN	ALISERTIB	DOXORUBICIN	0.439188	6.18368e-32	NA	NA	0.458841	0
DOXORUBICIN_PHA-793887	DOXORUBICIN	PHA-793887	0.682203	3.48648e-90	NA	NA	0.488631	0
DOXORUBICIN_GSK461364	DOXORUBICIN	GSK461364	0.561211	9.82556e-53	NA	NA	0.438531	0
DOXORUBICIN_PF-573228	DOXORUBICIN	PF-573228	0.460771	4.63985e-35	NA	NA	0.368286	1.47185e-15
AZ3146_DOXORUBICIN	AZ3146	DOXORUBICIN	0.326239	8.13373e-17	NA	NA	0.333323	4.38479e-13
DOXORUBICIN_I-BET151	DOXORUBICIN	I-BET151	0.33844	8.93128e-19	NA	NA	0.256288	9.70378e-08
DOXORUBICIN_SB-743921	DOXORUBICIN	SB-743921	0.561584	2.7013e-55	NA	NA	0.470117	7.53051e-12
CLOFARABINE_DOXORUBICIN	CLOFARABINE	DOXORUBICIN	0.633698	7.6823e-75	NA	NA	0.409422	0
BARDOXOLONE_DOXORUBICIN	BARDOXOLONE	DOXORUBICIN	0.368451	1.41434e-19	NA	NA	0.311935	3.2809e-08
DOXORUBICIN_RIGOSERTIB	DOXORUBICIN	RIGOSERTIB	0.607517	5.16957e-64	NA	NA	0.373453	1.42671e-16
DOXORUBICIN_KW-2449	DOXORUBICIN	KW-2449	0.431128	2.61737e-30	NA	NA	0.32116	4.12241e-12
DOXORUBICIN_RAF265	DOXORUBICIN	RAF265	0.315993	2.21059e-13	NA	NA	0.391277	0
DOXORUBICIN_KX2-391	DOXORUBICIN	KX2-391	0.551016	5.05597e-52	NA	NA	0.415867	0
DOXORUBICIN_TG-101348	DOXORUBICIN	TG-101348	0.37513	1.10346e-22	NA	NA	0.296703	2.26407e-10
BARASERTIB_DOXORUBICIN	BARASERTIB	DOXORUBICIN	0.508115	1.8366e-42	NA	NA	0.390304	2.68436e-18
DOXORUBICIN_HOMOHARRINGTONINE	DOXORUBICIN	HOMOHARRINGTONINE	0.60713	2.83922e-48	NA	NA	0.345965	2.08345e-14
DOCETAXEL_DOXORUBICIN	DOCETAXEL	DOXORUBICIN	0.636019	1.16982e-36	NA	NA	0.3439	2.67212e-14
DOXORUBICIN_TIVANTINIB	DOXORUBICIN	TIVANTINIB	0.574633	2.65431e-30	NA	NA	0.265744	6.34421e-09
DINACICLIB_DOXORUBICIN	DINACICLIB	DOXORUBICIN	0.681842	5.30844e-47	NA	NA	0.253719	2.99967e-08
DOXORUBICIN_PF-3758309	DOXORUBICIN	PF-3758309	0.62175	4.11222e-37	NA	NA	0.384055	1.77244e-12
DOXORUBICIN_TOZASERTIB	DOXORUBICIN	TOZASERTIB	0.41281	0.000116134	NA	NA	0.337472	8.5269e-14
DOXORUBICIN_GSK-J4	DOXORUBICIN	GSK-J4	0.352642	0.00132485	NA	NA	0.373071	2.05462e-16
PIPERLONGUMINE_SIROLIMUS	PIPERLONGUMINE	SIROLIMUS	0.341057	9.83392e-19	0.257767	0.000554116	NA	NA
ENTINOSTAT_PIPERLONGUMINE	ENTINOSTAT	PIPERLONGUMINE	0.320407	1.95535e-16	0.289107	0.000101674	NA	NA
PIPERLONGUMINE_SN-38	PIPERLONGUMINE	SN-38	0.370473	4.75941e-20	0.342991	3.64364e-06	NA	NA
MK-2206_PIPERLONGUMINE	MK-2206	PIPERLONGUMINE	0.317608	1.41452e-15	0.341074	3.89744e-06	NA	NA
BORTEZOMIB_PIPERLONGUMINE	BORTEZOMIB	PIPERLONGUMINE	0.271135	4.81447e-12	0.401114	4.17847e-08	NA	NA
GEMCITABINE_PIPERLONGUMINE	GEMCITABINE	PIPERLONGUMINE	0.305746	6.58868e-14	0.347927	2.95848e-06	NA	NA
PIPERLONGUMINE_SERDEMETAN	PIPERLONGUMINE	SERDEMETAN	0.364261	1.88168e-20	0.279819	0.000161938	NA	NA
PIPERLONGUMINE_PRIMA-1-MET	PIPERLONGUMINE	PRIMA-1-MET	0.363382	6.86602e-11	0.753571	0	NA	NA
JQ1_PIPERLONGUMINE	JQ1	PIPERLONGUMINE	0.388253	2.59189e-24	0.278869	0.000180791	NA	NA
FORETINIB_PIPERLONGUMINE	FORETINIB	PIPERLONGUMINE	0.332483	1.42981e-17	0.295911	6.85389e-05	NA	NA
PIPERLONGUMINE_YK-4-279	PIPERLONGUMINE	YK-4-279	0.420107	9.36101e-29	0.363093	8.16883e-07	NA	NA
ALISERTIB_PIPERLONGUMINE	ALISERTIB	PIPERLONGUMINE	0.400267	1.21877e-25	0.301489	4.54383e-05	NA	NA
I-BET-762_PIPERLONGUMINE	I-BET-762	PIPERLONGUMINE	0.322487	7.80959e-17	0.288159	0.000107335	NA	NA
NVP-ADW742_PIPERLONGUMINE	NVP-ADW742	PIPERLONGUMINE	0.347207	6.40047e-19	0.283178	0.000142268	NA	NA
OSI-027_PIPERLONGUMINE	OSI-027	PIPERLONGUMINE	0.34045	7.38103e-19	0.261301	0.000462167	NA	NA
CRIZOTINIB_PIPERLONGUMINE	CRIZOTINIB	PIPERLONGUMINE	0.312512	1.13601e-15	0.316068	2.01304e-05	NA	NA
BMS-345541_PIPERLONGUMINE	BMS-345541	PIPERLONGUMINE	0.326846	7.08058e-17	0.320656	1.59175e-05	NA	NA
PIPERLONGUMINE_VORINOSTAT	PIPERLONGUMINE	VORINOSTAT	0.437666	3.25732e-30	0.321036	1.46861e-05	NA	NA
OXALIPLATIN_PIPERLONGUMINE	OXALIPLATIN	PIPERLONGUMINE	0.332061	1.04328e-17	0.406392	2.68507e-08	NA	NA
DACTOLISIB_PIPERLONGUMINE	DACTOLISIB	PIPERLONGUMINE	0.325355	7.06844e-13	0.325092	1.13085e-05	NA	NA
MG-132_PIPERLONGUMINE	MG-132	PIPERLONGUMINE	0.471397	6.67109e-15	0.298266	5.9662e-05	NA	NA
CEDIRANIB_PIPERLONGUMINE	CEDIRANIB	PIPERLONGUMINE	0.313029	8.06775e-09	0.310874	2.78315e-05	NA	NA
DOCETAXEL_PIPERLONGUMINE	DOCETAXEL	PIPERLONGUMINE	0.309437	3.61325e-08	0.368415	5.50513e-07	NA	NA
DINACICLIB_PIPERLONGUMINE	DINACICLIB	PIPERLONGUMINE	0.319085	3.56983e-09	0.401523	4.8262e-08	NA	NA
PIPERLONGUMINE_TOZASERTIB	PIPERLONGUMINE	TOZASERTIB	0.356834	0.00107569	0.326457	1.03475e-05	NA	NA
ETOPOSIDE_TOPOTECAN	ETOPOSIDE	TOPOTECAN	0.717474	6.77687e-103	NA	NA	0.477462	0
MITOMYCIN_TOPOTECAN	MITOMYCIN	TOPOTECAN	0.64194	1.26431e-75	NA	NA	0.405063	0
SB-225002_TOPOTECAN	SB-225002	TOPOTECAN	0.508751	3.24164e-44	NA	NA	0.3135	2.5951e-10
PANOBINOSTAT_TOPOTECAN	PANOBINOSTAT	TOPOTECAN	0.388978	1.27578e-24	NA	NA	0.257307	1.8163e-08
ENTINOSTAT_TOPOTECAN	ENTINOSTAT	TOPOTECAN	0.370405	2.42527e-22	0.263669	2.0826e-10	NA	NA
TOPOTECAN_VINCRISTINE	TOPOTECAN	VINCRISTINE	0.592506	1.06572e-63	NA	NA	0.444614	0
CYTARABINE_TOPOTECAN	CYTARABINE	TOPOTECAN	0.648646	2.13381e-78	0.54174	7.89413e-42	NA	NA
DECITABINE_TOPOTECAN	DECITABINE	TOPOTECAN	0.341042	4.37511e-19	NA	NA	0.320464	2.13118e-12
BI-2536_TOPOTECAN	BI-2536	TOPOTECAN	0.522482	9.6662e-47	0.332889	2.60707e-15	0.440266	0
GW-843682X_TOPOTECAN	GW-843682X	TOPOTECAN	0.488737	2.02318e-38	NA	NA	0.343787	4.76264e-14
SNX-2112_TOPOTECAN	SNX-2112	TOPOTECAN	0.414702	1.73037e-28	NA	NA	0.361944	1.22373e-15
LY2183240_TOPOTECAN	LY2183240	TOPOTECAN	0.524963	6.5574e-46	NA	NA	0.436641	0
SN-38_TOPOTECAN	SN-38	TOPOTECAN	0.851965	2.83713e-164	0.645017	7.73941e-67	0.695137	0
TOPOTECAN_TRIPTOLIDE	TOPOTECAN	TRIPTOLIDE	0.386053	3.2741e-24	NA	NA	0.335968	2.80473e-12
PEVONEDISTAT_TOPOTECAN	PEVONEDISTAT	TOPOTECAN	0.428259	1.56193e-29	0.469944	6.02625e-32	0.394766	1.02213e-18
GEMCITABINE_TOPOTECAN	GEMCITABINE	TOPOTECAN	0.746904	4.77892e-105	0.730201	1.05196e-94	0.503196	0
OLAPARIB_TOPOTECAN	OLAPARIB	TOPOTECAN	0.462068	1.97885e-35	0.363095	5.49308e-19	0.454529	3.89084e-25
INDISULAM_TOPOTECAN	INDISULAM	TOPOTECAN	0.381098	1.88278e-22	NA	NA	0.285785	3.15441e-10
SERDEMETAN_TOPOTECAN	SERDEMETAN	TOPOTECAN	0.379408	2.0132e-22	NA	NA	0.326736	7.45361e-09
MK-1775_TOPOTECAN	MK-1775	TOPOTECAN	0.453039	5.86853e-33	NA	NA	0.276735	1.04041e-09
EVODIAMINE_TOPOTECAN	EVODIAMINE	TOPOTECAN	0.488024	1.00717e-39	NA	NA	0.420163	0
OBATOCLAX_TOPOTECAN	OBATOCLAX	TOPOTECAN	0.421546	2.65061e-29	0.288318	3.20779e-12	NA	NA
NVP-TAE684_TOPOTECAN	NVP-TAE684	TOPOTECAN	0.346873	2.62552e-19	NA	NA	0.303781	1.15375e-10
TOPOTECAN_TW-37	TOPOTECAN	TW-37	0.473326	3.69709e-36	NA	NA	0.303625	5.13373e-11
OSI-930_TOPOTECAN	OSI-930	TOPOTECAN	0.269635	1.44656e-10	NA	NA	0.315527	1.53991e-11
TOPOTECAN_YK-4-279	TOPOTECAN	YK-4-279	0.494978	1.7927e-41	0.351717	1.01265e-17	NA	NA
ALISERTIB_TOPOTECAN	ALISERTIB	TOPOTECAN	0.511252	4.14008e-44	0.322483	5.10579e-15	0.393048	0
BLEOMYCIN A2_TOPOTECAN	BLEOMYCIN A2	TOPOTECAN	0.471568	5.46634e-35	0.370834	8.53625e-20	NA	NA
PHA-793887_TOPOTECAN	PHA-793887	TOPOTECAN	0.436321	1.88727e-31	NA	NA	0.397504	0
GSK461364_TOPOTECAN	GSK461364	TOPOTECAN	0.512961	1.04284e-42	NA	NA	0.468603	0
PF-573228_TOPOTECAN	PF-573228	TOPOTECAN	0.3362	2.10928e-18	NA	NA	0.270806	6.83775e-09
AZ3146_TOPOTECAN	AZ3146	TOPOTECAN	0.306532	6.5322e-15	NA	NA	0.254143	6.2936e-08
SB-743921_TOPOTECAN	SB-743921	TOPOTECAN	0.514247	2.31362e-45	NA	NA	0.413446	5.17348e-09
CLOFARABINE_TOPOTECAN	CLOFARABINE	TOPOTECAN	0.704714	4.10126e-99	NA	NA	0.444902	0
RIGOSERTIB_TOPOTECAN	RIGOSERTIB	TOPOTECAN	0.435582	3.45494e-30	NA	NA	0.477375	8.74334e-28
RAF265_TOPOTECAN	RAF265	TOPOTECAN	0.319333	1.19587e-13	NA	NA	0.25611	3.87916e-08
AZD7762_TOPOTECAN	AZD7762	TOPOTECAN	0.393836	1.2796e-25	0.300039	3.91104e-13	NA	NA
KX2-391_TOPOTECAN	KX2-391	TOPOTECAN	0.503014	5.79337e-42	NA	NA	0.452301	0
BMS-345541_TOPOTECAN	BMS-345541	TOPOTECAN	0.384487	2.04019e-23	0.277523	2.31772e-11	NA	NA
TOPOTECAN_VORINOSTAT	TOPOTECAN	VORINOSTAT	0.345236	7.52135e-19	NA	NA	0.26989	3.08355e-09
AXITINIB_TOPOTECAN	AXITINIB	TOPOTECAN	0.416238	5.33008e-28	NA	NA	0.314908	3.28496e-12
OXALIPLATIN_TOPOTECAN	OXALIPLATIN	TOPOTECAN	0.427762	6.00993e-30	0.34089	8.71914e-17	NA	NA
BARASERTIB_TOPOTECAN	BARASERTIB	TOPOTECAN	0.367243	2.01666e-21	NA	NA	0.38959	1.89733e-18
HOMOHARRINGTONINE_TOPOTECAN	HOMOHARRINGTONINE	TOPOTECAN	0.437683	3.89276e-23	NA	NA	0.287899	2.40814e-10
BELINOSTAT_TOPOTECAN	BELINOSTAT	TOPOTECAN	0.41643	2.84019e-15	NA	NA	0.311088	6.15558e-12
DOCETAXEL_TOPOTECAN	DOCETAXEL	TOPOTECAN	0.555619	2.39111e-26	0.365509	3.08979e-19	0.409187	2.56229e-20
TIVANTINIB_TOPOTECAN	TIVANTINIB	TOPOTECAN	0.559637	1.12601e-28	NA	NA	0.419279	2.16027e-21
DINACICLIB_TOPOTECAN	DINACICLIB	TOPOTECAN	0.431458	1.93449e-16	0.325758	2.19883e-15	NA	NA
PF-3758309_TOPOTECAN	PF-3758309	TOPOTECAN	0.458425	1.32653e-18	NA	NA	0.273696	6.25498e-07
AT13387_TOPOTECAN	AT13387	TOPOTECAN	0.432001	2.96732e-16	NA	NA	0.325661	5.33886e-13
TOPOTECAN_TOZASERTIB	TOPOTECAN	TOZASERTIB	0.431622	5.74264e-05	0.365377	0.00135704	0.424433	6.20688e-22
ETOPOSIDE_MITOMYCIN	ETOPOSIDE	MITOMYCIN	0.489185	1.63373e-39	NA	NA	0.386021	0
ETOPOSIDE_TACROLIMUS	ETOPOSIDE	TACROLIMUS	0.262306	4.04564e-11	NA	NA	0.51984	0
ETOPOSIDE_SB-225002	ETOPOSIDE	SB-225002	0.497962	8.84306e-42	NA	NA	0.402207	0
ENTINOSTAT_ETOPOSIDE	ENTINOSTAT	ETOPOSIDE	0.369768	2.49443e-22	NA	NA	0.264373	1.30892e-08
ETOPOSIDE_VINCRISTINE	ETOPOSIDE	VINCRISTINE	0.535947	1.55895e-49	NA	NA	0.533331	0
DECITABINE_ETOPOSIDE	DECITABINE	ETOPOSIDE	0.352163	3.28492e-20	NA	NA	0.2637	1.08328e-08
BI-2536_ETOPOSIDE	BI-2536	ETOPOSIDE	0.482064	1.30894e-38	NA	NA	0.454139	0
ETOPOSIDE_GW-843682X	ETOPOSIDE	GW-843682X	0.452469	2.55793e-32	NA	NA	0.34724	2.68547e-14
ETOPOSIDE_SNX-2112	ETOPOSIDE	SNX-2112	0.420394	6.34967e-29	NA	NA	0.427942	0
ETOPOSIDE_LY2183240	ETOPOSIDE	LY2183240	0.520351	7.29193e-45	NA	NA	0.338306	1.36072e-13
ETOPOSIDE_SN-38	ETOPOSIDE	SN-38	0.676119	3.52816e-78	NA	NA	0.552598	0
ETOPOSIDE_TRIPTOLIDE	ETOPOSIDE	TRIPTOLIDE	0.325571	3.60584e-17	NA	NA	0.338166	2.38462e-12
ETOPOSIDE_PEVONEDISTAT	ETOPOSIDE	PEVONEDISTAT	0.430429	1.73088e-29	NA	NA	0.289768	2.60774e-10
ETOPOSIDE_PAC-1	ETOPOSIDE	PAC-1	0.250714	3.06345e-10	NA	NA	0.260072	3.25092e-08
ETOPOSIDE_GEMCITABINE	ETOPOSIDE	GEMCITABINE	0.609356	3.82816e-60	NA	NA	0.421777	0
ETOPOSIDE_OLAPARIB	ETOPOSIDE	OLAPARIB	0.539445	1.87013e-49	NA	NA	0.310986	7.70258e-12
ETOPOSIDE_TIPIFARNIB	ETOPOSIDE	TIPIFARNIB	0.386024	5.83959e-24	NA	NA	0.37033	2.28057e-16
ETOPOSIDE_YM-155	ETOPOSIDE	YM-155	0.257048	2.25916e-10	NA	NA	0.403392	0
ETOPOSIDE_SERDEMETAN	ETOPOSIDE	SERDEMETAN	0.456737	5.04193e-33	NA	NA	0.299399	1.18921e-07
ETOPOSIDE_EVODIAMINE	ETOPOSIDE	EVODIAMINE	0.479938	7.73214e-38	NA	NA	0.409468	0
ETOPOSIDE_NVP-TAE684	ETOPOSIDE	NVP-TAE684	0.319962	1.93781e-16	NA	NA	0.283842	2.05534e-09
ETOPOSIDE_TW-37	ETOPOSIDE	TW-37	0.429848	2.576e-29	NA	NA	0.341983	1.03242e-13
ETOPOSIDE_JQ1	ETOPOSIDE	JQ1	0.289317	7.283e-14	NA	NA	0.300711	1.98024e-10
ETOPOSIDE_OSI-930	ETOPOSIDE	OSI-930	0.272784	9.36773e-11	NA	NA	0.486894	0
ETOPOSIDE_IXAZOMIB	ETOPOSIDE	IXAZOMIB	0.255325	6.36132e-11	NA	NA	0.301802	4.16562e-11
ALISERTIB_ETOPOSIDE	ALISERTIB	ETOPOSIDE	0.532185	8.51527e-48	NA	NA	0.457323	0
ETOPOSIDE_PHA-793887	ETOPOSIDE	PHA-793887	0.416335	3.198e-28	NA	NA	0.522411	0
ETOPOSIDE_GSK461364	ETOPOSIDE	GSK461364	0.491673	2.51872e-38	NA	NA	0.47795	0
ETOPOSIDE_PF-573228	ETOPOSIDE	PF-573228	0.392778	6.83279e-25	NA	NA	0.413859	0
AZ3146_ETOPOSIDE	AZ3146	ETOPOSIDE	0.329716	5.19236e-17	NA	NA	0.327263	2.15826e-12
ETOPOSIDE_SB-743921	ETOPOSIDE	SB-743921	0.506251	5.89865e-43	NA	NA	0.429	1.98137e-09
CLOFARABINE_ETOPOSIDE	CLOFARABINE	ETOPOSIDE	0.647782	3.98106e-78	NA	NA	0.461456	0
BARDOXOLONE_ETOPOSIDE	BARDOXOLONE	ETOPOSIDE	0.329094	1.55387e-15	NA	NA	0.318978	1.46854e-08
ETOPOSIDE_RIGOSERTIB	ETOPOSIDE	RIGOSERTIB	0.42473	2.75442e-28	NA	NA	0.375027	8.92176e-17
ETOPOSIDE_KW-2449	ETOPOSIDE	KW-2449	0.405349	1.37666e-26	NA	NA	0.327564	1.09198e-12
ETOPOSIDE_RAF265	ETOPOSIDE	RAF265	0.328068	2.75087e-14	NA	NA	0.356766	6.99966e-15
ETOPOSIDE_KX2-391	ETOPOSIDE	KX2-391	0.462982	1.243e-34	NA	NA	0.401919	0
BMS-345541_ETOPOSIDE	BMS-345541	ETOPOSIDE	0.351931	1.73784e-19	NA	NA	0.257917	3.56028e-08
AXITINIB_ETOPOSIDE	AXITINIB	ETOPOSIDE	0.481354	5.74413e-38	NA	NA	0.271998	2.91197e-09
ETOPOSIDE_KI8751	ETOPOSIDE	KI8751	0.335418	1.15776e-17	NA	NA	0.277753	2.82398e-09
ETOPOSIDE_OXALIPLATIN	ETOPOSIDE	OXALIPLATIN	0.361195	3.99003e-21	NA	NA	0.272435	6.98342e-09
BARASERTIB_ETOPOSIDE	BARASERTIB	ETOPOSIDE	0.447797	5.89707e-32	NA	NA	0.346239	1.52818e-14
ETOPOSIDE_HOMOHARRINGTONINE	ETOPOSIDE	HOMOHARRINGTONINE	0.432269	2.82211e-22	NA	NA	0.383705	1.28089e-17
DOCETAXEL_ETOPOSIDE	DOCETAXEL	ETOPOSIDE	0.511539	4.51813e-22	NA	NA	0.331612	2.00826e-13
ETOPOSIDE_TIVANTINIB	ETOPOSIDE	TIVANTINIB	0.479157	2.10793e-20	NA	NA	0.289429	2.00369e-10
DINACICLIB_ETOPOSIDE	DINACICLIB	ETOPOSIDE	0.393452	8.94013e-14	NA	NA	0.26731	4.57518e-09
ETOPOSIDE_PF-3758309	ETOPOSIDE	PF-3758309	0.415426	2.51707e-15	NA	NA	0.368121	1.45263e-11
AT13387_ETOPOSIDE	AT13387	ETOPOSIDE	0.347594	1.01837e-10	NA	NA	0.30141	3.52742e-11
ETOPOSIDE_TOZASERTIB	ETOPOSIDE	TOZASERTIB	0.398008	0.000233551	NA	NA	0.390948	1.97585e-18
ETOPOSIDE_GSK-J4	ETOPOSIDE	GSK-J4	0.277428	0.0127223	NA	NA	0.338135	1.79626e-13
MITOMYCIN_TANESPIMYCIN	MITOMYCIN	TANESPIMYCIN	0.343106	5.2151e-19	NA	NA	0.318827	5.68601e-12
CYTARABINE_TANESPIMYCIN	CYTARABINE	TANESPIMYCIN	0.354412	1.70477e-20	0.260911	2.06372e-10	NA	NA
BI-2536_TANESPIMYCIN	BI-2536	TANESPIMYCIN	0.378755	2.69377e-23	0.258239	1.56131e-12	NA	NA
GEMCITABINE_TANESPIMYCIN	GEMCITABINE	TANESPIMYCIN	0.321682	1.87492e-15	0.261745	4.29514e-13	NA	NA
AZD8055_TANESPIMYCIN	AZD8055	TANESPIMYCIN	0.309885	7.23742e-16	0.289949	8.16976e-13	NA	NA
PICTILISIB_TANESPIMYCIN	PICTILISIB	TANESPIMYCIN	0.342599	2.15301e-19	0.323985	5.9896e-20	NA	NA
PHA-793887_TANESPIMYCIN	PHA-793887	TANESPIMYCIN	0.359905	4.25222e-21	NA	NA	0.271298	2.00271e-09
BOSUTINIB_TANESPIMYCIN	BOSUTINIB	TANESPIMYCIN	0.284835	2.91717e-13	0.255426	1.15143e-12	NA	NA
TANESPIMYCIN_TEMSIROLIMUS	TANESPIMYCIN	TEMSIROLIMUS	0.252177	4.60955e-06	0.274603	2.75813e-14	NA	NA
SELUMETINIB_TANESPIMYCIN	SELUMETINIB	TANESPIMYCIN	0.276891	1.55773e-12	0.315467	7.72931e-19	NA	NA
DACTOLISIB_TANESPIMYCIN	DACTOLISIB	TANESPIMYCIN	0.304568	1.51742e-11	0.340577	9.63807e-22	NA	NA
DOCETAXEL_TANESPIMYCIN	DOCETAXEL	TANESPIMYCIN	0.341487	4.82156e-10	0.338197	1.40929e-21	0.348249	4.48128e-15
TANESPIMYCIN_TRAMETINIB	TANESPIMYCIN	TRAMETINIB	0.29275	5.03708e-08	0.331543	1.07887e-21	NA	NA
BLEBBISTATIN_NINTEDANIB	BLEBBISTATIN	NINTEDANIB	0.274402	0.000293318	NA	NA	0.283377	7.52433e-09
CYTOCHALASIN-B_VINCRISTINE	CYTOCHALASIN-B	VINCRISTINE	0.277671	6.1694e-13	NA	NA	0.263523	1.12954e-08
CYTOCHALASIN-B_EVODIAMINE	CYTOCHALASIN-B	EVODIAMINE	0.305237	4.07525e-15	NA	NA	0.251996	4.77134e-08
ALISERTIB_CYTOCHALASIN-B	ALISERTIB	CYTOCHALASIN-B	0.522349	9.67428e-46	NA	NA	0.300694	4.07359e-11
BARASERTIB_CYTOCHALASIN-B	BARASERTIB	CYTOCHALASIN-B	0.459891	1.0109e-33	NA	NA	0.286865	2.15716e-10
CYTOCHALASIN-B_DOCETAXEL	CYTOCHALASIN-B	DOCETAXEL	0.351281	2.57566e-10	NA	NA	0.276995	9.62056e-10
ENTINOSTAT_MITOMYCIN	ENTINOSTAT	MITOMYCIN	0.314237	6.29134e-16	NA	NA	0.269464	1.45104e-08
MITOMYCIN_VINCRISTINE	MITOMYCIN	VINCRISTINE	0.46776	1.35737e-36	NA	NA	0.317055	2.07844e-11
BI-2536_MITOMYCIN	BI-2536	MITOMYCIN	0.430196	3.59074e-30	NA	NA	0.379179	1.04634e-16
GW-843682X_MITOMYCIN	GW-843682X	MITOMYCIN	0.370946	2.28547e-21	NA	NA	0.288678	8.94305e-10
CD-437_MITOMYCIN	CD-437	MITOMYCIN	0.574282	2.42804e-57	NA	NA	0.252323	1.09993e-07
LY2183240_MITOMYCIN	LY2183240	MITOMYCIN	0.422466	1.72369e-28	NA	NA	0.330978	1.4873e-12
MITOMYCIN_SN-38	MITOMYCIN	SN-38	0.523595	1.18556e-41	NA	NA	0.449768	0
MITOMYCIN_TRIPTOLIDE	MITOMYCIN	TRIPTOLIDE	0.266742	8.65843e-12	NA	NA	0.320664	6.22328e-11
MITOMYCIN_PEVONEDISTAT	MITOMYCIN	PEVONEDISTAT	0.328792	3.19808e-17	NA	NA	0.267218	1.34626e-08
GEMCITABINE_MITOMYCIN	GEMCITABINE	MITOMYCIN	0.709753	3.75086e-90	NA	NA	0.38191	6.36086e-14
MITOMYCIN_OLAPARIB	MITOMYCIN	OLAPARIB	0.358188	7.20753e-21	NA	NA	0.32676	1.97037e-12
MITOMYCIN_SERDEMETAN	MITOMYCIN	SERDEMETAN	0.287176	5.96826e-13	NA	NA	0.327592	9.58584e-09
EVODIAMINE_MITOMYCIN	EVODIAMINE	MITOMYCIN	0.479903	1.02025e-37	NA	NA	0.319169	1.28056e-11
MITOMYCIN_TW-37	MITOMYCIN	TW-37	0.288984	2.58452e-13	NA	NA	0.271443	8.2617e-09
JQ1_MITOMYCIN	JQ1	MITOMYCIN	0.306832	1.93167e-15	NA	NA	0.280275	6.7138e-09
MITOMYCIN_OSI-930	MITOMYCIN	OSI-930	0.272595	1.13155e-10	NA	NA	0.339651	6.96852e-13
ALISERTIB_MITOMYCIN	ALISERTIB	MITOMYCIN	0.323783	6.84828e-17	NA	NA	0.396035	0
MITOMYCIN_PHA-793887	MITOMYCIN	PHA-793887	0.367614	5.24589e-22	NA	NA	0.385473	0
GSK461364_MITOMYCIN	GSK461364	MITOMYCIN	0.461801	1.1763e-33	NA	NA	0.376144	3.69671e-16
AZ3146_MITOMYCIN	AZ3146	MITOMYCIN	0.283072	8.52236e-13	NA	NA	0.314506	3.05139e-11
MITOMYCIN_SB-743921	MITOMYCIN	SB-743921	0.416377	3.82204e-28	NA	NA	0.384598	9.75951e-08
CLOFARABINE_MITOMYCIN	CLOFARABINE	MITOMYCIN	0.492434	6.99062e-41	NA	NA	0.337603	5.96773e-13
MITOMYCIN_RIGOSERTIB	MITOMYCIN	RIGOSERTIB	0.395917	2.50661e-24	NA	NA	0.326739	2.0943e-12
KW-2449_MITOMYCIN	KW-2449	MITOMYCIN	0.368657	9.54191e-22	NA	NA	0.290985	8.89355e-10
KX2-391_MITOMYCIN	KX2-391	MITOMYCIN	0.439985	5.0564e-31	NA	NA	0.371446	1.53232e-15
MITOMYCIN_OXALIPLATIN	MITOMYCIN	OXALIPLATIN	0.380526	2.05695e-23	NA	NA	0.307944	1.40386e-10
BARASERTIB_MITOMYCIN	BARASERTIB	MITOMYCIN	0.302256	1.13951e-14	NA	NA	0.385959	3.20258e-17
HOMOHARRINGTONINE_MITOMYCIN	HOMOHARRINGTONINE	MITOMYCIN	0.467257	2.51728e-26	NA	NA	0.351426	2.2156e-14
DOCETAXEL_MITOMYCIN	DOCETAXEL	MITOMYCIN	0.4678	3.30298e-18	NA	NA	0.367303	1.25402e-15
MITOMYCIN_TIVANTINIB	MITOMYCIN	TIVANTINIB	0.47929	3.47709e-20	NA	NA	0.273552	4.62875e-09
MITOMYCIN_PF-3758309	MITOMYCIN	PF-3758309	0.442756	2.82712e-17	NA	NA	0.322955	8.05305e-09
MITOMYCIN_TOZASERTIB	MITOMYCIN	TOZASERTIB	0.287804	0.00963382	NA	NA	0.356167	9.35415e-15
LY2183240_TACROLIMUS	LY2183240	TACROLIMUS	0.307596	9.08455e-15	NA	NA	0.287816	8.82848e-10
OSI-930_TACROLIMUS	OSI-930	TACROLIMUS	0.359867	1.47538e-17	NA	NA	0.281751	3.49902e-09
ALISERTIB_TACROLIMUS	ALISERTIB	TACROLIMUS	0.332198	3.30318e-17	NA	NA	0.411757	0
BARDOXOLONE_TACROLIMUS	BARDOXOLONE	TACROLIMUS	0.313753	1.15733e-13	NA	NA	0.308037	9.54682e-08
DASATINIB_STAUROSPORINE	DASATINIB	STAUROSPORINE	0.457969	6.29944e-11	0.420871	5.04256e-34	NA	NA
CHIR-99021_STAUROSPORINE	CHIR-99021	STAUROSPORINE	0.372404	2.84596e-07	0.329556	7.95822e-06	NA	NA
MK-2206_STAUROSPORINE	MK-2206	STAUROSPORINE	0.282787	0.00016341	0.253487	1.14778e-12	NA	NA
STAUROSPORINE_TAMATINIB	STAUROSPORINE	TAMATINIB	0.401404	3.36584e-08	NA	NA	0.295697	2.14636e-09
BMS-754807_STAUROSPORINE	BMS-754807	STAUROSPORINE	0.343276	2.38651e-06	0.400024	3.15024e-30	NA	NA
MK-1775_STAUROSPORINE	MK-1775	STAUROSPORINE	0.388099	3.64021e-07	0.424832	8.69459e-35	0.262275	9.50677e-08
OBATOCLAX_STAUROSPORINE	OBATOCLAX	STAUROSPORINE	0.264923	0.00027879	0.346676	6.00368e-19	NA	NA
STAUROSPORINE_ZSTK474	STAUROSPORINE	ZSTK474	0.423954	2.22683e-09	NA	NA	0.346034	2.47159e-12
KU-0063794_STAUROSPORINE	KU-0063794	STAUROSPORINE	0.280684	0.000129569	NA	NA	0.282856	1.03627e-08
AZD8055_STAUROSPORINE	AZD8055	STAUROSPORINE	0.268868	0.000223871	0.348483	2.40739e-18	0.26989	7.24266e-08
JQ1_STAUROSPORINE	JQ1	STAUROSPORINE	0.262178	0.000363336	0.310312	3.9096e-18	NA	NA
NINTEDANIB_STAUROSPORINE	NINTEDANIB	STAUROSPORINE	0.33769	4.57461e-06	NA	NA	0.270327	9.04189e-08
FORETINIB_STAUROSPORINE	FORETINIB	STAUROSPORINE	0.379052	1.96411e-07	0.414806	1.49625e-32	NA	NA
STAUROSPORINE_YK-4-279	STAUROSPORINE	YK-4-279	0.26363	0.000299358	0.435577	2.13629e-36	NA	NA
ALISERTIB_STAUROSPORINE	ALISERTIB	STAUROSPORINE	0.355766	1.02211e-06	0.426217	1.01585e-34	NA	NA
PICTILISIB_STAUROSPORINE	PICTILISIB	STAUROSPORINE	0.298586	3.83959e-05	0.342722	0	0.267724	6.09613e-08
QUIZARTINIB_STAUROSPORINE	QUIZARTINIB	STAUROSPORINE	0.26621	0.00027001	NA	NA	0.264779	1.61445e-07
I-BET-762_STAUROSPORINE	I-BET-762	STAUROSPORINE	0.290835	7.13084e-05	0.256024	5.72059e-12	NA	NA
STAUROSPORINE_VOXTALISIB	STAUROSPORINE	VOXTALISIB	0.264542	0.000436197	NA	NA	0.302556	1.23197e-09
AZD7762_STAUROSPORINE	AZD7762	STAUROSPORINE	0.354123	8.74461e-07	0.335259	0	0.452951	0
BMS-536924_STAUROSPORINE	BMS-536924	STAUROSPORINE	0.407713	3.7575e-08	0.387574	0	NA	NA
CRIZOTINIB_STAUROSPORINE	CRIZOTINIB	STAUROSPORINE	0.254774	0.000537801	0.376579	4.07438e-27	NA	NA
AXITINIB_STAUROSPORINE	AXITINIB	STAUROSPORINE	0.302903	4.61225e-05	0.3023	2.294e-17	NA	NA
ENTINOSTAT_SB-225002	ENTINOSTAT	SB-225002	0.347565	1.14994e-19	NA	NA	0.317585	1.65006e-10
SB-225002_VINCRISTINE	SB-225002	VINCRISTINE	0.753779	1.20377e-122	NA	NA	0.551174	0
BI-2536_SB-225002	BI-2536	SB-225002	0.632178	7.89902e-74	NA	NA	0.413606	0
GW-843682X_SB-225002	GW-843682X	SB-225002	0.531748	5.55621e-47	NA	NA	0.410148	0
SB-225002_SNX-2112	SB-225002	SNX-2112	0.358448	2.0632e-21	NA	NA	0.337085	5.88412e-12
LY2183240_SB-225002	LY2183240	SB-225002	0.668777	2.04735e-83	NA	NA	0.403314	0
NSC632839_SB-225002	NSC632839	SB-225002	0.49122	1.53816e-40	NA	NA	0.410482	3.66607e-17
SB-225002_SN-38	SB-225002	SN-38	0.478349	7.69493e-35	NA	NA	0.469562	0
SB-225002_TRIPTOLIDE	SB-225002	TRIPTOLIDE	0.346161	9.81501e-20	NA	NA	0.261431	4.64894e-07
PARTHENOLIDE_SB-225002	PARTHENOLIDE	SB-225002	0.276808	3.15777e-12	NA	NA	0.264762	1.07375e-07
PEVONEDISTAT_SB-225002	PEVONEDISTAT	SB-225002	0.345153	3.55193e-19	NA	NA	0.273264	3.54471e-08
GEMCITABINE_SB-225002	GEMCITABINE	SB-225002	0.468609	2.23082e-33	NA	NA	0.349791	1.01702e-10
INDISULAM_SB-225002	INDISULAM	SB-225002	0.360678	2.86133e-20	NA	NA	0.256006	2.24559e-07
SB-225002_TIPIFARNIB	SB-225002	TIPIFARNIB	0.391345	3.81737e-25	NA	NA	0.362019	1.21997e-13
SB-225002_SERDEMETAN	SB-225002	SERDEMETAN	0.307053	5.85011e-15	NA	NA	0.355537	7.08194e-09
EVODIAMINE_SB-225002	EVODIAMINE	SB-225002	0.626113	2.74059e-71	NA	NA	0.559827	0
SB-225002_TW-37	SB-225002	TW-37	0.434724	3.02026e-30	NA	NA	0.342791	3.81477e-12
JQ1_SB-225002	JQ1	SB-225002	0.336264	1.44195e-18	NA	NA	0.42049	0
OSI-930_SB-225002	OSI-930	SB-225002	0.293969	1.99955e-12	NA	NA	0.415575	0
IXAZOMIB_SB-225002	IXAZOMIB	SB-225002	0.2822	2.83464e-13	NA	NA	0.311335	2.68817e-10
ALISERTIB_SB-225002	ALISERTIB	SB-225002	0.552568	7.68053e-53	NA	NA	0.498435	0
PHA-793887_SB-225002	PHA-793887	SB-225002	0.471405	2.86632e-37	NA	NA	0.459062	0
GSK461364_SB-225002	GSK461364	SB-225002	0.639422	4.0706e-72	NA	NA	0.428057	0
PF-573228_SB-225002	PF-573228	SB-225002	0.364766	7.97593e-22	NA	NA	0.293035	5.99212e-09
AZ3146_SB-225002	AZ3146	SB-225002	0.26227	3.15512e-11	NA	NA	0.348655	2.60803e-12
SB-225002_SB-743921	SB-225002	SB-743921	0.658715	5.4508e-82	NA	NA	0.502819	3.88224e-11
CLOFARABINE_SB-225002	CLOFARABINE	SB-225002	0.432772	2.05529e-31	NA	NA	0.326633	4.65278e-11
BARDOXOLONE_SB-225002	BARDOXOLONE	SB-225002	0.401764	1.74904e-23	NA	NA	0.339068	3.43091e-08
RIGOSERTIB_SB-225002	RIGOSERTIB	SB-225002	0.69846	9.82498e-93	NA	NA	0.424718	5.98633e-19
KW-2449_SB-225002	KW-2449	SB-225002	0.368673	3.63925e-22	NA	NA	0.298552	1.96996e-09
KX2-391_SB-225002	KX2-391	SB-225002	0.693556	8.57804e-93	NA	NA	0.512195	0
BMS-345541_SB-225002	BMS-345541	SB-225002	0.475879	7.28576e-37	NA	NA	0.278758	2.58352e-08
KI8751_SB-225002	KI8751	SB-225002	0.31937	2.91059e-16	NA	NA	0.349788	1.91889e-12
OXALIPLATIN_SB-225002	OXALIPLATIN	SB-225002	0.267093	5.15717e-12	NA	NA	0.276949	4.4304e-08
BARASERTIB_SB-225002	BARASERTIB	SB-225002	0.388518	3.07332e-24	NA	NA	0.335785	5.35203e-12
HOMOHARRINGTONINE_SB-225002	HOMOHARRINGTONINE	SB-225002	0.591853	9.31192e-46	NA	NA	0.333867	8.09636e-12
BELINOSTAT_SB-225002	BELINOSTAT	SB-225002	0.424589	3.50604e-16	NA	NA	0.29687	1.53515e-09
CEDIRANIB_SB-225002	CEDIRANIB	SB-225002	0.276498	2.82627e-07	NA	NA	0.259283	1.78297e-07
DOCETAXEL_SB-225002	DOCETAXEL	SB-225002	0.695878	6.41366e-47	NA	NA	0.327169	2.0848e-11
SB-225002_TIVANTINIB	SB-225002	TIVANTINIB	0.759822	3.0772e-64	NA	NA	0.40371	4.50473e-17
DINACICLIB_SB-225002	DINACICLIB	SB-225002	0.606419	2.01045e-35	NA	NA	0.251352	3.51866e-07
PF-3758309_SB-225002	PF-3758309	SB-225002	0.489575	8.94676e-22	NA	NA	0.339494	2.41132e-08
SB-225002_TOZASERTIB	SB-225002	TOZASERTIB	0.488374	2.44343e-06	NA	NA	0.303568	5.67321e-10
GSK-J4_SB-225002	GSK-J4	SB-225002	0.326646	0.00257919	NA	NA	0.305577	8.72106e-10
CHIR-99021_GSK-3-INHIBITOR-IX	CHIR-99021	GSK-3-INHIBITOR-IX	0.482327	9.54306e-37	NA	NA	0.2612	8.05738e-08
GSK-3-INHIBITOR-IX_OXALIPLATIN	GSK-3-INHIBITOR-IX	OXALIPLATIN	0.250526	3.05777e-10	NA	NA	0.257713	7.38018e-08
DASATINIB_ERLOTINIB	DASATINIB	ERLOTINIB	0.370574	2.49319e-22	0.382287	9.43893e-28	0.308747	8.55626e-12
DASATINIB_KU-55933	DASATINIB	KU-55933	0.297375	2.06386e-14	0.335956	2.68811e-21	NA	NA
CHIR-99021_DASATINIB	CHIR-99021	DASATINIB	0.347472	2.4104e-19	0.468618	5.41155e-11	NA	NA
DASATINIB_VANDETANIB	DASATINIB	VANDETANIB	0.540145	1.50496e-48	NA	NA	0.376485	6.64076e-17
DASATINIB_TAMATINIB	DASATINIB	TAMATINIB	0.470932	3.79549e-36	NA	NA	0.349921	1.59811e-14
DASATINIB_NERATINIB	DASATINIB	NERATINIB	0.438508	1.34593e-31	NA	NA	0.268976	3.49991e-09
DASATINIB_SARACATINIB	DASATINIB	SARACATINIB	0.727442	2.8866e-107	NA	NA	0.561602	2.45822e-40
AFATINIB_DASATINIB	AFATINIB	DASATINIB	0.362642	7.19325e-20	0.263217	1.58604e-13	0.344998	2.04943e-14
CANERTINIB_DASATINIB	CANERTINIB	DASATINIB	0.386784	5.98896e-24	NA	NA	0.311528	5.43826e-12
AZD6482_DASATINIB	AZD6482	DASATINIB	0.369681	2.5558e-22	0.305897	4.68157e-06	NA	NA
DASATINIB_RUXOLITINIB	DASATINIB	RUXOLITINIB	0.336284	2.33299e-18	0.266892	6.0277e-13	NA	NA
DASATINIB_PICTILISIB	DASATINIB	PICTILISIB	0.292121	3.10566e-14	0.317399	2.69684e-19	NA	NA
BOSUTINIB_DASATINIB	BOSUTINIB	DASATINIB	0.373313	2.6739e-22	0.528872	2.38393e-55	0.375386	3.87328e-16
BMS-536924_DASATINIB	BMS-536924	DASATINIB	0.300932	1.6572e-14	0.39678	5.97993e-30	NA	NA
DASATINIB_LAPATINIB	DASATINIB	LAPATINIB	0.309479	6.12448e-15	0.348453	3.56594e-23	0.27937	7.41267e-10
DASATINIB_GEFITINIB	DASATINIB	GEFITINIB	0.35687	2.50244e-20	0.42429	1.96289e-34	0.26428	8.32862e-09
DASATINIB_IBRUTINIB	DASATINIB	IBRUTINIB	0.355014	6.23908e-15	0.450033	3.73219e-36	0.349539	7.2463e-15
CEDIRANIB_DASATINIB	CEDIRANIB	DASATINIB	0.279221	2.86226e-07	0.325407	3.94341e-20	NA	NA
ERLOTINIB_VANDETANIB	ERLOTINIB	VANDETANIB	0.543551	8.45983e-49	NA	NA	0.350331	7.13094e-15
ERLOTINIB_NERATINIB	ERLOTINIB	NERATINIB	0.602967	1.30151e-64	NA	NA	0.44592	1.54539e-24
ERLOTINIB_SARACATINIB	ERLOTINIB	SARACATINIB	0.549126	2.2518e-51	NA	NA	0.373678	3.20339e-17
AFATINIB_ERLOTINIB	AFATINIB	ERLOTINIB	0.582462	6.90382e-55	0.369262	7.22204e-26	0.525728	9.27774e-35
CANERTINIB_ERLOTINIB	CANERTINIB	ERLOTINIB	0.498113	8.21579e-41	NA	NA	0.48428	2.32924e-29
ERLOTINIB_WZ8040	ERLOTINIB	WZ8040	0.383075	1.67438e-21	NA	NA	0.343711	5.24185e-14
BOSUTINIB_ERLOTINIB	BOSUTINIB	ERLOTINIB	0.512531	1.71253e-43	0.513511	1.70987e-51	0.352225	1.67643e-14
ERLOTINIB_SELUMETINIB	ERLOTINIB	SELUMETINIB	0.257158	6.29197e-11	0.306984	5.26287e-18	NA	NA
BMS-536924_ERLOTINIB	BMS-536924	ERLOTINIB	0.286376	3.77969e-13	0.288481	5.39873e-16	NA	NA
ERLOTINIB_LAPATINIB	ERLOTINIB	LAPATINIB	0.553265	1.72425e-49	0.544376	1.06484e-59	0.490289	3.24547e-30
ERLOTINIB_GEFITINIB	ERLOTINIB	GEFITINIB	0.635222	4.88677e-72	0.665595	3.69047e-98	0.550908	3.47501e-38
ERLOTINIB_PD-153035	ERLOTINIB	PD-153035	0.539835	7.52654e-36	NA	NA	0.368784	1.09643e-15
ERLOTINIB_IBRUTINIB	ERLOTINIB	IBRUTINIB	0.478015	4.53756e-27	0.559445	1.19873e-58	0.541233	2.00404e-37
ERLOTINIB_WZ4002	ERLOTINIB	WZ4002	0.43518	3.58373e-22	NA	NA	0.284442	9.53572e-10
ERLOTINIB_TRAMETINIB	ERLOTINIB	TRAMETINIB	0.268291	8.49961e-07	0.308178	3.85838e-18	NA	NA
ENTINOSTAT_PANOBINOSTAT	ENTINOSTAT	PANOBINOSTAT	0.69469	1.2191e-92	NA	NA	0.458584	3.37871e-25
PANOBINOSTAT_VINCRISTINE	PANOBINOSTAT	VINCRISTINE	0.480611	4.81248e-39	NA	NA	0.262284	1.12758e-08
BI-2536_PANOBINOSTAT	BI-2536	PANOBINOSTAT	0.437347	2.50145e-31	NA	NA	0.275438	1.66326e-09
JQ1_PANOBINOSTAT	JQ1	PANOBINOSTAT	0.467305	4.94333e-36	NA	NA	0.271521	6.56962e-09
ALISERTIB_PANOBINOSTAT	ALISERTIB	PANOBINOSTAT	0.333031	6.92689e-18	NA	NA	0.273151	1.87838e-09
GSK461364_PANOBINOSTAT	GSK461364	PANOBINOSTAT	0.373912	7.65928e-22	NA	NA	0.269278	4.07297e-09
I-BET-762_PANOBINOSTAT	I-BET-762	PANOBINOSTAT	0.369981	3.95679e-22	NA	NA	0.358764	1.15983e-15
PANOBINOSTAT_RIGOSERTIB	PANOBINOSTAT	RIGOSERTIB	0.377587	1.30179e-22	NA	NA	0.305404	1.32679e-11
PANOBINOSTAT_VORINOSTAT	PANOBINOSTAT	VORINOSTAT	0.708983	1.18462e-95	NA	NA	0.535975	1.86972e-36
BARASERTIB_PANOBINOSTAT	BARASERTIB	PANOBINOSTAT	0.297937	3.39067e-14	NA	NA	0.261073	7.95974e-09
PANOBINOSTAT_TACEDINALINE	PANOBINOSTAT	TACEDINALINE	0.569675	8.07842e-40	NA	NA	0.29882	4.15205e-11
HOMOHARRINGTONINE_PANOBINOSTAT	HOMOHARRINGTONINE	PANOBINOSTAT	0.408395	7.06042e-20	NA	NA	0.293269	7.7755e-11
BELINOSTAT_PANOBINOSTAT	BELINOSTAT	PANOBINOSTAT	0.798575	5.62794e-73	NA	NA	0.545175	5.66354e-38
DOCETAXEL_PANOBINOSTAT	DOCETAXEL	PANOBINOSTAT	0.376025	1.52153e-11	NA	NA	0.272928	1.58935e-09
PANOBINOSTAT_TIVANTINIB	PANOBINOSTAT	TIVANTINIB	0.452004	1.43972e-17	NA	NA	0.315096	2.19227e-12
ALVOCIDIB_PANOBINOSTAT	ALVOCIDIB	PANOBINOSTAT	0.41024	1.84149e-14	NA	NA	0.275044	1.62186e-09
AT13387_PANOBINOSTAT	AT13387	PANOBINOSTAT	0.325498	2.33728e-09	NA	NA	0.301551	2.12032e-11
SIROLIMUS_SN-38	SIROLIMUS	SN-38	0.250216	1.17261e-09	0.343323	4.0651e-22	NA	NA
MK-2206_SIROLIMUS	MK-2206	SIROLIMUS	0.491945	2.60025e-38	0.416943	4.53661e-33	NA	NA
PI-103_SIROLIMUS	PI-103	SIROLIMUS	0.476781	1.23198e-37	NA	NA	0.320925	3.09904e-11
SIROLIMUS_TIPIFARNIB	SIROLIMUS	TIPIFARNIB	0.355494	1.93138e-20	NA	NA	0.328092	5.97608e-12
SERDEMETAN_SIROLIMUS	SERDEMETAN	SIROLIMUS	0.363667	1.53033e-20	0.369754	1.87107e-25	NA	NA
PRIMA-1-MET_SIROLIMUS	PRIMA-1-MET	SIROLIMUS	0.297814	1.15488e-07	0.269452	5.4194e-13	NA	NA
SIROLIMUS_ZSTK474	SIROLIMUS	ZSTK474	0.558242	5.60093e-53	NA	NA	0.286232	2.50792e-09
KU-0063794_SIROLIMUS	KU-0063794	SIROLIMUS	0.605772	5.9002e-65	NA	NA	0.423204	0
AZD8055_SIROLIMUS	AZD8055	SIROLIMUS	0.607214	2.43606e-66	0.567532	6.36777e-51	0.566213	0
AZD6482_SIROLIMUS	AZD6482	SIROLIMUS	0.458763	6.12454e-35	0.448794	3.19027e-12	NA	NA
PICTILISIB_SIROLIMUS	PICTILISIB	SIROLIMUS	0.53784	4.37583e-50	0.306035	8.21103e-18	NA	NA
I-BET-762_SIROLIMUS	I-BET-762	SIROLIMUS	0.2905	6.24089e-14	0.277824	9.50515e-14	NA	NA
SIROLIMUS_TEMSIROLIMUS	SIROLIMUS	TEMSIROLIMUS	0.79114	1.63482e-70	0.568651	6.21817e-64	0.539072	1.04184e-33
DORAMAPIMOD_SIROLIMUS	DORAMAPIMOD	SIROLIMUS	0.260926	1.52039e-10	0.317399	7.09453e-19	NA	NA
OSI-027_SIROLIMUS	OSI-027	SIROLIMUS	0.567232	1.90577e-56	0.412737	2.96367e-32	0.258049	5.94362e-08
LAPATINIB_SIROLIMUS	LAPATINIB	SIROLIMUS	0.309843	6.9635e-15	0.266868	9.2391e-14	NA	NA
DACTOLISIB_SIROLIMUS	DACTOLISIB	SIROLIMUS	0.706509	1.12103e-71	0.53064	1.24878e-55	0.396609	1.0937e-17
IBRUTINIB_SIROLIMUS	IBRUTINIB	SIROLIMUS	0.298649	7.93377e-11	0.311423	5.25693e-17	NA	NA
ETP-46464_SIROLIMUS	ETP-46464	SIROLIMUS	0.518884	1.37419e-32	NA	NA	0.349972	1.69193e-13
ALPELISIB_SIROLIMUS	ALPELISIB	SIROLIMUS	0.451343	5.10342e-24	0.383593	9.02912e-28	NA	NA
AZD6482_KU-55933	AZD6482	KU-55933	0.464427	2.41875e-35	0.429189	3.15381e-11	NA	NA
KU-55933_PICTILISIB	KU-55933	PICTILISIB	0.336545	2.47219e-18	0.328729	1.96341e-20	NA	NA
KU-55933_TEMSIROLIMUS	KU-55933	TEMSIROLIMUS	0.397125	1.30962e-13	0.293414	4.43249e-16	NA	NA
KU-55933_TRETINOIN	KU-55933	TRETINOIN	0.289851	1.90481e-13	0.392835	6.36232e-08	NA	NA
GEFITINIB_KU-55933	GEFITINIB	KU-55933	0.354184	1.0548e-19	0.272206	3.56989e-14	NA	NA
ENTINOSTAT_VINCRISTINE	ENTINOSTAT	VINCRISTINE	0.397132	6.02754e-26	NA	NA	0.31056	1.96644e-11
BI-2536_ENTINOSTAT	BI-2536	ENTINOSTAT	0.323005	5.86017e-17	NA	NA	0.27168	4.63639e-09
ENTINOSTAT_SN-38	ENTINOSTAT	SN-38	0.306015	7.6339e-14	0.37182	2.09486e-24	0.27478	9.51417e-07
ENTINOSTAT_TIPIFARNIB	ENTINOSTAT	TIPIFARNIB	0.299129	1.49728e-14	NA	NA	0.308308	2.64378e-11
BMS-754807_ENTINOSTAT	BMS-754807	ENTINOSTAT	0.297293	2.09954e-14	0.273053	2.29392e-13	NA	NA
ENTINOSTAT_MK-1775	ENTINOSTAT	MK-1775	0.305437	8.65079e-15	0.251038	1.22951e-11	NA	NA
ENTINOSTAT_EVODIAMINE	ENTINOSTAT	EVODIAMINE	0.353908	4.69051e-20	NA	NA	0.271086	5.42582e-09
ENTINOSTAT_TW-37	ENTINOSTAT	TW-37	0.289127	2.40355e-13	NA	NA	0.280482	1.87175e-09
ENTINOSTAT_JQ1	ENTINOSTAT	JQ1	0.385831	4.45948e-24	0.261957	2.66419e-12	0.345763	1.80638e-13
ALISERTIB_ENTINOSTAT	ALISERTIB	ENTINOSTAT	0.285743	2.43466e-13	NA	NA	0.278318	1.53557e-09
ENTINOSTAT_PHA-793887	ENTINOSTAT	PHA-793887	0.321797	7.75349e-17	NA	NA	0.336674	1.81409e-13
ENTINOSTAT_GSK461364	ENTINOSTAT	GSK461364	0.259887	7.93796e-11	NA	NA	0.275279	3.09296e-09
ENTINOSTAT_I-BET151	ENTINOSTAT	I-BET151	0.398793	9.43951e-26	NA	NA	0.276446	7.56391e-09
ENTINOSTAT_I-BET-762	ENTINOSTAT	I-BET-762	0.309703	1.19487e-15	NA	NA	0.25697	2.60555e-08
CLOFARABINE_ENTINOSTAT	CLOFARABINE	ENTINOSTAT	0.269591	3.89103e-12	NA	NA	0.292581	2.75279e-10
CRIZOTINIB_ENTINOSTAT	CRIZOTINIB	ENTINOSTAT	0.28854	1.97951e-13	0.342814	5.90767e-21	NA	NA
BMS-345541_ENTINOSTAT	BMS-345541	ENTINOSTAT	0.303123	1.62702e-14	0.404555	0	NA	NA
ENTINOSTAT_VORINOSTAT	ENTINOSTAT	VORINOSTAT	0.622483	3.72307e-67	0.624644	1.93966e-77	0.408791	5.36514e-20
ENTINOSTAT_OXALIPLATIN	ENTINOSTAT	OXALIPLATIN	0.257736	4.44412e-11	0.256243	4.45206e-12	NA	NA
BELINOSTAT_ENTINOSTAT	BELINOSTAT	ENTINOSTAT	0.735433	4.53014e-58	NA	NA	0.383562	1.55074e-17
DINACICLIB_ENTINOSTAT	DINACICLIB	ENTINOSTAT	0.390662	1.16672e-13	0.283383	2.5536e-14	NA	NA
ENTINOSTAT_PF-3758309	ENTINOSTAT	PF-3758309	0.391914	9.59333e-14	NA	NA	0.316006	6.57292e-09
ENTINOSTAT_GSK-J4	ENTINOSTAT	GSK-J4	0.441107	3.76054e-05	NA	NA	0.261756	1.90089e-08
DECITABINE_VINCRISTINE	DECITABINE	VINCRISTINE	0.275865	6.64124e-13	NA	NA	0.300394	6.08264e-11
BI-2536_VINCRISTINE	BI-2536	VINCRISTINE	0.746074	5.75826e-118	NA	NA	0.57375	0
GW-843682X_VINCRISTINE	GW-843682X	VINCRISTINE	0.649661	1.09614e-76	NA	NA	0.480615	0
SNX-2112_VINCRISTINE	SNX-2112	VINCRISTINE	0.414261	7.03956e-29	NA	NA	0.455982	0
LY2183240_VINCRISTINE	LY2183240	VINCRISTINE	0.712775	9.69511e-100	NA	NA	0.49555	0
NSC632839_VINCRISTINE	NSC632839	VINCRISTINE	0.537341	5.59591e-50	NA	NA	0.342239	7.73317e-14
SN-38_VINCRISTINE	SN-38	VINCRISTINE	0.533201	1.67774e-44	NA	NA	0.520273	0
TRIPTOLIDE_VINCRISTINE	TRIPTOLIDE	VINCRISTINE	0.423506	9.23806e-30	NA	NA	0.343223	1.21075e-12
PEVONEDISTAT_VINCRISTINE	PEVONEDISTAT	VINCRISTINE	0.443187	4.47543e-32	NA	NA	0.369024	3.19181e-16
GEMCITABINE_VINCRISTINE	GEMCITABINE	VINCRISTINE	0.524244	4.94777e-43	NA	NA	0.371077	1.24874e-13
INDISULAM_VINCRISTINE	INDISULAM	VINCRISTINE	0.444983	3.05236e-31	NA	NA	0.307437	1.43352e-11
TIPIFARNIB_VINCRISTINE	TIPIFARNIB	VINCRISTINE	0.403148	9.29601e-27	NA	NA	0.425297	0
SERDEMETAN_VINCRISTINE	SERDEMETAN	VINCRISTINE	0.349468	3.2123e-19	NA	NA	0.335467	3.58016e-09
MK-1775_VINCRISTINE	MK-1775	VINCRISTINE	0.609623	7.0436e-66	NA	NA	0.255923	2.17693e-08
EVODIAMINE_VINCRISTINE	EVODIAMINE	VINCRISTINE	0.713159	1.35591e-101	NA	NA	0.56972	0
OBATOCLAX_VINCRISTINE	OBATOCLAX	VINCRISTINE	0.448959	6.64479e-34	NA	NA	0.287945	3.26141e-10
NVP-TAE684_VINCRISTINE	NVP-TAE684	VINCRISTINE	0.302497	5.21309e-15	NA	NA	0.264011	2.86891e-08
SNS-032_VINCRISTINE	SNS-032	VINCRISTINE	0.570516	1.05275e-53	NA	NA	0.394035	0
TW-37_VINCRISTINE	TW-37	VINCRISTINE	0.438443	5.0029e-31	NA	NA	0.311396	2.01713e-11
JQ1_VINCRISTINE	JQ1	VINCRISTINE	0.370032	1.37699e-22	NA	NA	0.313331	2.95133e-11
OSI-930_VINCRISTINE	OSI-930	VINCRISTINE	0.287331	5.68495e-12	NA	NA	0.593068	0
IXAZOMIB_VINCRISTINE	IXAZOMIB	VINCRISTINE	0.381802	4.32977e-24	NA	NA	0.37265	4.58295e-17
ALISERTIB_VINCRISTINE	ALISERTIB	VINCRISTINE	0.571787	1.5826e-57	NA	NA	0.548238	0
PHA-793887_VINCRISTINE	PHA-793887	VINCRISTINE	0.550219	7.18409e-53	NA	NA	0.635891	0
GSK461364_VINCRISTINE	GSK461364	VINCRISTINE	0.736818	1.17661e-107	NA	NA	0.572501	0
PF-573228_VINCRISTINE	PF-573228	VINCRISTINE	0.407108	2.42744e-27	NA	NA	0.371554	4.86342e-16
AZ3146_VINCRISTINE	AZ3146	VINCRISTINE	0.392895	1.98258e-24	NA	NA	0.305727	7.11712e-11
I-BET151_VINCRISTINE	I-BET151	VINCRISTINE	0.31846	6.29214e-17	NA	NA	0.251023	1.56705e-07
SB-743921_VINCRISTINE	SB-743921	VINCRISTINE	0.797687	3.2598e-146	NA	NA	0.658529	0
CLOFARABINE_VINCRISTINE	CLOFARABINE	VINCRISTINE	0.445818	1.21067e-33	NA	NA	0.318358	5.48071e-12
BARDOXOLONE_VINCRISTINE	BARDOXOLONE	VINCRISTINE	0.487147	1.75134e-35	NA	NA	0.379367	1.59215e-11
RIGOSERTIB_VINCRISTINE	RIGOSERTIB	VINCRISTINE	0.767594	4.83089e-123	NA	NA	0.575325	8.31876e-42
KW-2449_VINCRISTINE	KW-2449	VINCRISTINE	0.443942	1.58128e-32	NA	NA	0.328775	1.0016e-12
VINCRISTINE_WP1130	VINCRISTINE	WP1130	0.449992	4.41835e-33	NA	NA	0.251723	5.83826e-08
KX2-391_VINCRISTINE	KX2-391	VINCRISTINE	0.848917	5.99749e-180	NA	NA	0.641031	0
BMS-345541_VINCRISTINE	BMS-345541	VINCRISTINE	0.56415	3.20037e-54	NA	NA	0.313283	2.06173e-11
NICLOSAMIDE_VINCRISTINE	NICLOSAMIDE	VINCRISTINE	0.282055	3.17559e-13	NA	NA	0.285978	6.16914e-10
VINCRISTINE_VORINOSTAT	VINCRISTINE	VORINOSTAT	0.373893	2.45873e-22	NA	NA	0.251951	3.76482e-08
AXITINIB_VINCRISTINE	AXITINIB	VINCRISTINE	0.502348	2.39071e-42	NA	NA	0.272441	2.73882e-09
KI8751_VINCRISTINE	KI8751	VINCRISTINE	0.356486	3.63953e-20	NA	NA	0.286597	9.57704e-10
BARASERTIB_VINCRISTINE	BARASERTIB	VINCRISTINE	0.443592	4.83643e-32	NA	NA	0.445833	3.8692e-24
HOMOHARRINGTONINE_VINCRISTINE	HOMOHARRINGTONINE	VINCRISTINE	0.644759	4.76036e-57	NA	NA	0.471656	6.5296e-27
KPT185_VINCRISTINE	KPT185	VINCRISTINE	0.549767	1.24115e-38	NA	NA	0.289258	3.40036e-10
BELINOSTAT_VINCRISTINE	BELINOSTAT	VINCRISTINE	0.4677	7.92667e-20	NA	NA	0.315385	3.96421e-12
CEDIRANIB_VINCRISTINE	CEDIRANIB	VINCRISTINE	0.281504	1.61067e-07	NA	NA	0.401972	0
DOCETAXEL_VINCRISTINE	DOCETAXEL	VINCRISTINE	0.785621	1.18721e-67	NA	NA	0.556914	3.74455e-39
TIVANTINIB_VINCRISTINE	TIVANTINIB	VINCRISTINE	0.806353	2.09254e-78	NA	NA	0.49515	3.91691e-30
DINACICLIB_VINCRISTINE	DINACICLIB	VINCRISTINE	0.672886	1.97074e-46	NA	NA	0.379274	2.16694e-17
PF-3758309_VINCRISTINE	PF-3758309	VINCRISTINE	0.59887	1.15619e-34	NA	NA	0.472677	0
AT13387_VINCRISTINE	AT13387	VINCRISTINE	0.488698	1.63841e-21	NA	NA	0.31004	8.52384e-12
SKEPINONE-L_VINCRISTINE	SKEPINONE-L	VINCRISTINE	0.251295	3.20523e-06	NA	NA	0.256697	8.6232e-08
TOZASERTIB_VINCRISTINE	TOZASERTIB	VINCRISTINE	0.385189	0.000323365	NA	NA	0.423877	1.0608e-21
GSK-J4_VINCRISTINE	GSK-J4	VINCRISTINE	0.309977	0.00475689	NA	NA	0.292493	2.78791e-10
BI-2536_CYTARABINE	BI-2536	CYTARABINE	0.531265	2.48456e-48	0.403224	0	NA	NA
CYTARABINE_SN-38	CYTARABINE	SN-38	0.630717	8.98815e-66	0.501232	1.54416e-38	NA	NA
CYTARABINE_PEVONEDISTAT	CYTARABINE	PEVONEDISTAT	0.457308	6.21855e-34	0.449541	1.21805e-30	NA	NA
CYTARABINE_GEMCITABINE	CYTARABINE	GEMCITABINE	0.726824	1.06691e-96	0.694781	0	NA	NA
CYTARABINE_OLAPARIB	CYTARABINE	OLAPARIB	0.430691	1.47257e-30	0.400516	3.52907e-24	NA	NA
BMS-754807_CYTARABINE	BMS-754807	CYTARABINE	0.361971	2.27308e-21	0.301757	1.18062e-13	NA	NA
CYTARABINE_SERDEMETAN	CYTARABINE	SERDEMETAN	0.451393	7.41901e-32	0.331112	3.55836e-16	NA	NA
CYTARABINE_MK-1775	CYTARABINE	MK-1775	0.414161	2.67566e-27	0.396034	1.24491e-23	NA	NA
CYTARABINE_OBATOCLAX	CYTARABINE	OBATOCLAX	0.355524	9.03557e-21	0.298654	1.54335e-13	NA	NA
CYTARABINE_MASITINIB	CYTARABINE	MASITINIB	0.275198	2.52683e-12	NA	NA	0.32636	2.01114e-10
CYTARABINE_TW-37	CYTARABINE	TW-37	0.384315	2.72902e-23	0.292524	3.39262e-07	NA	NA
AZD8055_CYTARABINE	AZD8055	CYTARABINE	0.379214	1.47611e-23	0.284711	3.05957e-12	NA	NA
CYTARABINE_FORETINIB	CYTARABINE	FORETINIB	0.357824	1.38163e-20	0.33534	9.21223e-17	NA	NA
CYTARABINE_YK-4-279	CYTARABINE	YK-4-279	0.461115	2.51873e-35	0.453073	2.96196e-31	NA	NA
ALISERTIB_CYTARABINE	ALISERTIB	CYTARABINE	0.461015	5.38141e-35	0.343836	1.10383e-17	NA	NA
BLEOMYCIN A2_CYTARABINE	BLEOMYCIN A2	CYTARABINE	0.466258	3.82407e-34	0.362636	6.01482e-18	NA	NA
CYTARABINE_NVP-ADW742	CYTARABINE	NVP-ADW742	0.336519	4.85933e-18	0.257667	2.03825e-10	NA	NA
AZD7762_CYTARABINE	AZD7762	CYTARABINE	0.342752	2.66703e-19	0.406141	0	NA	NA
CRIZOTINIB_CYTARABINE	CRIZOTINIB	CYTARABINE	0.389	2.90145e-24	0.351365	1.2958e-18	NA	NA
BMS-345541_CYTARABINE	BMS-345541	CYTARABINE	0.415848	1.73158e-27	0.318101	7.58676e-14	NA	NA
CYTARABINE_VORINOSTAT	CYTARABINE	VORINOSTAT	0.386433	1.38179e-23	0.300739	8.06617e-14	NA	NA
CYTARABINE_OXALIPLATIN	CYTARABINE	OXALIPLATIN	0.387451	2.35899e-24	0.455284	1.39893e-31	NA	NA
CYTARABINE_DACTOLISIB	CYTARABINE	DACTOLISIB	0.384142	9.16991e-18	0.417413	0	NA	NA
CYTARABINE_DOCETAXEL	CYTARABINE	DOCETAXEL	0.512019	4.07445e-22	0.402895	1.79338e-24	NA	NA
CYTARABINE_DINACICLIB	CYTARABINE	DINACICLIB	0.429743	2.61685e-16	0.27426	1.42049e-10	NA	NA
CYTARABINE_TOZASERTIB	CYTARABINE	TOZASERTIB	0.377514	0.000434326	0.444606	0.000954819	NA	NA
ERASTIN_PEVONEDISTAT	ERASTIN	PEVONEDISTAT	0.269688	5.00201e-12	NA	NA	0.257432	3.14351e-07
ERASTIN_TOZASERTIB	ERASTIN	TOZASERTIB	0.287681	0.00877439	NA	NA	0.259399	2.042e-07
BI-2536_DECITABINE	BI-2536	DECITABINE	0.32547	2.09347e-17	NA	NA	0.321691	1.83745e-12
DECITABINE_GW-843682X	DECITABINE	GW-843682X	0.335364	9.78035e-18	NA	NA	0.25067	5.41997e-08
DECITABINE_LY2183240	DECITABINE	LY2183240	0.27763	1.05785e-12	NA	NA	0.258816	1.77998e-08
DECITABINE_NSC632839	DECITABINE	NSC632839	0.264686	7.81025e-12	NA	NA	0.306099	2.93066e-11
DECITABINE_SN-38	DECITABINE	SN-38	0.298501	2.21699e-13	NA	NA	0.38417	1.7529e-12
DECITABINE_TRIPTOLIDE	DECITABINE	TRIPTOLIDE	0.254261	5.64287e-11	NA	NA	0.316051	5.21521e-11
DECITABINE_PEVONEDISTAT	DECITABINE	PEVONEDISTAT	0.271298	4.31961e-12	NA	NA	0.295122	1.06929e-10
DECITABINE_GEMCITABINE	DECITABINE	GEMCITABINE	0.463264	1.00733e-32	NA	NA	0.258516	3.4623e-07
DECITABINE_OLAPARIB	DECITABINE	OLAPARIB	0.296352	1.32895e-14	NA	NA	0.319096	1.82184e-12
DECITABINE_INDISULAM	DECITABINE	INDISULAM	0.290288	2.38997e-13	NA	NA	0.262101	9.61956e-09
DECITABINE_MK-1775	DECITABINE	MK-1775	0.334479	7.90971e-18	NA	NA	0.334948	1.04786e-13
DECITABINE_EVODIAMINE	DECITABINE	EVODIAMINE	0.343096	3.14903e-19	NA	NA	0.258068	2.26181e-08
DECITABINE_PHA-793887	DECITABINE	PHA-793887	0.462574	7.89097e-36	NA	NA	0.374176	7.80205e-17
DECITABINE_RIGOSERTIB	DECITABINE	RIGOSERTIB	0.356444	5.18768e-20	NA	NA	0.380732	2.19574e-17
DECITABINE_KW-2449	DECITABINE	KW-2449	0.295355	2.38092e-14	NA	NA	0.265608	8.40905e-09
DECITABINE_VORINOSTAT	DECITABINE	VORINOSTAT	0.353519	4.84563e-20	NA	NA	0.265796	5.62663e-09
BARASERTIB_DECITABINE	BARASERTIB	DECITABINE	0.454745	1.58189e-33	NA	NA	0.280102	6.95085e-10
DECITABINE_DOCETAXEL	DECITABINE	DOCETAXEL	0.361864	4.37382e-11	NA	NA	0.390346	1.90297e-18
DECITABINE_TIVANTINIB	DECITABINE	TIVANTINIB	0.34287	1.45802e-10	NA	NA	0.405657	6.32143e-20
AT13387_DECITABINE	AT13387	DECITABINE	0.399955	4.97525e-14	NA	NA	0.319904	1.50559e-12
DECITABINE_TOZASERTIB	DECITABINE	TOZASERTIB	0.418373	0.000101616	NA	NA	0.284838	3.47442e-10
CHIR-99021_FULVESTRANT	CHIR-99021	FULVESTRANT	0.295176	0.000102644	0.287779	0.000102749	NA	NA
ALISERTIB_CHIR-99021	ALISERTIB	CHIR-99021	0.270322	6.54019e-12	NA	NA	0.323682	7.11333e-12
BOSUTINIB_CHIR-99021	BOSUTINIB	CHIR-99021	0.273664	4.28078e-12	0.325456	9.86246e-06	NA	NA
BI-2536_GW-843682X	BI-2536	GW-843682X	0.647277	2.65107e-74	NA	NA	0.601822	0
BI-2536_SORAFENIB	BI-2536	SORAFENIB	0.263087	1.57459e-11	0.25066	7.04906e-12	NA	NA
BI-2536_SNX-2112	BI-2536	SNX-2112	0.46328	4.1779e-36	NA	NA	0.335304	2.30565e-13
BI-2536_LY2183240	BI-2536	LY2183240	0.643471	1.41169e-74	NA	NA	0.443829	0
BI-2536_NSC632839	BI-2536	NSC632839	0.440273	8.07228e-32	NA	NA	0.319791	3.13673e-12
BI-2536_SN-38	BI-2536	SN-38	0.432265	1.40323e-27	NA	NA	0.518341	0
BI-2536_TRIPTOLIDE	BI-2536	TRIPTOLIDE	0.349072	8.34346e-20	NA	NA	0.402248	0
BI-2536_PEVONEDISTAT	BI-2536	PEVONEDISTAT	0.415126	1.79568e-27	0.456003	1.63046e-38	0.367355	3.82646e-16
BI-2536_GEMCITABINE	BI-2536	GEMCITABINE	0.476518	2.86081e-34	0.378953	0	0.372342	8.58869e-14
BI-2536_TIPIFARNIB	BI-2536	TIPIFARNIB	0.315696	3.48182e-16	NA	NA	0.318036	4.65002e-12
BI-2536_BMS-754807	BI-2536	BMS-754807	0.354139	2.57025e-20	0.439309	7.62114e-36	NA	NA
BI-2536_DAPORINAD	BI-2536	DAPORINAD	0.351309	2.73538e-18	0.309176	2.19885e-11	NA	NA
BI-2536_MK-1775	BI-2536	MK-1775	0.57945	3.0417e-57	0.580885	2.85204e-67	0.343304	2.30847e-14
BI-2536_EVODIAMINE	BI-2536	EVODIAMINE	0.617591	1.85313e-68	NA	NA	0.484455	0
BI-2536_OBATOCLAX	BI-2536	OBATOCLAX	0.425398	7.27549e-30	0.360741	1.52987e-19	NA	NA
BI-2536_NVP-TAE684	BI-2536	NVP-TAE684	0.30734	2.71888e-15	NA	NA	0.285224	1.56547e-09
BI-2536_SNS-032	BI-2536	SNS-032	0.475717	3.7312e-35	NA	NA	0.256516	3.68715e-08
BI-2536_TW-37	BI-2536	TW-37	0.38558	1.76014e-23	0.316778	4.40493e-08	NA	NA
AZD8055_BI-2536	AZD8055	BI-2536	0.337195	8.96684e-19	0.270688	5.59886e-11	NA	NA
BI-2536_JQ1	BI-2536	JQ1	0.440183	4.84372e-32	0.319696	7.95675e-19	0.3608	8.77172e-15
BI-2536_FORETINIB	BI-2536	FORETINIB	0.376941	8.37906e-23	0.346336	1.01923e-21	NA	NA
BI-2536_OSI-930	BI-2536	OSI-930	0.276818	4.44002e-11	NA	NA	0.333528	9.21753e-13
BI-2536_YK-4-279	BI-2536	YK-4-279	0.645542	1.15597e-77	0.666171	1.98671e-94	NA	NA
BI-2536_IXAZOMIB	BI-2536	IXAZOMIB	0.299093	9.37126e-15	NA	NA	0.256839	2.09823e-08
ALISERTIB_BI-2536	ALISERTIB	BI-2536	0.572564	5.08263e-57	0.491056	2.17814e-45	0.494519	0
BI-2536_PHA-793887	BI-2536	PHA-793887	0.528414	1.13812e-47	NA	NA	0.451599	0
BI-2536_GSK461364	BI-2536	GSK461364	0.8649	1.18131e-185	NA	NA	0.66335	0
BI-2536_PF-573228	BI-2536	PF-573228	0.44774	7.0747e-33	NA	NA	0.271958	6.11002e-09
AZ3146_BI-2536	AZ3146	BI-2536	0.346197	7.68736e-19	NA	NA	0.27755	3.41666e-09
BI-2536_I-BET151	BI-2536	I-BET151	0.379528	1.84606e-23	NA	NA	0.28244	2.18437e-09
BI-2536_SB-743921	BI-2536	SB-743921	0.752356	3.28276e-119	NA	NA	0.617212	0
BI-2536_CLOFARABINE	BI-2536	CLOFARABINE	0.471193	2.13385e-37	NA	NA	0.310388	1.48496e-11
BARDOXOLONE_BI-2536	BARDOXOLONE	BI-2536	0.427196	3.01351e-26	NA	NA	0.276945	1.03462e-06
BI-2536_RIGOSERTIB	BI-2536	RIGOSERTIB	0.684375	7.65194e-87	NA	NA	0.468273	1.67758e-26
BI-2536_KW-2449	BI-2536	KW-2449	0.459432	1.76841e-34	NA	NA	0.277854	1.77719e-09
AZD7762_BI-2536	AZD7762	BI-2536	0.43709	1.04628e-31	0.386872	0	NA	NA
BI-2536_KX2-391	BI-2536	KX2-391	0.715028	3.54195e-100	NA	NA	0.556138	0
BI-2536_CRIZOTINIB	BI-2536	CRIZOTINIB	0.409012	6.34324e-27	0.446738	3.38726e-37	NA	NA
BI-2536_BMS-345541	BI-2536	BMS-345541	0.450143	3.25751e-32	0.290553	1.92428e-14	NA	NA
BI-2536_VORINOSTAT	BI-2536	VORINOSTAT	0.394194	1.60988e-24	0.396478	8.83886e-29	0.276133	1.33469e-09
AXITINIB_BI-2536	AXITINIB	BI-2536	0.441491	1.56541e-31	0.430323	0	NA	NA
BI-2536_OXALIPLATIN	BI-2536	OXALIPLATIN	0.298638	1.13547e-14	0.318248	1.08352e-18	NA	NA
BARASERTIB_BI-2536	BARASERTIB	BI-2536	0.42961	2.04623e-29	NA	NA	0.39171	1.30078e-18
BI-2536_DACTOLISIB	BI-2536	DACTOLISIB	0.357028	2.29602e-15	0.298061	2.20996e-16	NA	NA
BI-2536_HOMOHARRINGTONINE	BI-2536	HOMOHARRINGTONINE	0.520736	1.80224e-33	NA	NA	0.353658	4.35872e-15
BI-2536_MG-132	BI-2536	MG-132	0.371751	1.40416e-09	0.255149	2.42254e-12	NA	NA
BELINOSTAT_BI-2536	BELINOSTAT	BI-2536	0.45864	1.82177e-18	NA	NA	0.311582	6.63882e-12
BI-2536_CEDIRANIB	BI-2536	CEDIRANIB	0.25285	3.91262e-06	NA	NA	0.253341	3.89577e-08
BI-2536_DOCETAXEL	BI-2536	DOCETAXEL	0.75039	1.3307e-56	0.660874	4.50564e-93	0.490305	1.48241e-29
BI-2536_TIVANTINIB	BI-2536	TIVANTINIB	0.723131	3.60209e-54	NA	NA	0.426671	4.39513e-22
BI-2536_DINACICLIB	BI-2536	DINACICLIB	0.550897	1.38037e-27	0.425588	0	NA	NA
BI-2536_PF-3758309	BI-2536	PF-3758309	0.5848	9.38973e-32	NA	NA	0.400076	9.29116e-14
AT13387_BI-2536	AT13387	BI-2536	0.491788	4.49405e-21	NA	NA	0.277456	1.06089e-09
BI-2536_TOZASERTIB	BI-2536	TOZASERTIB	0.399606	0.000348665	0.499483	0	0.342197	2.82839e-14
BI-2536_GSK-J4	BI-2536	GSK-J4	0.420569	0.000196621	NA	NA	0.254843	3.82528e-08
GW-843682X_SNX-2112	GW-843682X	SNX-2112	0.369722	1.29462e-21	NA	NA	0.301641	5.17975e-11
GW-843682X_LY2183240	GW-843682X	LY2183240	0.435328	2.52992e-29	NA	NA	0.421841	0
GW-843682X_NSC632839	GW-843682X	NSC632839	0.515595	3.90395e-43	NA	NA	0.276405	2.09469e-09
GW-843682X_SN-38	GW-843682X	SN-38	0.432436	1.3233e-26	NA	NA	0.494425	0
GW-843682X_TRIPTOLIDE	GW-843682X	TRIPTOLIDE	0.2845	6.75806e-13	NA	NA	0.305101	2.82696e-10
GEMCITABINE_GW-843682X	GEMCITABINE	GW-843682X	0.442255	4.99458e-28	NA	NA	0.398297	2.73482e-17
GW-843682X_MK-1775	GW-843682X	MK-1775	0.589706	2.20626e-57	NA	NA	0.337984	5.716e-14
EVODIAMINE_GW-843682X	EVODIAMINE	GW-843682X	0.627352	2.87465e-68	NA	NA	0.50494	0
GW-843682X_JQ1	GW-843682X	JQ1	0.341759	2.73116e-18	NA	NA	0.282046	2.20805e-09
GW-843682X_OSI-930	GW-843682X	OSI-930	0.306133	7.10559e-13	NA	NA	0.306828	5.74982e-11
ALISERTIB_GW-843682X	ALISERTIB	GW-843682X	0.551496	3.13559e-50	NA	NA	0.440793	0
GW-843682X_PHA-793887	GW-843682X	PHA-793887	0.459072	1.94344e-33	NA	NA	0.332311	2.71013e-13
GW-843682X_QUIZARTINIB	GW-843682X	QUIZARTINIB	0.285056	5.56744e-13	NA	NA	0.289793	5.36821e-10
GSK461364_GW-843682X	GSK461364	GW-843682X	0.700377	1.41809e-87	NA	NA	0.579996	0
AZ3146_GW-843682X	AZ3146	GW-843682X	0.521971	1.11056e-42	NA	NA	0.260823	2.8556e-08
GW-843682X_SB-743921	GW-843682X	SB-743921	0.597215	8.32236e-61	NA	NA	0.545197	0
BARDOXOLONE_GW-843682X	BARDOXOLONE	GW-843682X	0.417783	5.16148e-24	NA	NA	0.263448	3.35783e-06
GW-843682X_RIGOSERTIB	GW-843682X	RIGOSERTIB	0.545185	3.87376e-48	NA	NA	0.443375	1.13886e-23
GW-843682X_KX2-391	GW-843682X	KX2-391	0.525215	3.47887e-45	NA	NA	0.521433	0
BARASERTIB_GW-843682X	BARASERTIB	GW-843682X	0.480121	2.88214e-36	NA	NA	0.337533	5.8314e-14
DOCETAXEL_GW-843682X	DOCETAXEL	GW-843682X	0.653331	2.74369e-37	NA	NA	0.378442	2.38197e-17
GW-843682X_TIVANTINIB	GW-843682X	TIVANTINIB	0.603602	9.48026e-33	NA	NA	0.352589	3.8067e-15
NERATINIB_VANDETANIB	NERATINIB	VANDETANIB	0.679858	4.19706e-86	NA	NA	0.339056	5.67261e-14
SARACATINIB_VANDETANIB	SARACATINIB	VANDETANIB	0.621838	7.82295e-68	NA	NA	0.394523	8.3343e-19
AFATINIB_VANDETANIB	AFATINIB	VANDETANIB	0.617149	1.51563e-61	NA	NA	0.345378	2.47452e-14
CANERTINIB_VANDETANIB	CANERTINIB	VANDETANIB	0.557933	4.03936e-51	NA	NA	0.434954	5.05815e-23
VANDETANIB_WZ8040	VANDETANIB	WZ8040	0.576336	8.65575e-51	NA	NA	0.283246	1.28286e-09
BOSUTINIB_VANDETANIB	BOSUTINIB	VANDETANIB	0.578125	1.33611e-55	NA	NA	0.32475	3.4315e-12
LAPATINIB_VANDETANIB	LAPATINIB	VANDETANIB	0.661015	9.62705e-76	NA	NA	0.286599	2.79571e-10
GEFITINIB_VANDETANIB	GEFITINIB	VANDETANIB	0.60021	8.94651e-61	NA	NA	0.391898	2.66948e-18
PD-153035_VANDETANIB	PD-153035	VANDETANIB	0.500364	1.43115e-29	NA	NA	0.253549	9.18249e-08
IBRUTINIB_VANDETANIB	IBRUTINIB	VANDETANIB	0.569906	4.37945e-39	NA	NA	0.410453	2.77439e-20
ALPELISIB_VANDETANIB	ALPELISIB	VANDETANIB	0.412715	2.79683e-19	NA	NA	0.256893	2.54057e-08
VANDETANIB_WZ4002	VANDETANIB	WZ4002	0.608384	1.07798e-45	NA	NA	0.264123	2.00171e-08
NILOTINIB_SORAFENIB	NILOTINIB	SORAFENIB	0.324468	8.67476e-17	0.271226	3.12945e-14	NA	NA
SORAFENIB_TIVOZANIB	SORAFENIB	TIVOZANIB	0.382114	3.3975e-23	NA	NA	0.34012	3.21701e-14
OBATOCLAX_SORAFENIB	OBATOCLAX	SORAFENIB	0.346545	2.20039e-19	0.274236	4.69675e-12	NA	NA
SORAFENIB_TW-37	SORAFENIB	TW-37	0.528972	7.50333e-46	0.283514	7.07646e-07	NA	NA
REGORAFENIB_SORAFENIB	REGORAFENIB	SORAFENIB	0.648935	1.11714e-74	NA	NA	0.325018	3.78451e-13
AXITINIB_SORAFENIB	AXITINIB	SORAFENIB	0.449368	1.22494e-32	0.300158	3.83773e-17	0.265161	4.54585e-09
OXALIPLATIN_SORAFENIB	OXALIPLATIN	SORAFENIB	0.328102	2.23316e-17	0.279154	4.91458e-15	NA	NA
LY2183240_SNX-2112	LY2183240	SNX-2112	0.392206	1.34275e-24	NA	NA	0.269034	5.04465e-09
NSC632839_SNX-2112	NSC632839	SNX-2112	0.40123	2.41406e-26	NA	NA	0.318136	3.6853e-12
SN-38_SNX-2112	SN-38	SNX-2112	0.408304	7.87115e-25	NA	NA	0.453514	0
SNX-2112_TRIPTOLIDE	SNX-2112	TRIPTOLIDE	0.297266	1.0431e-14	NA	NA	0.36015	2.97577e-14
PEVONEDISTAT_SNX-2112	PEVONEDISTAT	SNX-2112	0.421897	1.14513e-28	NA	NA	0.267992	4.85556e-09
GEMCITABINE_SNX-2112	GEMCITABINE	SNX-2112	0.395186	2.42103e-23	NA	NA	0.336288	2.52718e-11
SNX-2112_TIPIFARNIB	SNX-2112	TIPIFARNIB	0.283031	2.61186e-13	NA	NA	0.419997	0
EVODIAMINE_SNX-2112	EVODIAMINE	SNX-2112	0.386355	2.76178e-24	NA	NA	0.314924	7.25549e-12
NVP-TAE684_SNX-2112	NVP-TAE684	SNX-2112	0.312668	7.22992e-16	NA	NA	0.251483	8.69035e-08
SNS-032_SNX-2112	SNS-032	SNX-2112	0.367398	1.20935e-20	NA	NA	0.28405	6.57891e-10
SNX-2112_TW-37	SNX-2112	TW-37	0.3024	1.10547e-14	NA	NA	0.266453	7.39675e-09
AZD8055_SNX-2112	AZD8055	SNX-2112	0.29656	1.05433e-14	NA	NA	0.274576	3.40057e-09
OSI-930_SNX-2112	OSI-930	SNX-2112	0.292557	2.69483e-12	NA	NA	0.349939	3.17343e-14
IXAZOMIB_SNX-2112	IXAZOMIB	SNX-2112	0.253235	7.00914e-11	NA	NA	0.277135	1.36122e-09
ALISERTIB_SNX-2112	ALISERTIB	SNX-2112	0.451552	7.97813e-34	NA	NA	0.336802	1.30547e-13
PHA-793887_SNX-2112	PHA-793887	SNX-2112	0.444541	9.1504e-33	NA	NA	0.458078	0
GSK461364_SNX-2112	GSK461364	SNX-2112	0.460379	1.21379e-33	NA	NA	0.352153	1.21095e-14
PF-573228_SNX-2112	PF-573228	SNX-2112	0.456115	1.85769e-34	NA	NA	0.325426	2.45006e-12
AZ3146_SNX-2112	AZ3146	SNX-2112	0.304673	9.66717e-15	NA	NA	0.334587	3.98487e-13
SB-743921_SNX-2112	SB-743921	SNX-2112	0.431901	7.11293e-31	NA	NA	0.427803	1.08085e-09
CLOFARABINE_SNX-2112	CLOFARABINE	SNX-2112	0.418223	3.67528e-29	NA	NA	0.289826	3.13208e-10
BARDOXOLONE_SNX-2112	BARDOXOLONE	SNX-2112	0.376054	2.02525e-20	NA	NA	0.34983	4.94198e-10
RIGOSERTIB_SNX-2112	RIGOSERTIB	SNX-2112	0.413431	4.06364e-27	NA	NA	0.299415	4.80997e-11
KW-2449_SNX-2112	KW-2449	SNX-2112	0.38422	8.36092e-24	NA	NA	0.342487	7.7944e-14
KX2-391_SNX-2112	KX2-391	SNX-2112	0.389676	1.44657e-24	NA	NA	0.330597	7.82928e-13
SNX-2112_TG-101348	SNX-2112	TG-101348	0.298061	1.47921e-14	NA	NA	0.251285	7.76957e-08
BMS-345541_SNX-2112	BMS-345541	SNX-2112	0.374024	3.74471e-22	NA	NA	0.275513	2.65644e-09
BARASERTIB_SNX-2112	BARASERTIB	SNX-2112	0.395039	6.34107e-25	NA	NA	0.287544	2.32424e-10
HOMOHARRINGTONINE_SNX-2112	HOMOHARRINGTONINE	SNX-2112	0.361813	5.94879e-16	NA	NA	0.300921	3.29173e-11
KPT185_SNX-2112	KPT185	SNX-2112	0.349001	8.56328e-15	NA	NA	0.300357	5.7181e-11
CEDIRANIB_SNX-2112	CEDIRANIB	SNX-2112	0.263479	1.12163e-06	NA	NA	0.256169	2.53905e-08
DOCETAXEL_SNX-2112	DOCETAXEL	SNX-2112	0.437335	4.70778e-16	NA	NA	0.294034	8.70527e-11
DINACICLIB_SNX-2112	DINACICLIB	SNX-2112	0.347267	5.51018e-11	NA	NA	0.311517	5.17139e-12
PF-3758309_SNX-2112	PF-3758309	SNX-2112	0.436953	3.81287e-17	NA	NA	0.404882	3.67043e-14
AT13387_SNX-2112	AT13387	SNX-2112	0.796059	5.91339e-74	NA	NA	0.372136	9.3993e-17
NILOTINIB_TW-37	NILOTINIB	TW-37	0.388619	3.56256e-23	NA	NA	0.251118	1.40196e-07
NILOTINIB_QUIZARTINIB	NILOTINIB	QUIZARTINIB	0.396557	9.58211e-25	NA	NA	0.260995	5.35052e-08
CD-437_SN-38	CD-437	SN-38	0.616105	1.70251e-61	NA	NA	0.279103	5.8199e-07
CD-437_NVP-TAE684	CD-437	NVP-TAE684	0.292751	7.75825e-14	NA	NA	0.261539	3.12907e-08
GW-405833_PAC-1	GW-405833	PAC-1	0.365613	1.0694e-20	NA	NA	0.251367	1.84057e-07
GW-405833_JQ1	GW-405833	JQ1	0.446146	2.19061e-32	NA	NA	0.276435	1.1828e-08
GW-405833_SKEPINONE-L	GW-405833	SKEPINONE-L	0.438233	1.22893e-16	NA	NA	0.271987	1.75353e-08
LY2183240_SN-38	LY2183240	SN-38	0.475571	8.7129e-34	NA	NA	0.463484	0
LY2183240_TRIPTOLIDE	LY2183240	TRIPTOLIDE	0.344356	7.70529e-19	NA	NA	0.322493	2.20027e-11
LY2183240_PEVONEDISTAT	LY2183240	PEVONEDISTAT	0.381309	8.70253e-23	NA	NA	0.302143	2.9957e-11
GEMCITABINE_LY2183240	GEMCITABINE	LY2183240	0.469585	1.03631e-32	NA	NA	0.417512	0
INDISULAM_LY2183240	INDISULAM	LY2183240	0.414936	1.0594e-26	NA	NA	0.281439	5.97e-10
LY2183240_TIPIFARNIB	LY2183240	TIPIFARNIB	0.414437	3.26254e-27	NA	NA	0.360286	1.89066e-15
LY2183240_SERDEMETAN	LY2183240	SERDEMETAN	0.335029	3.99145e-17	NA	NA	0.294273	1.98014e-07
LY2183240_MK-1775	LY2183240	MK-1775	0.441944	1.19374e-30	NA	NA	0.30755	8.9193e-12
EVODIAMINE_LY2183240	EVODIAMINE	LY2183240	0.56118	3.19414e-53	NA	NA	0.445191	0
LY2183240_TW-37	LY2183240	TW-37	0.37621	7.62932e-22	NA	NA	0.27784	1.93212e-09
JQ1_LY2183240	JQ1	LY2183240	0.332957	7.94101e-18	NA	NA	0.307105	5.51787e-11
LY2183240_OSI-930	LY2183240	OSI-930	0.286186	1.39645e-11	NA	NA	0.385489	0
IXAZOMIB_LY2183240	IXAZOMIB	LY2183240	0.340992	1.4547e-18	NA	NA	0.345823	1.69731e-14
ALISERTIB_LY2183240	ALISERTIB	LY2183240	0.514917	1.51681e-43	NA	NA	0.4976	0
LY2183240_PHA-793887	LY2183240	PHA-793887	0.443434	6.37551e-32	NA	NA	0.379247	0
LY2183240_QUIZARTINIB	LY2183240	QUIZARTINIB	0.262117	3.2426e-11	NA	NA	0.327503	1.55744e-12
GSK461364_LY2183240	GSK461364	LY2183240	0.648148	3.8744e-73	NA	NA	0.456126	0
LY2183240_PF-573228	LY2183240	PF-573228	0.363975	3.87829e-21	NA	NA	0.322179	3.91038e-12
AZ3146_LY2183240	AZ3146	LY2183240	0.284941	8.3946e-13	NA	NA	0.33085	1.00672e-12
LY2183240_SB-743921	LY2183240	SB-743921	0.632661	1.23667e-71	NA	NA	0.502343	0
CLOFARABINE_LY2183240	CLOFARABINE	LY2183240	0.459889	1.68223e-34	NA	NA	0.317628	4.45864e-12
BARDOXOLONE_LY2183240	BARDOXOLONE	LY2183240	0.450771	1.10838e-28	NA	NA	0.261245	4.07186e-06
LY2183240_RIGOSERTIB	LY2183240	RIGOSERTIB	0.671665	3.34733e-80	NA	NA	0.434973	6.91657e-23
KW-2449_LY2183240	KW-2449	LY2183240	0.400808	1.47358e-25	NA	NA	0.292897	2.00208e-10
KX2-391_LY2183240	KX2-391	LY2183240	0.690939	3.81348e-89	NA	NA	0.520458	0
AXITINIB_LY2183240	AXITINIB	LY2183240	0.533892	2.04581e-47	NA	NA	0.295988	6.44515e-11
KI8751_LY2183240	KI8751	LY2183240	0.312239	2.77526e-15	NA	NA	0.281327	1.5337e-09
LY2183240_OXALIPLATIN	LY2183240	OXALIPLATIN	0.341862	9.73602e-19	NA	NA	0.250503	9.15028e-08
BARASERTIB_LY2183240	BARASERTIB	LY2183240	0.414551	1.47145e-27	NA	NA	0.324832	4.90666e-13
HOMOHARRINGTONINE_LY2183240	HOMOHARRINGTONINE	LY2183240	0.514988	1.0389e-31	NA	NA	0.29255	1.14324e-10
KPT185_LY2183240	KPT185	LY2183240	0.478329	4.73774e-27	NA	NA	0.280797	8.81928e-10
CEDIRANIB_LY2183240	CEDIRANIB	LY2183240	0.283915	1.55134e-07	NA	NA	0.263765	8.77647e-09
DOCETAXEL_LY2183240	DOCETAXEL	LY2183240	0.650769	2.32219e-38	NA	NA	0.3427	2.13188e-14
LY2183240_TIVANTINIB	LY2183240	TIVANTINIB	0.683367	9.8195e-47	NA	NA	0.420439	1.34307e-21
LY2183240_PF-3758309	LY2183240	PF-3758309	0.396014	7.75351e-14	NA	NA	0.271557	7.99981e-07
AT13387_LY2183240	AT13387	LY2183240	0.402691	4.22561e-14	NA	NA	0.270355	2.57156e-09
LY2183240_TOZASERTIB	LY2183240	TOZASERTIB	0.537701	3.22269e-07	NA	NA	0.339911	3.34237e-14
NSC632839_SN-38	NSC632839	SN-38	0.388403	4.15076e-22	NA	NA	0.379101	8.0826e-12
NSC632839_TRIPTOLIDE	NSC632839	TRIPTOLIDE	0.408438	3.98428e-27	NA	NA	0.330821	6.3031e-12
NSC632839_TIPIFARNIB	NSC632839	TIPIFARNIB	0.342191	6.55062e-19	NA	NA	0.307184	2.35354e-11
EVODIAMINE_NSC632839	EVODIAMINE	NSC632839	0.518972	1.74016e-45	NA	NA	0.282283	1.04294e-09
JQ1_NSC632839	JQ1	NSC632839	0.32736	1.67903e-17	NA	NA	0.279106	2.91625e-09
NSC632839_OSI-930	NSC632839	OSI-930	0.302354	4.76953e-13	NA	NA	0.296873	2.66814e-10
ALISERTIB_NSC632839	ALISERTIB	NSC632839	0.430945	4.67298e-30	NA	NA	0.29736	7.97929e-11
NSC632839_PHA-793887	NSC632839	PHA-793887	0.443455	1.68552e-32	NA	NA	0.342378	4.84035e-14
GSK461364_NSC632839	GSK461364	NSC632839	0.461802	1.32696e-33	NA	NA	0.257203	2.91195e-08
AZ3146_NSC632839	AZ3146	NSC632839	0.340721	3.09047e-18	NA	NA	0.314462	1.40757e-11
BARDOXOLONE_NSC632839	BARDOXOLONE	NSC632839	0.438088	1.97953e-27	NA	NA	0.288356	3.90716e-07
KW-2449_NSC632839	KW-2449	NSC632839	0.365711	1.69839e-21	NA	NA	0.25228	6.00275e-08
KX2-391_NSC632839	KX2-391	NSC632839	0.456199	1.17893e-33	NA	NA	0.314005	1.77215e-11
NSC632839_PF-3758309	NSC632839	PF-3758309	0.415067	3.92631e-15	NA	NA	0.314182	9.22659e-09
SN-38_TRIPTOLIDE	SN-38	TRIPTOLIDE	0.340423	4.28852e-17	NA	NA	0.46594	0
PEVONEDISTAT_SN-38	PEVONEDISTAT	SN-38	0.472102	1.195e-32	0.295741	1.38659e-16	0.300333	5.47398e-08
PAC-1_SN-38	PAC-1	SN-38	0.299555	2.91993e-13	NA	NA	0.273893	1.21378e-06
GEMCITABINE_SN-38	GEMCITABINE	SN-38	0.725184	1.77076e-86	0.619563	6.32911e-81	0.541699	0
OLAPARIB_SN-38	OLAPARIB	SN-38	0.456979	5.17932e-31	NA	NA	0.368759	1.20122e-11
SN-38_TIPIFARNIB	SN-38	TIPIFARNIB	0.36019	5.79071e-19	NA	NA	0.303917	5.59382e-08
SERDEMETAN_SN-38	SERDEMETAN	SN-38	0.332171	1.56925e-15	0.318347	4.95101e-19	0.27393	6.92094e-05
MK-1775_SN-38	MK-1775	SN-38	0.374328	4.55531e-20	NA	NA	0.317663	6.53967e-09
EVODIAMINE_SN-38	EVODIAMINE	SN-38	0.403717	1.0222e-23	NA	NA	0.543997	0
NVP-TAE684_SN-38	NVP-TAE684	SN-38	0.266107	1.3982e-10	NA	NA	0.319136	2.11638e-08
SN-38_TW-37	SN-38	TW-37	0.393271	5.69454e-22	NA	NA	0.321596	1.04546e-08
JQ1_SN-38	JQ1	SN-38	0.265974	9.10914e-11	NA	NA	0.286553	6.80005e-07
IXAZOMIB_SN-38	IXAZOMIB	SN-38	0.295704	5.49561e-13	NA	NA	0.379847	3.02439e-12
ALISERTIB_SN-38	ALISERTIB	SN-38	0.466085	3.44792e-32	0.311993	2.14597e-18	0.483763	0
PHA-793887_SN-38	PHA-793887	SN-38	0.389605	2.77905e-22	NA	NA	0.512136	0
GSK461364_SN-38	GSK461364	SN-38	0.453203	3.2718e-29	NA	NA	0.589819	0
PF-573228_SN-38	PF-573228	SN-38	0.359182	5.56568e-19	NA	NA	0.350167	4.44211e-10
AZ3146_SN-38	AZ3146	SN-38	0.252021	2.11777e-09	NA	NA	0.360532	1.77109e-10
SB-743921_SN-38	SB-743921	SN-38	0.445864	1.96402e-29	NA	NA	0.443406	7.18719e-08
CLOFARABINE_SN-38	CLOFARABINE	SN-38	0.728142	2.23864e-97	NA	NA	0.452311	0
BARDOXOLONE_SN-38	BARDOXOLONE	SN-38	0.396352	9.58211e-21	NA	NA	0.289331	2.43803e-05
RIGOSERTIB_SN-38	RIGOSERTIB	SN-38	0.421774	2.91935e-25	NA	NA	0.499276	2.91098e-21
KW-2449_SN-38	KW-2449	SN-38	0.294963	6.6134e-13	NA	NA	0.328796	3.73138e-09
SN-38_WP1130	SN-38	WP1130	0.35287	5.56678e-18	NA	NA	0.295094	1.14584e-07
KX2-391_SN-38	KX2-391	SN-38	0.437657	7.71742e-28	NA	NA	0.518314	0
BMS-345541_SN-38	BMS-345541	SN-38	0.356908	4.36823e-18	0.352898	8.21931e-22	0.250691	1.0366e-05
SN-38_VORINOSTAT	SN-38	VORINOSTAT	0.289893	1.68897e-12	0.261545	3.27241e-13	0.255279	3.73579e-06
OXALIPLATIN_SN-38	OXALIPLATIN	SN-38	0.340659	5.22373e-17	0.319531	2.09254e-19	NA	NA
BARASERTIB_SN-38	BARASERTIB	SN-38	0.328379	7.56059e-16	NA	NA	0.340835	3.80882e-10
HOMOHARRINGTONINE_SN-38	HOMOHARRINGTONINE	SN-38	0.411468	1.30091e-17	NA	NA	0.316181	9.11847e-09
KPT185_SN-38	KPT185	SN-38	0.474893	1.48027e-23	NA	NA	0.337008	1.0658e-09
BELINOSTAT_SN-38	BELINOSTAT	SN-38	0.309248	5.03183e-08	NA	NA	0.317902	7.49804e-09
DOCETAXEL_SN-38	DOCETAXEL	SN-38	0.527224	1.01682e-21	0.289413	4.71054e-16	0.412358	1.58495e-14
SN-38_TIVANTINIB	SN-38	TIVANTINIB	0.457619	1.12648e-16	NA	NA	0.413241	1.37611e-14
DINACICLIB_SN-38	DINACICLIB	SN-38	0.327601	6.55628e-09	0.259965	3.37614e-12	0.256966	3.20545e-06
PF-3758309_SN-38	PF-3758309	SN-38	0.346231	8.10823e-10	NA	NA	0.356162	2.81772e-08
AT13387_SN-38	AT13387	SN-38	0.28866	4.97254e-07	NA	NA	0.287455	1.74503e-07
SN-38_TOZASERTIB	SN-38	TOZASERTIB	0.421897	9.70751e-05	0.516217	0	0.336981	6.15591e-10
BMS-754807_MK-2206	BMS-754807	MK-2206	0.312071	4.36151e-15	0.320611	1.94297e-19	NA	NA
MK-2206_SERDEMETAN	MK-2206	SERDEMETAN	0.403261	2.31105e-24	0.329186	1.93995e-20	NA	NA
MK-2206_PRIMA-1-MET	MK-2206	PRIMA-1-MET	0.385822	1.17218e-11	0.300702	3.70069e-16	NA	NA
AFATINIB_MK-2206	AFATINIB	MK-2206	0.319444	8.95038e-15	0.370988	2.62606e-26	NA	NA
AZD8055_MK-2206	AZD8055	MK-2206	0.422724	7.02567e-28	0.508438	3.08408e-40	NA	NA
JQ1_MK-2206	JQ1	MK-2206	0.369163	4.91837e-21	0.255867	1.04999e-12	NA	NA
FORETINIB_MK-2206	FORETINIB	MK-2206	0.30934	9.98712e-15	0.321188	1.75545e-19	NA	NA
AZD6482_MK-2206	AZD6482	MK-2206	0.463161	9.18133e-34	0.557331	0	NA	NA
MK-2206_PICTILISIB	MK-2206	PICTILISIB	0.615648	2.50658e-65	0.654991	8.28562e-95	0.258283	1.93405e-08
I-BET-762_MK-2206	I-BET-762	MK-2206	0.297802	6.44087e-14	0.257921	3.80556e-12	NA	NA
MK-2206_NVP-ADW742	MK-2206	NVP-ADW742	0.334008	7.65746e-17	0.368065	9.8974e-26	NA	NA
MK-2206_TEMSIROLIMUS	MK-2206	TEMSIROLIMUS	0.529673	5.03292e-23	0.408496	3.60506e-31	NA	NA
MK-2206_OSI-027	MK-2206	OSI-027	0.428136	9.22071e-29	0.320728	1.21275e-19	NA	NA
LINSITINIB_MK-2206	LINSITINIB	MK-2206	0.269827	1.55029e-11	0.269051	3.89449e-14	NA	NA
BMS-536924_MK-2206	BMS-536924	MK-2206	0.274664	1.33065e-11	0.261241	2.71473e-13	NA	NA
CRIZOTINIB_MK-2206	CRIZOTINIB	MK-2206	0.360258	3.66768e-20	0.38394	3.0574e-28	NA	NA
LAPATINIB_MK-2206	LAPATINIB	MK-2206	0.288283	1.73773e-12	0.428333	2.14979e-35	NA	NA
MK-2206_VORINOSTAT	MK-2206	VORINOSTAT	0.275787	1.04729e-11	0.272519	2.16234e-14	NA	NA
DACTOLISIB_MK-2206	DACTOLISIB	MK-2206	0.448732	3.46748e-23	0.478849	1.05671e-44	NA	NA
IBRUTINIB_MK-2206	IBRUTINIB	MK-2206	0.357447	1.82369e-14	0.313195	2.03049e-17	NA	NA
ALPELISIB_MK-2206	ALPELISIB	MK-2206	0.555851	6.51762e-36	0.601461	3.77071e-76	NA	NA
CEDIRANIB_MK-2206	CEDIRANIB	MK-2206	0.296924	7.13671e-08	0.351203	2.0068e-23	NA	NA
GEMCITABINE_TRIPTOLIDE	GEMCITABINE	TRIPTOLIDE	0.325493	8.83704e-16	NA	NA	0.336157	1.40834e-10
TIPIFARNIB_TRIPTOLIDE	TIPIFARNIB	TRIPTOLIDE	0.354614	2.60099e-20	NA	NA	0.255289	1.25287e-07
SERDEMETAN_TRIPTOLIDE	SERDEMETAN	TRIPTOLIDE	0.386231	3.89566e-23	NA	NA	0.256017	1.59659e-05
EVODIAMINE_TRIPTOLIDE	EVODIAMINE	TRIPTOLIDE	0.324566	4.55916e-17	NA	NA	0.306108	2.5828e-10
NVP-TAE684_TRIPTOLIDE	NVP-TAE684	TRIPTOLIDE	0.268062	8.51384e-12	NA	NA	0.263264	9.47531e-08
AZD8055_TRIPTOLIDE	AZD8055	TRIPTOLIDE	0.320314	7.85398e-17	NA	NA	0.26626	4.77709e-08
JQ1_TRIPTOLIDE	JQ1	TRIPTOLIDE	0.301328	6.70489e-15	NA	NA	0.342829	3.13571e-12
ALISERTIB_TRIPTOLIDE	ALISERTIB	TRIPTOLIDE	0.279599	7.20987e-13	NA	NA	0.342438	8.2676e-13
PHA-793887_TRIPTOLIDE	PHA-793887	TRIPTOLIDE	0.46839	2.53944e-36	NA	NA	0.527752	0
GSK461364_TRIPTOLIDE	GSK461364	TRIPTOLIDE	0.326955	1.22513e-16	NA	NA	0.320465	3.90875e-11
I-BET151_TRIPTOLIDE	I-BET151	TRIPTOLIDE	0.309862	1.09604e-15	NA	NA	0.254483	4.58309e-07
CLOFARABINE_TRIPTOLIDE	CLOFARABINE	TRIPTOLIDE	0.328263	1.01461e-17	NA	NA	0.26261	7.08385e-08
BARDOXOLONE_TRIPTOLIDE	BARDOXOLONE	TRIPTOLIDE	0.279522	1.86168e-11	NA	NA	0.328794	2.13336e-08
RIGOSERTIB_TRIPTOLIDE	RIGOSERTIB	TRIPTOLIDE	0.270058	1.05051e-11	NA	NA	0.280207	5.82045e-09
KX2-391_TRIPTOLIDE	KX2-391	TRIPTOLIDE	0.370428	6.84461e-22	NA	NA	0.365029	2.94133e-14
HOMOHARRINGTONINE_TRIPTOLIDE	HOMOHARRINGTONINE	TRIPTOLIDE	0.546562	1.41757e-37	NA	NA	0.257307	8.90212e-08
KPT185_TRIPTOLIDE	KPT185	TRIPTOLIDE	0.481335	4.72542e-28	NA	NA	0.311418	8.98289e-11
DOCETAXEL_TRIPTOLIDE	DOCETAXEL	TRIPTOLIDE	0.387663	1.25152e-12	NA	NA	0.258305	7.62756e-08
TIVANTINIB_TRIPTOLIDE	TIVANTINIB	TRIPTOLIDE	0.453022	4.19064e-18	NA	NA	0.28632	2.19008e-09
PF-3758309_TRIPTOLIDE	PF-3758309	TRIPTOLIDE	0.513166	7.82789e-24	NA	NA	0.493978	0
AT13387_TRIPTOLIDE	AT13387	TRIPTOLIDE	0.275825	3.71695e-07	NA	NA	0.271838	1.50163e-08
GSK-J4_TRIPTOLIDE	GSK-J4	TRIPTOLIDE	0.388883	0.000338598	NA	NA	0.260485	8.75927e-08
NUTLIN-3_TIPIFARNIB	NUTLIN-3	TIPIFARNIB	0.25239	1.59624e-10	NA	NA	0.294482	4.1651e-10
NUTLIN-3_SERDEMETAN	NUTLIN-3	SERDEMETAN	0.397307	4.75124e-24	0.309852	3.56183e-18	0.264579	6.68785e-06
BLEOMYCIN A2_NUTLIN-3	BLEOMYCIN A2	NUTLIN-3	0.26352	6.81433e-11	0.30962	5.66206e-14	NA	NA
NUTLIN-3_RAF265	NUTLIN-3	RAF265	0.255997	5.93264e-09	NA	NA	0.271195	1.47209e-08
NUTLIN-3_OXALIPLATIN	NUTLIN-3	OXALIPLATIN	0.330529	1.33414e-17	0.30086	1.89556e-17	0.303951	3.48274e-10
BORTEZOMIB_YK-4-279	BORTEZOMIB	YK-4-279	0.294681	3.29809e-14	0.274975	1.33927e-14	NA	NA
BORTEZOMIB_IXAZOMIB	BORTEZOMIB	IXAZOMIB	0.853432	2.6227e-179	NA	NA	0.430719	6.37506e-23
BORTEZOMIB_RIGOSERTIB	BORTEZOMIB	RIGOSERTIB	0.252683	1.85865e-10	NA	NA	0.327986	2.52187e-13
BORTEZOMIB_DACTOLISIB	BORTEZOMIB	DACTOLISIB	0.272182	3.74402e-09	0.30206	1.95739e-17	NA	NA
BORTEZOMIB_MG-132	BORTEZOMIB	MG-132	0.740706	1.78124e-42	0.69628	7.73884e-111	NA	NA
BORTEZOMIB_DOCETAXEL	BORTEZOMIB	DOCETAXEL	0.255151	8.19141e-06	0.263301	1.80216e-13	0.311404	3.29867e-12
BORTEZOMIB_TIVANTINIB	BORTEZOMIB	TIVANTINIB	0.282901	2.77248e-07	NA	NA	0.267507	2.71246e-09
ABT737_BMS-754807	ABT737	BMS-754807	0.291428	4.50358e-13	0.281285	5.14979e-15	NA	NA
ABT737_NAVITOCLAX	ABT737	NAVITOCLAX	0.719341	1.24815e-94	0.684031	2.1256e-105	0.27343	3.70324e-09
ABT737_VENETOCLAX	ABT737	VENETOCLAX	0.402793	3.66525e-15	0.423597	2.57656e-34	NA	NA
PI-103_TIPIFARNIB	PI-103	TIPIFARNIB	0.47429	3.73785e-37	NA	NA	0.254127	5.88866e-08
PI-103_ZSTK474	PI-103	ZSTK474	0.53131	4.88027e-47	NA	NA	0.263331	2.08336e-08
KU-0063794_PI-103	KU-0063794	PI-103	0.418689	3.93213e-28	NA	NA	0.303462	5.52514e-11
AZD8055_PI-103	AZD8055	PI-103	0.400879	3.83247e-26	NA	NA	0.375995	4.23642e-16
BMS-345541_PI-103	BMS-345541	PI-103	0.321703	2.1481e-16	NA	NA	0.313054	2.92019e-11
ETP-46464_PI-103	ETP-46464	PI-103	0.466693	6.9997e-26	NA	NA	0.282681	9.07143e-10
PARTHENOLIDE_TIPIFARNIB	PARTHENOLIDE	TIPIFARNIB	0.533679	1.08705e-45	NA	NA	0.322373	7.18686e-11
GEMCITABINE_PEVONEDISTAT	GEMCITABINE	PEVONEDISTAT	0.461031	3.09031e-31	0.510057	4.81017e-51	0.281917	2.15997e-08
DAPORINAD_PEVONEDISTAT	DAPORINAD	PEVONEDISTAT	0.262499	2.25608e-10	0.329709	2.97191e-13	NA	NA
MK-1775_PEVONEDISTAT	MK-1775	PEVONEDISTAT	0.308821	6.35064e-15	0.377845	4.57849e-27	NA	NA
EVODIAMINE_PEVONEDISTAT	EVODIAMINE	PEVONEDISTAT	0.345739	5.47716e-19	NA	NA	0.267628	5.72156e-09
OBATOCLAX_PEVONEDISTAT	OBATOCLAX	PEVONEDISTAT	0.295744	3.8357e-14	0.342712	2.62552e-18	0.285191	3.44415e-10
PEVONEDISTAT_YK-4-279	PEVONEDISTAT	YK-4-279	0.374295	2.0392e-22	0.457548	2.19018e-40	NA	NA
ALISERTIB_PEVONEDISTAT	ALISERTIB	PEVONEDISTAT	0.328607	3.74874e-17	0.376422	1.26334e-26	0.316986	2.45434e-12
PEVONEDISTAT_PHA-793887	PEVONEDISTAT	PHA-793887	0.457067	7.63926e-34	NA	NA	0.346398	1.3906e-14
GSK461364_PEVONEDISTAT	GSK461364	PEVONEDISTAT	0.459973	6.65936e-33	NA	NA	0.347629	1.74926e-14
AZ3146_PEVONEDISTAT	AZ3146	PEVONEDISTAT	0.339855	9.08132e-18	NA	NA	0.300781	8.87038e-11
PEVONEDISTAT_RIGOSERTIB	PEVONEDISTAT	RIGOSERTIB	0.472891	4.90681e-35	NA	NA	0.435501	4.40532e-23
AZD7762_PEVONEDISTAT	AZD7762	PEVONEDISTAT	0.272656	2.85843e-12	0.335438	2.4495e-21	NA	NA
KX2-391_PEVONEDISTAT	KX2-391	PEVONEDISTAT	0.378369	2.11554e-22	NA	NA	0.332445	6.43943e-13
BMS-345541_PEVONEDISTAT	BMS-345541	PEVONEDISTAT	0.300878	2.98931e-14	0.282515	3.07535e-14	NA	NA
PEVONEDISTAT_VORINOSTAT	PEVONEDISTAT	VORINOSTAT	0.316639	1.40536e-15	NA	NA	0.310396	5.90091e-12
BARASERTIB_PEVONEDISTAT	BARASERTIB	PEVONEDISTAT	0.336403	8.1289e-18	NA	NA	0.33556	6.93258e-14
HOMOHARRINGTONINE_PEVONEDISTAT	HOMOHARRINGTONINE	PEVONEDISTAT	0.338265	2.11694e-13	NA	NA	0.402182	1.16314e-19
MG-132_PEVONEDISTAT	MG-132	PEVONEDISTAT	0.322734	5.05319e-07	0.275361	1.27656e-14	NA	NA
DOCETAXEL_PEVONEDISTAT	DOCETAXEL	PEVONEDISTAT	0.412241	1.56825e-13	0.476726	3.71415e-44	0.377542	2.10235e-17
PEVONEDISTAT_TIVANTINIB	PEVONEDISTAT	TIVANTINIB	0.406499	6.95244e-14	NA	NA	0.413277	6.76526e-21
DINACICLIB_PEVONEDISTAT	DINACICLIB	PEVONEDISTAT	0.335221	1.10365e-09	0.366219	1.62897e-23	0.276878	9.01531e-10
ALVOCIDIB_PEVONEDISTAT	ALVOCIDIB	PEVONEDISTAT	0.302505	5.03461e-08	NA	NA	0.297191	6.77713e-11
PEVONEDISTAT_PF-3758309	PEVONEDISTAT	PF-3758309	0.367172	1.86285e-11	NA	NA	0.35652	2.51542e-11
AT13387_PEVONEDISTAT	AT13387	PEVONEDISTAT	0.26623	2.14654e-06	NA	NA	0.277157	9.7906e-10
PEVONEDISTAT_TOZASERTIB	PEVONEDISTAT	TOZASERTIB	0.296401	0.00651201	0.506924	0	0.348228	6.67203e-15
GSK-J4_PEVONEDISTAT	GSK-J4	PEVONEDISTAT	0.293586	0.00801242	NA	NA	0.256439	2.60081e-08
PAC-1_TIPIFARNIB	PAC-1	TIPIFARNIB	0.268805	1.65844e-11	NA	NA	0.251049	9.78891e-08
PAC-1_SERDEMETAN	PAC-1	SERDEMETAN	0.3537	1.11076e-18	NA	NA	0.291133	4.05271e-07
EVODIAMINE_PAC-1	EVODIAMINE	PAC-1	0.280955	1.57533e-12	NA	NA	0.298878	1.04508e-10
PAC-1_TW-37	PAC-1	TW-37	0.436588	4.86727e-29	NA	NA	0.304766	9.99304e-11
I-BET151_PAC-1	I-BET151	PAC-1	0.279636	1.64122e-12	NA	NA	0.357919	7.35318e-14
BARDOXOLONE_PAC-1	BARDOXOLONE	PAC-1	0.34064	7.7275e-16	NA	NA	0.290551	4.09234e-07
KX2-391_PAC-1	KX2-391	PAC-1	0.267178	2.57838e-11	NA	NA	0.277687	5.70574e-09
OXALIPLATIN_PAC-1	OXALIPLATIN	PAC-1	0.439845	2.6926e-30	NA	NA	0.250674	1.57841e-07
GEMCITABINE_OLAPARIB	GEMCITABINE	OLAPARIB	0.370753	1.81032e-20	0.298024	4.92911e-17	NA	NA
BMS-754807_GEMCITABINE	BMS-754807	GEMCITABINE	0.285528	2.41755e-12	0.330347	1.77072e-20	NA	NA
GEMCITABINE_SERDEMETAN	GEMCITABINE	SERDEMETAN	0.347087	5.48705e-17	0.295957	1.44335e-16	0.3084	4.05399e-07
GEMCITABINE_MK-1775	GEMCITABINE	MK-1775	0.400219	4.14596e-23	0.39125	3.59527e-29	0.29318	4.33444e-09
EVODIAMINE_GEMCITABINE	EVODIAMINE	GEMCITABINE	0.465827	1.24266e-32	NA	NA	0.373283	7.88323e-14
GEMCITABINE_OBATOCLAX	GEMCITABINE	OBATOCLAX	0.341166	2.06473e-17	0.330894	2.95362e-17	NA	NA
GEMCITABINE_NVP-TAE684	GEMCITABINE	NVP-TAE684	0.269507	5.6311e-11	NA	NA	0.27655	1.0466e-07
GEMCITABINE_TW-37	GEMCITABINE	TW-37	0.363963	4.80218e-19	0.351853	4.73584e-10	0.35688	1.44479e-12
AZD8055_GEMCITABINE	AZD8055	GEMCITABINE	0.310666	1.27041e-14	0.293909	3.20692e-13	NA	NA
GEMCITABINE_JQ1	GEMCITABINE	JQ1	0.31119	1.20166e-14	0.254228	2.03581e-12	0.29705	9.77426e-09
FORETINIB_GEMCITABINE	FORETINIB	GEMCITABINE	0.278012	1.41339e-11	0.320678	2.51035e-19	NA	NA
GEMCITABINE_OSI-930	GEMCITABINE	OSI-930	0.300211	1.15591e-11	NA	NA	0.315122	8.24671e-10
GEMCITABINE_YK-4-279	GEMCITABINE	YK-4-279	0.476066	1.36028e-34	0.423346	3.83069e-34	NA	NA
GEMCITABINE_IXAZOMIB	GEMCITABINE	IXAZOMIB	0.400164	1.22552e-23	NA	NA	0.290063	8.24076e-09
ALISERTIB_GEMCITABINE	ALISERTIB	GEMCITABINE	0.377954	3.61991e-21	0.392166	4.6897e-29	0.440049	0
BLEOMYCIN A2_GEMCITABINE	BLEOMYCIN A2	GEMCITABINE	0.456901	2.31704e-29	0.322145	4.89323e-15	NA	NA
GEMCITABINE_PHA-793887	GEMCITABINE	PHA-793887	0.470877	8.79603e-34	NA	NA	0.373465	6.01774e-14
GEMCITABINE_GSK461364	GEMCITABINE	GSK461364	0.53292	3.45763e-42	NA	NA	0.448841	0
AZ3146_GEMCITABINE	AZ3146	GEMCITABINE	0.28707	4.37807e-12	NA	NA	0.331228	1.10967e-10
GEMCITABINE_SB-743921	GEMCITABINE	SB-743921	0.454203	6.46781e-31	NA	NA	0.394279	3.73794e-07
CLOFARABINE_GEMCITABINE	CLOFARABINE	GEMCITABINE	0.775683	3.12069e-119	NA	NA	0.506741	0
BARDOXOLONE_GEMCITABINE	BARDOXOLONE	GEMCITABINE	0.377557	1.4827e-18	NA	NA	0.321825	1.18121e-07
GEMCITABINE_RIGOSERTIB	GEMCITABINE	RIGOSERTIB	0.488685	1.17849e-34	NA	NA	0.343289	5.26346e-12
AZD7762_GEMCITABINE	AZD7762	GEMCITABINE	0.397443	1.18778e-23	NA	NA	0.252224	7.37648e-07
GEMCITABINE_KX2-391	GEMCITABINE	KX2-391	0.522876	1.59576e-41	NA	NA	0.37182	1.89501e-13
CRIZOTINIB_GEMCITABINE	CRIZOTINIB	GEMCITABINE	0.324972	1.38742e-15	0.322433	8.02353e-20	NA	NA
BMS-345541_GEMCITABINE	BMS-345541	GEMCITABINE	0.41133	3.40722e-24	0.338549	2.19833e-21	NA	NA
GEMCITABINE_OXALIPLATIN	GEMCITABINE	OXALIPLATIN	0.388267	1.88445e-22	0.4773	1.92301e-44	0.324491	2.72576e-10
BARASERTIB_GEMCITABINE	BARASERTIB	GEMCITABINE	0.337408	1.37007e-16	NA	NA	0.307099	7.11362e-10
DACTOLISIB_GEMCITABINE	DACTOLISIB	GEMCITABINE	0.354573	1.67933e-13	0.330882	1.01158e-20	NA	NA
DOCETAXEL_GEMCITABINE	DOCETAXEL	GEMCITABINE	0.545703	9.18313e-26	0.472094	2.17567e-43	0.31162	3.87372e-10
GEMCITABINE_TIVANTINIB	GEMCITABINE	TIVANTINIB	0.510528	1.68189e-23	NA	NA	0.29385	3.98232e-09
DINACICLIB_GEMCITABINE	DINACICLIB	GEMCITABINE	0.438352	2.94891e-17	0.383147	0	NA	NA
GEMCITABINE_TOZASERTIB	GEMCITABINE	TOZASERTIB	0.469539	8.58369e-06	0.442254	1.07275e-11	NA	NA
INDISULAM_OLAPARIB	INDISULAM	OLAPARIB	0.397437	2.09715e-24	NA	NA	0.272791	1.68618e-09
BMS-754807_OLAPARIB	BMS-754807	OLAPARIB	0.377248	4.13509e-23	0.273395	2.33703e-14	0.280139	5.60715e-10
EVODIAMINE_OLAPARIB	EVODIAMINE	OLAPARIB	0.441189	5.84437e-32	NA	NA	0.253681	3.1195e-08
NVP-TAE684_OLAPARIB	NVP-TAE684	OLAPARIB	0.322007	9.22336e-17	NA	NA	0.264847	1.63132e-08
FORETINIB_OLAPARIB	FORETINIB	OLAPARIB	0.431207	5.83926e-30	0.28735	9.62631e-16	NA	NA
OLAPARIB_YK-4-279	OLAPARIB	YK-4-279	0.489574	2.66638e-40	0.259986	3.55556e-13	NA	NA
ALISERTIB_OLAPARIB	ALISERTIB	OLAPARIB	0.538127	3.54212e-49	0.353401	1.09347e-23	0.316025	2.32341e-12
BLEOMYCIN A2_OLAPARIB	BLEOMYCIN A2	OLAPARIB	0.397603	1.29513e-24	0.299916	3.63643e-13	NA	NA
OLAPARIB_PHA-793887	OLAPARIB	PHA-793887	0.372813	9.15377e-23	NA	NA	0.322078	8.33981e-13
GSK461364_OLAPARIB	GSK461364	OLAPARIB	0.34231	2.54831e-18	NA	NA	0.26164	1.10059e-08
CLOFARABINE_OLAPARIB	CLOFARABINE	OLAPARIB	0.386511	1.26509e-24	NA	NA	0.254699	2.73571e-08
OLAPARIB_RIGOSERTIB	OLAPARIB	RIGOSERTIB	0.268925	1.19453e-11	NA	NA	0.286205	2.5993e-10
KW-2449_OLAPARIB	KW-2449	OLAPARIB	0.353365	4.71225e-20	NA	NA	0.313803	5.13618e-12
AZD7762_OLAPARIB	AZD7762	OLAPARIB	0.269286	3.27362e-12	0.264241	1.31511e-13	NA	NA
CRIZOTINIB_OLAPARIB	CRIZOTINIB	OLAPARIB	0.264819	1.37959e-11	0.2925	1.54767e-16	NA	NA
AXITINIB_OLAPARIB	AXITINIB	OLAPARIB	0.431996	2.95409e-30	0.358835	1.88592e-24	0.281648	4.68603e-10
OLAPARIB_OXALIPLATIN	OLAPARIB	OXALIPLATIN	0.308005	1.49209e-15	0.303438	9.78132e-18	NA	NA
BARASERTIB_OLAPARIB	BARASERTIB	OLAPARIB	0.405306	2.00386e-26	NA	NA	0.294279	5.78807e-11
HOMOHARRINGTONINE_OLAPARIB	HOMOHARRINGTONINE	OLAPARIB	0.372009	8.94236e-17	NA	NA	0.292188	9.61384e-11
OLAPARIB_VENETOCLAX	OLAPARIB	VENETOCLAX	0.313914	1.27826e-10	0.254483	1.1418e-12	NA	NA
DOCETAXEL_OLAPARIB	DOCETAXEL	OLAPARIB	0.353506	1.20892e-10	NA	NA	0.282054	3.72414e-10
OLAPARIB_TIVANTINIB	OLAPARIB	TIVANTINIB	0.43935	4.71048e-17	NA	NA	0.325231	3.44413e-13
OLAPARIB_TOZASERTIB	OLAPARIB	TOZASERTIB	0.595842	2.80931e-09	0.373478	1.41269e-08	0.254032	1.90729e-08
OLIGOMYCIN-A_TIPIFARNIB	OLIGOMYCIN-A	TIPIFARNIB	0.307568	3.01054e-15	NA	NA	0.321409	6.70993e-10
OLIGOMYCIN-A_OXALIPLATIN	OLIGOMYCIN-A	OXALIPLATIN	0.275003	2.2329e-12	NA	NA	0.341161	1.27116e-10
BMS-754807_INDISULAM	BMS-754807	INDISULAM	0.380554	3.24188e-22	NA	NA	0.25236	2.63264e-08
EVODIAMINE_INDISULAM	EVODIAMINE	INDISULAM	0.452985	5.38374e-32	NA	NA	0.267555	4.96033e-09
ALISERTIB_INDISULAM	ALISERTIB	INDISULAM	0.480564	4.13363e-36	NA	NA	0.303426	1.82134e-11
INDISULAM_PHA-793887	INDISULAM	PHA-793887	0.368714	5.13733e-21	NA	NA	0.272352	1.94228e-09
INDISULAM_SB-743921	INDISULAM	SB-743921	0.48672	2.636e-37	NA	NA	0.409066	5.09176e-09
INDISULAM_RIGOSERTIB	INDISULAM	RIGOSERTIB	0.419262	3.51977e-26	NA	NA	0.39973	1.69563e-19
INDISULAM_KX2-391	INDISULAM	KX2-391	0.44169	6.70283e-30	NA	NA	0.30717	3.03831e-11
AXITINIB_INDISULAM	AXITINIB	INDISULAM	0.429137	3.10731e-28	NA	NA	0.332775	1.0772e-13
BARASERTIB_INDISULAM	BARASERTIB	INDISULAM	0.450097	2.29915e-31	NA	NA	0.327352	2.37106e-13
BELINOSTAT_INDISULAM	BELINOSTAT	INDISULAM	0.37746	3.8728e-12	NA	NA	0.26069	8.69372e-09
DOCETAXEL_INDISULAM	DOCETAXEL	INDISULAM	0.430949	1.53375e-15	NA	NA	0.321723	7.09395e-13
INDISULAM_TIVANTINIB	INDISULAM	TIVANTINIB	0.435664	5.62074e-16	NA	NA	0.355526	1.3423e-15
INDISULAM_TOZASERTIB	INDISULAM	TOZASERTIB	0.430967	5.30289e-05	NA	NA	0.323526	4.63997e-13
TAMATINIB_TIPIFARNIB	TAMATINIB	TIPIFARNIB	0.256087	7.33352e-11	NA	NA	0.281096	8.81395e-10
SERDEMETAN_TIPIFARNIB	SERDEMETAN	TIPIFARNIB	0.374789	1.11496e-21	NA	NA	0.313637	3.38637e-08
EVODIAMINE_TIPIFARNIB	EVODIAMINE	TIPIFARNIB	0.268652	6.5532e-12	NA	NA	0.3254	1.47748e-12
TIPIFARNIB_ZSTK474	TIPIFARNIB	ZSTK474	0.335489	5.50943e-18	NA	NA	0.308746	2.60011e-11
KU-0063794_TIPIFARNIB	KU-0063794	TIPIFARNIB	0.339545	2.07026e-18	NA	NA	0.298915	6.78362e-11
TIPIFARNIB_TW-37	TIPIFARNIB	TW-37	0.405249	1.03958e-25	NA	NA	0.318355	3.9642e-12
AZD8055_TIPIFARNIB	AZD8055	TIPIFARNIB	0.377007	5.16817e-23	NA	NA	0.38091	2.09109e-19
JQ1_TIPIFARNIB	JQ1	TIPIFARNIB	0.251075	1.33997e-10	NA	NA	0.309535	4.70142e-11
ALISERTIB_TIPIFARNIB	ALISERTIB	TIPIFARNIB	0.441711	1.61738e-31	NA	NA	0.462082	0
PICTILISIB_TIPIFARNIB	PICTILISIB	TIPIFARNIB	0.350435	4.21704e-20	NA	NA	0.275842	1.69834e-09
GSK461364_TIPIFARNIB	GSK461364	TIPIFARNIB	0.25136	3.84032e-10	NA	NA	0.337114	2.01895e-13
SB-743921_TIPIFARNIB	SB-743921	TIPIFARNIB	0.353322	3.89232e-20	NA	NA	0.364008	3.19885e-07
CLOFARABINE_TIPIFARNIB	CLOFARABINE	TIPIFARNIB	0.251151	1.0471e-10	NA	NA	0.325787	1.30936e-12
BARDOXOLONE_TIPIFARNIB	BARDOXOLONE	TIPIFARNIB	0.310375	7.76639e-14	NA	NA	0.367232	6.63341e-11
BOSUTINIB_TIPIFARNIB	BOSUTINIB	TIPIFARNIB	0.252552	1.45116e-10	NA	NA	0.264847	1.99447e-08
RAF265_TIPIFARNIB	RAF265	TIPIFARNIB	0.294144	1.69675e-11	NA	NA	0.32863	1.08732e-12
KX2-391_TIPIFARNIB	KX2-391	TIPIFARNIB	0.343335	1.12437e-18	NA	NA	0.396525	0
BMS-345541_TIPIFARNIB	BMS-345541	TIPIFARNIB	0.374144	4.55464e-22	NA	NA	0.358928	3.64274e-15
AXITINIB_TIPIFARNIB	AXITINIB	TIPIFARNIB	0.389865	2.89323e-24	NA	NA	0.252646	3.56302e-08
KI8751_TIPIFARNIB	KI8751	TIPIFARNIB	0.389449	1.04417e-23	NA	NA	0.32097	3.60382e-12
OXALIPLATIN_TIPIFARNIB	OXALIPLATIN	TIPIFARNIB	0.357298	1.95105e-20	NA	NA	0.33995	3.13431e-13
HOMOHARRINGTONINE_TIPIFARNIB	HOMOHARRINGTONINE	TIPIFARNIB	0.415798	6.60897e-21	NA	NA	0.256891	1.98678e-08
KPT185_TIPIFARNIB	KPT185	TIPIFARNIB	0.452041	1.19891e-24	NA	NA	0.296758	1.08024e-10
ETP-46464_TIPIFARNIB	ETP-46464	TIPIFARNIB	0.342827	7.42621e-14	NA	NA	0.295113	1.58426e-10
CEDIRANIB_TIPIFARNIB	CEDIRANIB	TIPIFARNIB	0.257153	2.12918e-06	NA	NA	0.283452	6.86451e-10
DINACICLIB_TIPIFARNIB	DINACICLIB	TIPIFARNIB	0.391174	1.27531e-13	NA	NA	0.254771	2.36009e-08
PF-3758309_TIPIFARNIB	PF-3758309	TIPIFARNIB	0.424272	5.54536e-16	NA	NA	0.260724	2.37992e-06
AT13387_TIPIFARNIB	AT13387	TIPIFARNIB	0.343288	1.67357e-10	NA	NA	0.262884	8.98537e-09
SKEPINONE-L_TIPIFARNIB	SKEPINONE-L	TIPIFARNIB	0.281793	1.93506e-07	NA	NA	0.280055	4.74837e-09
TIPIFARNIB_TOZASERTIB	TIPIFARNIB	TOZASERTIB	0.369882	0.000733159	NA	NA	0.283005	4.95767e-10
GSK-J4_TIPIFARNIB	GSK-J4	TIPIFARNIB	0.292864	0.00817419	NA	NA	0.283452	9.64667e-10
TAMATINIB_TIVOZANIB	TAMATINIB	TIVOZANIB	0.320788	2.63778e-16	NA	NA	0.279162	1.15812e-09
SARACATINIB_TAMATINIB	SARACATINIB	TAMATINIB	0.394932	7.12948e-25	NA	NA	0.273674	2.04717e-09
TAMATINIB_ZSTK474	TAMATINIB	ZSTK474	0.502528	3.56476e-41	NA	NA	0.322391	3.38207e-12
NVP-TAE684_TAMATINIB	NVP-TAE684	TAMATINIB	0.458943	8.84692e-34	NA	NA	0.279077	3.0246e-09
NINTEDANIB_TAMATINIB	NINTEDANIB	TAMATINIB	0.483979	3.86954e-37	NA	NA	0.376734	2.32413e-16
FORETINIB_TAMATINIB	FORETINIB	TAMATINIB	0.439177	1.58135e-30	NA	NA	0.315097	3.54213e-12
TAMATINIB_WZ8040	TAMATINIB	WZ8040	0.414198	9.51951e-25	NA	NA	0.257397	4.37094e-08
MGCD-265_TAMATINIB	MGCD-265	TAMATINIB	0.377909	6.9044e-23	NA	NA	0.258023	4.19048e-08
ALISERTIB_TAMATINIB	ALISERTIB	TAMATINIB	0.462401	1.54113e-34	NA	NA	0.304494	3.34953e-11
PICTILISIB_TAMATINIB	PICTILISIB	TAMATINIB	0.464286	1.08453e-35	NA	NA	0.329022	5.07353e-13
QUIZARTINIB_TAMATINIB	QUIZARTINIB	TAMATINIB	0.37939	1.26315e-22	NA	NA	0.271003	8.09256e-09
PF-573228_TAMATINIB	PF-573228	TAMATINIB	0.32739	2.96121e-17	NA	NA	0.263249	2.18371e-08
AZD4547_TAMATINIB	AZD4547	TAMATINIB	0.340313	3.42499e-17	NA	NA	0.279717	1.77544e-07
BOSUTINIB_TAMATINIB	BOSUTINIB	TAMATINIB	0.369819	1.26122e-21	NA	NA	0.338482	4.27956e-13
TAMATINIB_TG-101348	TAMATINIB	TG-101348	0.482566	5.29447e-38	NA	NA	0.343451	1.18135e-13
AXITINIB_TAMATINIB	AXITINIB	TAMATINIB	0.309335	2.93376e-15	NA	NA	0.253101	3.59808e-08
TAMATINIB_WZ4002	TAMATINIB	WZ4002	0.35642	7.77816e-15	NA	NA	0.2537	9.33983e-08
CEDIRANIB_TAMATINIB	CEDIRANIB	TAMATINIB	0.479022	5.45472e-20	NA	NA	0.330758	4.48978e-13
TAMATINIB_TOZASERTIB	TAMATINIB	TOZASERTIB	0.399227	0.000202883	NA	NA	0.256696	2.03797e-08
PHA-793887_YM-155	PHA-793887	YM-155	0.271291	1.8319e-11	NA	NA	0.404616	0
WP1130_YM-155	WP1130	YM-155	0.290658	9.36129e-13	NA	NA	0.267595	6.35371e-09
PF-3758309_YM-155	PF-3758309	YM-155	0.33113	5.81089e-10	NA	NA	0.340387	2.79182e-10
TOZASERTIB_YM-155	TOZASERTIB	YM-155	0.383092	0.000452569	0.301785	5.74566e-06	NA	NA
BMS-754807_SERDEMETAN	BMS-754807	SERDEMETAN	0.393792	5.46818e-24	0.254658	1.44683e-12	NA	NA
BMS-754807_MK-1775	BMS-754807	MK-1775	0.416302	2.00063e-27	0.451207	5.42443e-39	NA	NA
BMS-754807_JQ1	BMS-754807	JQ1	0.387882	2.07851e-24	0.339916	9.10461e-22	NA	NA
BMS-754807_FORETINIB	BMS-754807	FORETINIB	0.594119	1.82542e-61	0.638354	7.9251e-86	0.384411	3.55467e-18
BMS-754807_YK-4-279	BMS-754807	YK-4-279	0.415169	3.18336e-28	0.441866	5.30955e-37	NA	NA
ALISERTIB_BMS-754807	ALISERTIB	BMS-754807	0.468919	4.37995e-36	0.6293	2.07378e-83	0.327302	3.19158e-13
BMS-754807_PICTILISIB	BMS-754807	PICTILISIB	0.367968	2.64334e-22	0.290375	4.66608e-16	NA	NA
BMS-754807_NVP-ADW742	BMS-754807	NVP-ADW742	0.605307	1.93148e-63	0.494522	2.89777e-47	NA	NA
AZD4547_BMS-754807	AZD4547	BMS-754807	0.488814	6.97491e-37	0.345964	1.86703e-22	NA	NA
BMS-754807_KW-2449	BMS-754807	KW-2449	0.589631	1.5688e-60	NA	NA	0.366647	3.7995e-16
BMS-754807_LINSITINIB	BMS-754807	LINSITINIB	0.603655	3.3559e-64	0.483374	2.74234e-45	0.356715	2.61173e-15
BMS-536924_BMS-754807	BMS-536924	BMS-754807	0.67174	3.1293e-83	0.506715	6.60156e-50	NA	NA
BMS-754807_CRIZOTINIB	BMS-754807	CRIZOTINIB	0.636638	8.68819e-73	0.678657	1.27666e-102	0.319688	9.01449e-13
BMS-345541_BMS-754807	BMS-345541	BMS-754807	0.273445	4.28511e-12	0.324553	2.17647e-18	NA	NA
BMS-754807_VORINOSTAT	BMS-754807	VORINOSTAT	0.3888	8.29957e-24	0.358399	4.97244e-24	NA	NA
AXITINIB_BMS-754807	AXITINIB	BMS-754807	0.405936	2.16663e-26	0.506344	5.9206e-50	NA	NA
BMS-754807_OXALIPLATIN	BMS-754807	OXALIPLATIN	0.299004	1.27057e-14	0.33321	5.88779e-21	NA	NA
BARASERTIB_BMS-754807	BARASERTIB	BMS-754807	0.489361	5.2478e-39	NA	NA	0.302739	1.44119e-11
ALPELISIB_BMS-754807	ALPELISIB	BMS-754807	0.430378	1.54993e-21	0.322733	1.21885e-19	0.252461	3.64846e-08
BMS-754807_DOCETAXEL	BMS-754807	DOCETAXEL	0.369662	2.08459e-11	0.422525	6.42955e-34	0.26956	2.36806e-09
BMS-754807_TIVANTINIB	BMS-754807	TIVANTINIB	0.489049	4.58684e-21	NA	NA	0.28388	2.83632e-10
AT13387_BMS-754807	AT13387	BMS-754807	0.34306	2.22718e-10	NA	NA	0.251848	2.45917e-08
BMS-754807_TOZASERTIB	BMS-754807	TOZASERTIB	0.449117	2.05526e-05	0.673133	0	0.379043	1.03599e-17
BIBR-1532_FULVESTRANT	BIBR-1532	FULVESTRANT	0.320792	1.88803e-05	0.352095	2.43803e-23	NA	NA
NERATINIB_SARACATINIB	NERATINIB	SARACATINIB	0.56538	1.6529e-55	NA	NA	0.402136	6.29254e-20
AFATINIB_NERATINIB	AFATINIB	NERATINIB	0.785723	1.33513e-125	NA	NA	0.575585	9.92752e-43
CANERTINIB_NERATINIB	CANERTINIB	NERATINIB	0.636505	1.23294e-72	NA	NA	0.533158	2.58292e-36
NERATINIB_WZ8040	NERATINIB	WZ8040	0.598631	2.18679e-57	NA	NA	0.304315	4.05796e-11
BOSUTINIB_NERATINIB	BOSUTINIB	NERATINIB	0.613465	1.67749e-66	NA	NA	0.319454	4.86726e-12
LAPATINIB_NERATINIB	LAPATINIB	NERATINIB	0.714433	4.71805e-96	NA	NA	0.504363	5.1172e-32
GEFITINIB_NERATINIB	GEFITINIB	NERATINIB	0.596131	8.80788e-62	NA	NA	0.522994	6.17668e-34
NERATINIB_PD-153035	NERATINIB	PD-153035	0.623258	2.53654e-50	NA	NA	0.395145	7.40658e-18
IBRUTINIB_NERATINIB	IBRUTINIB	NERATINIB	0.664239	5.68836e-59	NA	NA	0.505627	3.94923e-32
ALPELISIB_NERATINIB	ALPELISIB	NERATINIB	0.47656	1.00561e-26	NA	NA	0.261272	1.19869e-08
NERATINIB_WZ4002	NERATINIB	WZ4002	0.613482	5.60952e-48	NA	NA	0.290059	4.48469e-10
FULVESTRANT_SERDEMETAN	FULVESTRANT	SERDEMETAN	0.250513	0.000984622	NA	NA	0.254532	5.68609e-05
EVODIAMINE_SERDEMETAN	EVODIAMINE	SERDEMETAN	0.299466	5.06464e-14	NA	NA	0.333679	3.24012e-09
SERDEMETAN_UNC0638	SERDEMETAN	UNC0638	0.386644	7.24708e-23	0.302379	1.40145e-13	NA	NA
AZD8055_SERDEMETAN	AZD8055	SERDEMETAN	0.425527	1.93007e-28	0.300822	1.05985e-13	NA	NA
ALISERTIB_SERDEMETAN	ALISERTIB	SERDEMETAN	0.272985	8.44277e-12	NA	NA	0.346486	7.36015e-10
PHA-793887_SERDEMETAN	PHA-793887	SERDEMETAN	0.366456	6.42042e-21	NA	NA	0.307723	4.8387e-08
GSK461364_SERDEMETAN	GSK461364	SERDEMETAN	0.279849	7.04389e-12	NA	NA	0.263338	4.39785e-06
NVP-ADW742_SERDEMETAN	NVP-ADW742	SERDEMETAN	0.319613	1.50135e-15	0.29115	4.84598e-16	NA	NA
SERDEMETAN_TEMSIROLIMUS	SERDEMETAN	TEMSIROLIMUS	0.368631	5.43564e-11	0.359274	5.76567e-24	NA	NA
RIGOSERTIB_SERDEMETAN	RIGOSERTIB	SERDEMETAN	0.310683	1.40338e-14	NA	NA	0.260205	4.7704e-06
KW-2449_SERDEMETAN	KW-2449	SERDEMETAN	0.342074	5.06445e-18	NA	NA	0.279675	9.90151e-07
KX2-391_SERDEMETAN	KX2-391	SERDEMETAN	0.369469	9.53579e-21	NA	NA	0.287379	4.42181e-07
CRIZOTINIB_SERDEMETAN	CRIZOTINIB	SERDEMETAN	0.39431	7.22632e-24	0.355693	8.11461e-24	NA	NA
BMS-345541_SERDEMETAN	BMS-345541	SERDEMETAN	0.394877	1.71851e-23	0.290832	6.74757e-15	NA	NA
OXALIPLATIN_SERDEMETAN	OXALIPLATIN	SERDEMETAN	0.343062	2.92048e-18	0.325522	5.36445e-20	0.294829	3.27787e-07
DACTOLISIB_SERDEMETAN	DACTOLISIB	SERDEMETAN	0.389448	3.32557e-17	0.288898	8.29966e-16	NA	NA
ALPELISIB_SERDEMETAN	ALPELISIB	SERDEMETAN	0.299682	3.16521e-10	0.299465	5.52381e-17	NA	NA
PF-3758309_SERDEMETAN	PF-3758309	SERDEMETAN	0.435421	1.18331e-16	NA	NA	0.253741	0.000261499
SERDEMETAN_TOZASERTIB	SERDEMETAN	TOZASERTIB	0.338752	0.00211473	0.259038	0.000101568	NA	NA
BMS-345541_DAPORINAD	BMS-345541	DAPORINAD	0.313747	2.79239e-14	0.365684	1.41866e-14	NA	NA
AXITINIB_DAPORINAD	AXITINIB	DAPORINAD	0.252989	7.57205e-10	0.266459	4.89034e-09	NA	NA
DAPORINAD_DOCETAXEL	DAPORINAD	DOCETAXEL	0.371322	4.14355e-11	NA	NA	0.28651	1.74897e-10
DAPORINAD_DINACICLIB	DAPORINAD	DINACICLIB	0.33695	6.99265e-10	0.252717	1.93083e-07	NA	NA
EVODIAMINE_MK-1775	EVODIAMINE	MK-1775	0.647134	9.84661e-75	NA	NA	0.30339	2.23133e-11
AFATINIB_MK-1775	AFATINIB	MK-1775	0.381862	2.6873e-21	0.332575	3.6733e-21	NA	NA
MK-1775_OBATOCLAX	MK-1775	OBATOCLAX	0.353804	7.73578e-20	0.319632	3.41537e-16	NA	NA
MK-1775_TW-37	MK-1775	TW-37	0.255883	1.87089e-10	0.25494	8.05425e-06	NA	NA
JQ1_MK-1775	JQ1	MK-1775	0.373649	4.14915e-22	0.340795	6.62386e-22	NA	NA
FORETINIB_MK-1775	FORETINIB	MK-1775	0.438637	3.24938e-30	0.384338	7.59308e-28	0.255974	1.32676e-08
MK-1775_YK-4-279	MK-1775	YK-4-279	0.671909	1.11498e-83	0.599962	2.69853e-75	NA	NA
ALISERTIB_MK-1775	ALISERTIB	MK-1775	0.52022	6.07739e-44	0.456917	2.56705e-40	NA	NA
MK-1775_PICTILISIB	MK-1775	PICTILISIB	0.353119	5.74456e-20	0.269432	3.71458e-14	NA	NA
GSK461364_MK-1775	GSK461364	MK-1775	0.566766	1.08732e-51	NA	NA	0.306336	1.39634e-11
MK-1775_SB-743921	MK-1775	SB-743921	0.590153	9.97347e-60	NA	NA	0.274176	0.000129227
MK-1775_NVP-ADW742	MK-1775	NVP-ADW742	0.317006	1.2982e-15	0.320395	1.48255e-19	NA	NA
MK-1775_RIGOSERTIB	MK-1775	RIGOSERTIB	0.49787	1.36758e-38	NA	NA	0.405143	3.76694e-20
AZD7762_MK-1775	AZD7762	MK-1775	0.553834	1.0976e-51	0.552266	6.78142e-62	0.406615	4.2294e-20
KX2-391_MK-1775	KX2-391	MK-1775	0.541733	6.81341e-48	NA	NA	0.288376	4.36933e-10
BMS-536924_MK-1775	BMS-536924	MK-1775	0.33945	7.32113e-18	0.267593	6.77305e-14	NA	NA
CRIZOTINIB_MK-1775	CRIZOTINIB	MK-1775	0.389425	1.59225e-23	0.471743	1.3586e-43	0.25507	1.49785e-08
LAPATINIB_MK-1775	LAPATINIB	MK-1775	0.387569	1.77594e-22	0.268409	4.67269e-14	NA	NA
BMS-345541_MK-1775	BMS-345541	MK-1775	0.432103	7.97894e-29	0.363021	2.72265e-23	NA	NA
MK-1775_VORINOSTAT	MK-1775	VORINOSTAT	0.377615	7.71859e-22	0.397069	4.94581e-30	NA	NA
AXITINIB_MK-1775	AXITINIB	MK-1775	0.359618	3.49861e-20	0.376814	5.53842e-27	NA	NA
MK-1775_OXALIPLATIN	MK-1775	OXALIPLATIN	0.318092	4.5568e-16	0.363951	2.42347e-25	NA	NA
DACTOLISIB_MK-1775	DACTOLISIB	MK-1775	0.449311	6.26128e-25	0.286646	8.39145e-16	NA	NA
CEDIRANIB_MK-1775	CEDIRANIB	MK-1775	0.341024	1.85399e-10	0.275477	1.14751e-14	NA	NA
DOCETAXEL_MK-1775	DOCETAXEL	MK-1775	0.672715	2.52314e-42	0.57938	1.05265e-69	0.366357	1.24912e-16
MK-1775_TIVANTINIB	MK-1775	TIVANTINIB	0.671201	1.09092e-44	NA	NA	0.399322	9.20264e-20
DINACICLIB_MK-1775	DINACICLIB	MK-1775	0.498536	2.18785e-22	0.391013	4.59581e-27	NA	NA
AT13387_MK-1775	AT13387	MK-1775	0.42116	1.41071e-15	NA	NA	0.30243	1.51503e-11
MK-1775_TOZASERTIB	MK-1775	TOZASERTIB	0.523244	5.39382e-07	0.573732	0	NA	NA
FORETINIB_TIVOZANIB	FORETINIB	TIVOZANIB	0.427766	5.09389e-29	NA	NA	0.296356	4.81386e-11
CRIZOTINIB_TIVOZANIB	CRIZOTINIB	TIVOZANIB	0.266555	1.04171e-11	NA	NA	0.258277	1.16128e-08
AXITINIB_TIVOZANIB	AXITINIB	TIVOZANIB	0.455819	3.88785e-33	NA	NA	0.347964	7.99567e-15
FULVESTRANT_JQ1	FULVESTRANT	JQ1	0.333908	8.59098e-06	NA	NA	0.279995	7.17156e-08
AZD6482_FULVESTRANT	AZD6482	FULVESTRANT	0.252995	0.000812672	0.338733	3.31575e-07	NA	NA
FULVESTRANT_RUXOLITINIB	FULVESTRANT	RUXOLITINIB	0.341163	4.36226e-06	0.293796	1.59897e-15	NA	NA
FULVESTRANT_QUIZARTINIB	FULVESTRANT	QUIZARTINIB	0.433141	2.6468e-09	NA	NA	0.253757	9.82363e-07
EVODIAMINE_NVP-TAE684	EVODIAMINE	NVP-TAE684	0.272688	3.89373e-12	NA	NA	0.325998	3.94341e-12
EVODIAMINE_SNS-032	EVODIAMINE	SNS-032	0.461196	1.44067e-32	NA	NA	0.285977	8.04548e-10
EVODIAMINE_JQ1	EVODIAMINE	JQ1	0.388385	1.6508e-24	NA	NA	0.333167	1.24223e-12
EVODIAMINE_OSI-930	EVODIAMINE	OSI-930	0.358557	4.87596e-18	NA	NA	0.441997	0
EVODIAMINE_IXAZOMIB	EVODIAMINE	IXAZOMIB	0.268968	5.50762e-12	NA	NA	0.258998	1.58507e-08
ALISERTIB_EVODIAMINE	ALISERTIB	EVODIAMINE	0.580673	1.98098e-58	NA	NA	0.525525	0
EVODIAMINE_PHA-793887	EVODIAMINE	PHA-793887	0.500206	6.01012e-42	NA	NA	0.429379	0
EVODIAMINE_GSK461364	EVODIAMINE	GSK461364	0.637523	8.9546e-71	NA	NA	0.496585	0
EVODIAMINE_PF-573228	EVODIAMINE	PF-573228	0.36562	1.74061e-21	NA	NA	0.293859	2.08724e-10
AZ3146_EVODIAMINE	AZ3146	EVODIAMINE	0.33151	3.43916e-17	NA	NA	0.331832	1.21919e-12
EVODIAMINE_I-BET151	EVODIAMINE	I-BET151	0.314809	3.82355e-16	NA	NA	0.328293	4.3401e-12
EVODIAMINE_SB-743921	EVODIAMINE	SB-743921	0.729698	4.35447e-107	NA	NA	0.571197	0
CLOFARABINE_EVODIAMINE	CLOFARABINE	EVODIAMINE	0.384569	3.96048e-24	NA	NA	0.338254	1.65345e-13
BARDOXOLONE_EVODIAMINE	BARDOXOLONE	EVODIAMINE	0.399987	1.06474e-22	NA	NA	0.335438	2.49792e-09
EVODIAMINE_RIGOSERTIB	EVODIAMINE	RIGOSERTIB	0.662583	4.10539e-79	NA	NA	0.462538	9.16015e-26
EVODIAMINE_KW-2449	EVODIAMINE	KW-2449	0.414891	1.59849e-27	NA	NA	0.300399	7.57223e-11
EVODIAMINE_KX2-391	EVODIAMINE	KX2-391	0.713168	2.37489e-98	NA	NA	0.518246	0
EVODIAMINE_NICLOSAMIDE	EVODIAMINE	NICLOSAMIDE	0.251287	1.42735e-10	NA	NA	0.263101	1.35911e-08
BARASERTIB_EVODIAMINE	BARASERTIB	EVODIAMINE	0.490991	3.11674e-39	NA	NA	0.370323	1.25873e-16
EVODIAMINE_HOMOHARRINGTONINE	EVODIAMINE	HOMOHARRINGTONINE	0.566966	1.45644e-40	NA	NA	0.332455	2.1974e-13
BELINOSTAT_EVODIAMINE	BELINOSTAT	EVODIAMINE	0.436773	1.28283e-16	NA	NA	0.295756	8.44098e-11
DOCETAXEL_EVODIAMINE	DOCETAXEL	EVODIAMINE	0.782421	2.77726e-64	NA	NA	0.457196	2.13601e-25
EVODIAMINE_TIVANTINIB	EVODIAMINE	TIVANTINIB	0.796376	5.86268e-73	NA	NA	0.432078	1.28292e-22
DINACICLIB_EVODIAMINE	DINACICLIB	EVODIAMINE	0.574489	4.13904e-30	NA	NA	0.280514	6.82792e-10
EVODIAMINE_PF-3758309	EVODIAMINE	PF-3758309	0.512601	2.2482e-23	NA	NA	0.281449	3.45248e-07
AT13387_EVODIAMINE	AT13387	EVODIAMINE	0.424222	1.87269e-15	NA	NA	0.280312	7.64575e-10
EVODIAMINE_TOZASERTIB	EVODIAMINE	TOZASERTIB	0.432541	5.51474e-05	NA	NA	0.350061	7.01877e-15
NVP-ADW742_UNC0638	NVP-ADW742	UNC0638	0.383301	4.61722e-23	0.353054	2.71929e-18	NA	NA
CRIZOTINIB_UNC0638	CRIZOTINIB	UNC0638	0.388503	9.03225e-24	0.340104	3.82027e-17	NA	NA
RUXOLITINIB_VELIPARIB	RUXOLITINIB	VELIPARIB	0.266865	5.58993e-12	0.292267	3.90998e-15	NA	NA
AFATINIB_SARACATINIB	AFATINIB	SARACATINIB	0.584565	9.94528e-56	NA	NA	0.480819	1.2769e-28
CANERTINIB_SARACATINIB	CANERTINIB	SARACATINIB	0.457135	1.51311e-33	NA	NA	0.429035	8.79697e-23
SARACATINIB_WZ8040	SARACATINIB	WZ8040	0.37145	2.98234e-20	NA	NA	0.326586	1.01719e-12
BOSUTINIB_SARACATINIB	BOSUTINIB	SARACATINIB	0.451243	7.03415e-33	NA	NA	0.393082	4.84493e-18
LAPATINIB_SARACATINIB	LAPATINIB	SARACATINIB	0.517118	1.53938e-42	NA	NA	0.433316	2.96734e-23
GEFITINIB_SARACATINIB	GEFITINIB	SARACATINIB	0.547913	1.44693e-50	NA	NA	0.398078	4.15145e-19
PD-153035_SARACATINIB	PD-153035	SARACATINIB	0.470349	2.58182e-26	NA	NA	0.255189	5.323e-08
IBRUTINIB_SARACATINIB	IBRUTINIB	SARACATINIB	0.498398	8.11223e-30	NA	NA	0.474987	3.69071e-28
ALPELISIB_SARACATINIB	ALPELISIB	SARACATINIB	0.319838	4.83445e-12	NA	NA	0.27405	2.02131e-09
AFATINIB_CANERTINIB	AFATINIB	CANERTINIB	0.623033	1.88532e-63	NA	NA	0.563559	9.52748e-41
AFATINIB_WZ8040	AFATINIB	WZ8040	0.54824	4.53373e-43	NA	NA	0.412853	7.94116e-20
AFATINIB_PICTILISIB	AFATINIB	PICTILISIB	0.433548	9.39879e-29	0.519384	7.26791e-54	NA	NA
AFATINIB_BOSUTINIB	AFATINIB	BOSUTINIB	0.576007	1.76945e-52	0.463161	3.3515e-41	0.402896	1.21718e-18
AFATINIB_TEMSIROLIMUS	AFATINIB	TEMSIROLIMUS	0.301566	2.43874e-07	0.313212	2.62916e-18	NA	NA
AFATINIB_AZD7762	AFATINIB	AZD7762	0.255457	2.38835e-10	0.38847	9.52552e-29	NA	NA
AFATINIB_LAPATINIB	AFATINIB	LAPATINIB	0.733667	7.07822e-97	0.60069	6.55087e-76	0.495994	1.48548e-30
AFATINIB_GEFITINIB	AFATINIB	GEFITINIB	0.645238	6.02747e-70	0.466815	3.12404e-42	0.579382	1.65847e-42
AFATINIB_PD-153035	AFATINIB	PD-153035	0.648011	7.45087e-52	NA	NA	0.374402	6.36458e-16
AFATINIB_IBRUTINIB	AFATINIB	IBRUTINIB	0.679398	7.70853e-59	0.431307	3.98577e-33	0.613615	7.38321e-50
AFATINIB_ALPELISIB	AFATINIB	ALPELISIB	0.486077	5.37787e-26	0.319276	1.70804e-19	0.30675	2.05812e-11
AFATINIB_WZ4002	AFATINIB	WZ4002	0.601796	6.28709e-43	NA	NA	0.33392	6.38997e-13
AFATINIB_CEDIRANIB	AFATINIB	CEDIRANIB	0.290051	1.16519e-07	0.377233	5.2012e-27	NA	NA
CANERTINIB_WZ8040	CANERTINIB	WZ8040	0.614286	5.17424e-60	NA	NA	0.351414	1.29922e-14
BOSUTINIB_CANERTINIB	BOSUTINIB	CANERTINIB	0.524202	5.48087e-45	NA	NA	0.301543	7.53408e-11
CANERTINIB_LAPATINIB	CANERTINIB	LAPATINIB	0.599142	4.67157e-59	NA	NA	0.496699	4.39625e-31
CANERTINIB_GEFITINIB	CANERTINIB	GEFITINIB	0.561457	1.2682e-52	NA	NA	0.496094	2.54473e-30
CANERTINIB_PD-153035	CANERTINIB	PD-153035	0.582775	1.82109e-42	NA	NA	0.346235	7.26444e-14
CANERTINIB_IBRUTINIB	CANERTINIB	IBRUTINIB	0.56976	5.27162e-40	NA	NA	0.561393	8.50425e-41
ALPELISIB_CANERTINIB	ALPELISIB	CANERTINIB	0.376891	1.67894e-16	NA	NA	0.297103	6.55187e-11
CANERTINIB_WZ4002	CANERTINIB	WZ4002	0.576564	5.83226e-41	NA	NA	0.308459	2.75617e-11
OBATOCLAX_TW-37	OBATOCLAX	TW-37	0.393417	1.43714e-24	0.276556	1.37125e-06	NA	NA
JQ1_OBATOCLAX	JQ1	OBATOCLAX	0.404363	9.09251e-27	0.261361	5.93431e-11	NA	NA
FORETINIB_OBATOCLAX	FORETINIB	OBATOCLAX	0.34047	1.13674e-18	0.296719	8.38959e-14	NA	NA
OBATOCLAX_YK-4-279	OBATOCLAX	YK-4-279	0.366751	4.61638e-22	0.35638	7.9625e-20	NA	NA
ALISERTIB_OBATOCLAX	ALISERTIB	OBATOCLAX	0.363207	2.32594e-21	0.34645	8.77354e-19	NA	NA
BLEOMYCIN A2_OBATOCLAX	BLEOMYCIN A2	OBATOCLAX	0.307799	8.70853e-15	0.300086	3.69488e-13	NA	NA
NVP-ADW742_OBATOCLAX	NVP-ADW742	OBATOCLAX	0.348281	2.39221e-19	0.31359	1.77451e-15	NA	NA
OBATOCLAX_RIGOSERTIB	OBATOCLAX	RIGOSERTIB	0.390108	5.2508e-24	NA	NA	0.323588	6.43607e-13
OBATOCLAX_RAF265	OBATOCLAX	RAF265	0.358249	7.36351e-17	NA	NA	0.252982	4.63848e-08
AZD7762_OBATOCLAX	AZD7762	OBATOCLAX	0.35746	4.69352e-21	0.313948	1.47803e-15	NA	NA
CRIZOTINIB_OBATOCLAX	CRIZOTINIB	OBATOCLAX	0.369666	7.25515e-22	0.348402	3.91881e-19	NA	NA
BMS-345541_OBATOCLAX	BMS-345541	OBATOCLAX	0.337763	4.89879e-18	0.288008	3.39075e-12	NA	NA
OBATOCLAX_VORINOSTAT	OBATOCLAX	VORINOSTAT	0.390246	4.64272e-24	0.262636	3.8173e-11	NA	NA
OBATOCLAX_OXALIPLATIN	OBATOCLAX	OXALIPLATIN	0.264471	9.42844e-12	0.256057	9.72942e-11	NA	NA
DACTOLISIB_OBATOCLAX	DACTOLISIB	OBATOCLAX	0.262528	9.77782e-09	0.269413	1.13615e-11	0.280593	6.47255e-10
HOMOHARRINGTONINE_OBATOCLAX	HOMOHARRINGTONINE	OBATOCLAX	0.349152	1.01488e-14	NA	NA	0.29108	1.19194e-10
MG-132_OBATOCLAX	MG-132	OBATOCLAX	0.396407	1.01144e-10	0.303867	1.03729e-14	NA	NA
DOCETAXEL_OBATOCLAX	DOCETAXEL	OBATOCLAX	0.367467	2.59264e-11	0.348495	3.82954e-19	0.273614	1.4411e-09
OBATOCLAX_TIVANTINIB	OBATOCLAX	TIVANTINIB	0.468742	2.54915e-19	NA	NA	0.337641	4.47076e-14
DINACICLIB_OBATOCLAX	DINACICLIB	OBATOCLAX	0.372212	2.38463e-12	0.312362	3.30529e-14	0.297938	3.58268e-11
ALVOCIDIB_OBATOCLAX	ALVOCIDIB	OBATOCLAX	0.386709	3.83377e-13	NA	NA	0.254942	2.74435e-08
AT13387_OBATOCLAX	AT13387	OBATOCLAX	0.36686	8.62828e-12	NA	NA	0.309533	6.45509e-12
OBATOCLAX_TOZASERTIB	OBATOCLAX	TOZASERTIB	0.413148	0.000126444	0.298297	0.00819734	0.250988	3.04422e-08
MASITINIB_NINTEDANIB	MASITINIB	NINTEDANIB	0.283111	1.18902e-12	NA	NA	0.302282	1.34012e-09
MASITINIB_QUIZARTINIB	MASITINIB	QUIZARTINIB	0.304388	6.2629e-15	NA	NA	0.297598	1.93289e-09
MASITINIB_WZ4002	MASITINIB	WZ4002	0.329402	1.81364e-12	NA	NA	0.26344	1.34228e-07
MASITINIB_SKEPINONE-L	MASITINIB	SKEPINONE-L	0.321335	7.48491e-09	NA	NA	0.268445	1.07442e-07
KU-0063794_ZSTK474	KU-0063794	ZSTK474	0.53238	4.89581e-47	NA	NA	0.457507	0
AZD8055_ZSTK474	AZD8055	ZSTK474	0.37649	7.53954e-23	NA	NA	0.488123	0
PICTILISIB_ZSTK474	PICTILISIB	ZSTK474	0.672871	1.04521e-85	NA	NA	0.479315	0
VOXTALISIB_ZSTK474	VOXTALISIB	ZSTK474	0.310909	2.08845e-15	NA	NA	0.318399	5.74794e-12
BOSUTINIB_ZSTK474	BOSUTINIB	ZSTK474	0.305205	7.82546e-15	NA	NA	0.263674	2.48807e-08
KW-2449_ZSTK474	KW-2449	ZSTK474	0.261957	2.68284e-11	NA	NA	0.272645	3.62055e-09
OSI-027_ZSTK474	OSI-027	ZSTK474	0.489342	6.70654e-40	NA	NA	0.367049	4.0712e-16
CABOZANTINIB_ZSTK474	CABOZANTINIB	ZSTK474	0.362922	9.07926e-21	NA	NA	0.268717	1.36832e-08
KI8751_ZSTK474	KI8751	ZSTK474	0.33862	4.24443e-18	NA	NA	0.259611	3.69736e-08
DACTOLISIB_ZSTK474	DACTOLISIB	ZSTK474	0.559824	1.0017e-38	NA	NA	0.293923	1.69107e-10
GDC-0879_PLX-4720	GDC-0879	PLX-4720	0.277241	1.51715e-12	NA	NA	0.360786	2.15954e-13
GDC-0879_PD318088	GDC-0879	PD318088	0.466242	9.50576e-36	NA	NA	0.366815	1.12024e-13
GDC-0879_RAF265	GDC-0879	RAF265	0.263512	1.81422e-09	NA	NA	0.301523	1.47852e-09
GDC-0879_TRAMETINIB	GDC-0879	TRAMETINIB	0.411976	1.26866e-14	NA	NA	0.315958	1.00789e-10
DABRAFENIB_GDC-0879	DABRAFENIB	GDC-0879	0.331125	9.93568e-10	NA	NA	0.319681	7.35942e-11
JQ1_NVP-TAE684	JQ1	NVP-TAE684	0.349581	1.61514e-19	NA	NA	0.252276	1.96267e-07
ALISERTIB_NVP-TAE684	ALISERTIB	NVP-TAE684	0.49214	1.11921e-39	NA	NA	0.300681	1.49109e-10
NVP-TAE684_PHA-793887	NVP-TAE684	PHA-793887	0.306886	2.85259e-15	NA	NA	0.290752	6.13376e-10
GSK461364_NVP-TAE684	GSK461364	NVP-TAE684	0.310587	7.32301e-15	NA	NA	0.330818	2.17175e-12
I-BET151_NVP-TAE684	I-BET151	NVP-TAE684	0.298433	1.81726e-14	NA	NA	0.255063	1.88003e-07
KW-2449_NVP-TAE684	KW-2449	NVP-TAE684	0.513366	2.56074e-43	NA	NA	0.2884	1.15851e-09
NVP-TAE684_TG-101348	NVP-TAE684	TG-101348	0.562128	2.37455e-53	NA	NA	0.263248	3.61985e-08
BARASERTIB_NVP-TAE684	BARASERTIB	NVP-TAE684	0.418818	1.33514e-27	NA	NA	0.309332	2.53492e-11
PHA-793887_SNS-032	PHA-793887	SNS-032	0.744873	3.53418e-107	NA	NA	0.489821	0
HOMOHARRINGTONINE_SNS-032	HOMOHARRINGTONINE	SNS-032	0.656316	5.90006e-54	NA	NA	0.295131	1.11888e-10
DOCETAXEL_SNS-032	DOCETAXEL	SNS-032	0.570983	2.29548e-25	NA	NA	0.273628	2.41732e-09
DINACICLIB_SNS-032	DINACICLIB	SNS-032	0.761341	1.20021e-57	NA	NA	0.339409	6.82742e-14
PF-3758309_SNS-032	PF-3758309	SNS-032	0.584813	1.21495e-28	NA	NA	0.437388	0
AZD6482_PLX-4720	AZD6482	PLX-4720	0.255818	4.90307e-11	0.316617	1.7331e-06	0.284475	5.21718e-10
PLX-4720_RAF265	PLX-4720	RAF265	0.402494	4.34066e-21	NA	NA	0.365896	1.11707e-15
DABRAFENIB_PLX-4720	DABRAFENIB	PLX-4720	0.462258	7.11414e-19	0.549285	2.46771e-60	0.287682	3.10269e-10
AZD8055_KU-0063794	AZD8055	KU-0063794	0.758359	3.54843e-122	NA	NA	0.641682	0
KU-0063794_PICTILISIB	KU-0063794	PICTILISIB	0.519507	9.93745e-46	NA	NA	0.394834	0
KU-0063794_TEMSIROLIMUS	KU-0063794	TEMSIROLIMUS	0.613127	9.86715e-35	NA	NA	0.324405	7.42077e-13
KU-0063794_OSI-027	KU-0063794	OSI-027	0.638772	3.9801e-75	NA	NA	0.429238	0
BMS-345541_KU-0063794	BMS-345541	KU-0063794	0.306714	6.94948e-15	NA	NA	0.413482	0
DACTOLISIB_KU-0063794	DACTOLISIB	KU-0063794	0.708338	7.80422e-71	NA	NA	0.397787	4.83132e-19
ETP-46464_KU-0063794	ETP-46464	KU-0063794	0.502121	6.32009e-30	NA	NA	0.38359	0
FORETINIB_TW-37	FORETINIB	TW-37	0.282034	1.28425e-12	0.295787	2.48053e-07	NA	NA
OSI-930_TW-37	OSI-930	TW-37	0.263826	6.87149e-10	NA	NA	0.308521	4.03484e-11
ALISERTIB_TW-37	ALISERTIB	TW-37	0.444906	2.80505e-31	0.30281	1.18835e-07	0.3277	9.51502e-13
QUIZARTINIB_TW-37	QUIZARTINIB	TW-37	0.324534	1.99241e-16	NA	NA	0.355903	2.0848e-14
GSK461364_TW-37	GSK461364	TW-37	0.351489	1.25785e-18	NA	NA	0.335703	3.71668e-13
AZ3146_TW-37	AZ3146	TW-37	0.296697	1.41152e-13	NA	NA	0.336468	2.88574e-13
SB-743921_TW-37	SB-743921	TW-37	0.340903	2.61065e-18	NA	NA	0.268046	0.000202323
CLOFARABINE_TW-37	CLOFARABINE	TW-37	0.31906	2.95515e-16	NA	NA	0.374591	9.56842e-17
RAF265_TW-37	RAF265	TW-37	0.400484	2.04388e-20	NA	NA	0.256668	4.15914e-08
KX2-391_TW-37	KX2-391	TW-37	0.334736	2.19971e-17	NA	NA	0.380335	1.47929e-17
NICLOSAMIDE_TW-37	NICLOSAMIDE	TW-37	0.417123	4.05213e-27	NA	NA	0.29345	2.50515e-10
KI8751_TW-37	KI8751	TW-37	0.40765	2.6297e-25	NA	NA	0.302403	5.87898e-11
OXALIPLATIN_TW-37	OXALIPLATIN	TW-37	0.396867	1.04032e-24	0.311086	4.19052e-08	0.343649	2.43551e-13
HOMOHARRINGTONINE_TW-37	HOMOHARRINGTONINE	TW-37	0.291484	2.42624e-10	NA	NA	0.26114	1.36042e-08
ETP-46464_TW-37	ETP-46464	TW-37	0.301246	9.11742e-11	NA	NA	0.262014	1.9072e-08
BELINOSTAT_TW-37	BELINOSTAT	TW-37	0.403146	2.74182e-14	NA	NA	0.271918	3.1864e-09
TOZASERTIB_TW-37	TOZASERTIB	TW-37	0.355887	0.00111156	0.440171	0.0225359	0.278106	1.23813e-09
GSK-J4_TW-37	GSK-J4	TW-37	0.407407	0.000199679	NA	NA	0.250023	9.38025e-08
AZD8055_FORETINIB	AZD8055	FORETINIB	0.375377	1.02978e-22	0.294917	4.39603e-13	NA	NA
AZD8055_YK-4-279	AZD8055	YK-4-279	0.320529	5.67567e-17	0.303242	6.26537e-14	NA	NA
ALISERTIB_AZD8055	ALISERTIB	AZD8055	0.34228	3.86772e-19	0.291172	6.78609e-13	0.276061	3.26931e-09
AZD6482_AZD8055	AZD6482	AZD8055	0.391046	2.5272e-25	0.602541	1.24668e-06	NA	NA
AZD8055_PICTILISIB	AZD8055	PICTILISIB	0.410128	5.28719e-28	0.593349	1.73181e-57	0.429176	0
AZD8055_TEMSIROLIMUS	AZD8055	TEMSIROLIMUS	0.664384	3.95851e-43	0.629052	6.77319e-65	0.40211	1.20394e-18
AZD8055_KW-2449	AZD8055	KW-2449	0.373578	9.26314e-23	NA	NA	0.26761	1.25428e-08
AZD8055_RAF265	AZD8055	RAF265	0.338721	3.08299e-15	NA	NA	0.284097	1.47216e-09
AZD8055_OSI-027	AZD8055	OSI-027	0.586075	1.13675e-61	0.468261	1.73566e-33	0.409066	0
AZD8055_KX2-391	AZD8055	KX2-391	0.436969	3.92898e-31	NA	NA	0.258669	2.71557e-08
AZD8055_CRIZOTINIB	AZD8055	CRIZOTINIB	0.332004	8.34584e-18	0.327377	2.9606e-16	NA	NA
AZD8055_BMS-345541	AZD8055	BMS-345541	0.393834	1.1683e-24	NA	NA	0.514355	0
AZD8055_KI8751	AZD8055	KI8751	0.287348	2.50823e-13	NA	NA	0.266633	1.47588e-08
AZD8055_OXALIPLATIN	AZD8055	OXALIPLATIN	0.320217	7.19823e-17	0.270973	2.01446e-11	NA	NA
AZD8055_BARASERTIB	AZD8055	BARASERTIB	0.26396	1.67431e-11	NA	NA	0.311936	1.11346e-11
AZD8055_DACTOLISIB	AZD8055	DACTOLISIB	0.750139	5.14693e-85	0.737158	1.71444e-101	0.535572	2.13091e-34
AZD8055_ETP-46464	AZD8055	ETP-46464	0.315384	7.13742e-12	NA	NA	0.417917	0
ALPELISIB_AZD8055	ALPELISIB	AZD8055	0.342887	8.34415e-14	0.306957	2.44048e-14	NA	NA
AZD8055_DOCETAXEL	AZD8055	DOCETAXEL	0.40771	7.61205e-14	0.37621	2.42565e-21	NA	NA
AZD8055_PF-3758309	AZD8055	PF-3758309	0.495609	3.14386e-22	NA	NA	0.275037	1.0071e-06
FORETINIB_JQ1	FORETINIB	JQ1	0.386331	7.40597e-24	0.274414	2.99401e-14	NA	NA
JQ1_YK-4-279	JQ1	YK-4-279	0.432577	6.93563e-31	0.305762	1.24764e-17	NA	NA
ALISERTIB_JQ1	ALISERTIB	JQ1	0.369078	4.71009e-22	0.306393	1.17404e-17	0.379596	3.98802e-17
JQ1_PICTILISIB	JQ1	PICTILISIB	0.419176	4.34943e-29	0.273019	3.23676e-14	NA	NA
JQ1_PHA-793887	JQ1	PHA-793887	0.46857	8.73471e-37	NA	NA	0.304809	7.38451e-11
GSK461364_JQ1	GSK461364	JQ1	0.342437	2.17828e-18	NA	NA	0.32514	4.2696e-12
JQ1_PF-573228	JQ1	PF-573228	0.416654	2.88419e-28	NA	NA	0.304909	1.68546e-10
AZ3146_JQ1	AZ3146	JQ1	0.372738	7.19277e-22	NA	NA	0.364515	1.12563e-14
I-BET151_JQ1	I-BET151	JQ1	0.780233	2.45775e-132	NA	NA	0.687169	0
I-BET-762_JQ1	I-BET-762	JQ1	0.776639	5.82548e-130	0.650929	1.62016e-84	0.525208	1.45e-32
JQ1_NVP-ADW742	JQ1	NVP-ADW742	0.395252	5.95369e-25	0.282685	3.4246e-15	NA	NA
CLOFARABINE_JQ1	CLOFARABINE	JQ1	0.287239	8.57042e-14	NA	NA	0.259024	4.92003e-08
BARDOXOLONE_JQ1	BARDOXOLONE	JQ1	0.269173	9.82282e-11	NA	NA	0.293324	4.14544e-07
JQ1_KX2-391	JQ1	KX2-391	0.330823	1.3194e-17	NA	NA	0.32461	1.08099e-11
JQ1_TG-101348	JQ1	TG-101348	0.522488	1.06576e-45	NA	NA	0.32826	4.62202e-12
CRIZOTINIB_JQ1	CRIZOTINIB	JQ1	0.408746	6.89269e-27	0.365517	3.48059e-25	NA	NA
JQ1_VORINOSTAT	JQ1	VORINOSTAT	0.513937	3.16795e-43	0.313369	1.75005e-18	0.26152	2.15618e-08
JQ1_OXALIPLATIN	JQ1	OXALIPLATIN	0.277722	7.49281e-13	0.293551	2.06423e-16	0.318462	2.73154e-11
DACTOLISIB_JQ1	DACTOLISIB	JQ1	0.35839	1.3374e-15	0.255326	1.39595e-12	NA	NA
ETP-46464_JQ1	ETP-46464	JQ1	0.357646	4.38097e-15	NA	NA	0.25226	9.68453e-08
BELINOSTAT_JQ1	BELINOSTAT	JQ1	0.485414	4.35057e-21	NA	NA	0.285015	9.59461e-10
DOCETAXEL_JQ1	DOCETAXEL	JQ1	0.364736	3.21673e-11	0.313764	1.21376e-18	NA	NA
JQ1_PF-3758309	JQ1	PF-3758309	0.51369	6.92709e-24	NA	NA	0.321873	1.07224e-08
JQ1_SKEPINONE-L	JQ1	SKEPINONE-L	0.304264	1.69513e-08	NA	NA	0.271335	2.70103e-08
JQ1_TOZASERTIB	JQ1	TOZASERTIB	0.307501	0.00523027	0.352418	9.61301e-08	NA	NA
NINTEDANIB_PICTILISIB	NINTEDANIB	PICTILISIB	0.350473	1.37715e-19	NA	NA	0.267801	1.3715e-08
NINTEDANIB_QUIZARTINIB	NINTEDANIB	QUIZARTINIB	0.38199	1.07309e-22	NA	NA	0.269525	1.61619e-08
NINTEDANIB_PF-573228	NINTEDANIB	PF-573228	0.437671	1.90346e-30	NA	NA	0.313561	2.43622e-11
AZD4547_NINTEDANIB	AZD4547	NINTEDANIB	0.346291	1.29393e-17	NA	NA	0.329809	1.46792e-09
BOSUTINIB_NINTEDANIB	BOSUTINIB	NINTEDANIB	0.298113	5.5031e-14	NA	NA	0.259811	6.86594e-08
NINTEDANIB_TG-101348	NINTEDANIB	TG-101348	0.401845	2.39991e-25	NA	NA	0.264002	1.95853e-08
CEDIRANIB_NINTEDANIB	CEDIRANIB	NINTEDANIB	0.574314	1.45774e-29	NA	NA	0.281659	1.80766e-09
FORETINIB_YK-4-279	FORETINIB	YK-4-279	0.417068	4.95021e-28	0.455249	1.35426e-39	NA	NA
ALISERTIB_FORETINIB	ALISERTIB	FORETINIB	0.551014	5.37187e-51	0.597116	4.458e-73	NA	NA
AZD6482_FORETINIB	AZD6482	FORETINIB	0.37021	5.00393e-22	0.251006	0.000182466	NA	NA
FORETINIB_PICTILISIB	FORETINIB	PICTILISIB	0.409781	2.86011e-27	0.351203	3.19584e-23	NA	NA
FORETINIB_PAZOPANIB	FORETINIB	PAZOPANIB	0.393351	1.73629e-24	NA	NA	0.277265	7.23496e-10
FORETINIB_NVP-ADW742	FORETINIB	NVP-ADW742	0.450459	5.16135e-32	0.464748	2.11272e-41	NA	NA
AZD4547_FORETINIB	AZD4547	FORETINIB	0.541159	1.96751e-45	0.328097	2.95004e-20	NA	NA
FORETINIB_RIGOSERTIB	FORETINIB	RIGOSERTIB	0.317719	1.17468e-15	NA	NA	0.267931	3.21395e-09
FORETINIB_KW-2449	FORETINIB	KW-2449	0.612637	7.20554e-66	NA	NA	0.280329	7.95396e-10
AZD7762_FORETINIB	AZD7762	FORETINIB	0.416784	3.68963e-28	0.301591	3.24615e-17	NA	NA
FORETINIB_LINSITINIB	FORETINIB	LINSITINIB	0.385419	1.33153e-23	0.274708	1.80812e-14	NA	NA
BMS-536924_FORETINIB	BMS-536924	FORETINIB	0.491647	6.32868e-39	0.479383	2.67457e-44	NA	NA
CRIZOTINIB_FORETINIB	CRIZOTINIB	FORETINIB	0.568169	3.34021e-54	0.650049	2.15806e-91	0.368323	8.35224e-17
CABOZANTINIB_FORETINIB	CABOZANTINIB	FORETINIB	0.712342	1.4545e-97	NA	NA	0.2844	8.79775e-10
BMS-345541_FORETINIB	BMS-345541	FORETINIB	0.305538	1.08645e-14	0.282891	3.50441e-14	NA	NA
FORETINIB_VORINOSTAT	FORETINIB	VORINOSTAT	0.313293	2.45914e-15	0.30586	1.10174e-17	NA	NA
AXITINIB_FORETINIB	AXITINIB	FORETINIB	0.573511	1.36053e-55	0.535749	1.19929e-56	0.257332	1.27235e-08
FORETINIB_OXALIPLATIN	FORETINIB	OXALIPLATIN	0.335422	5.59841e-18	0.283016	2.67608e-15	NA	NA
BARASERTIB_FORETINIB	BARASERTIB	FORETINIB	0.467866	1.14368e-34	NA	NA	0.290505	9.4871e-11
DACTOLISIB_FORETINIB	DACTOLISIB	FORETINIB	0.427925	5.38602e-22	0.343785	3.33095e-22	0.282948	4.39745e-10
FORETINIB_HOMOHARRINGTONINE	FORETINIB	HOMOHARRINGTONINE	0.352203	6.56041e-15	NA	NA	0.270867	1.96837e-09
ALPELISIB_FORETINIB	ALPELISIB	FORETINIB	0.350464	2.81609e-14	0.256197	1.01439e-12	NA	NA
CEDIRANIB_FORETINIB	CEDIRANIB	FORETINIB	0.52003	3.43714e-24	0.453177	3.29932e-39	NA	NA
DOCETAXEL_FORETINIB	DOCETAXEL	FORETINIB	0.382987	2.86822e-12	0.450842	7.10631e-39	0.326518	2.59382e-13
FORETINIB_TIVANTINIB	FORETINIB	TIVANTINIB	0.478454	2.43725e-20	NA	NA	0.310869	3.60701e-12
DINACICLIB_FORETINIB	DINACICLIB	FORETINIB	0.27355	3.66875e-07	0.256593	7.49972e-12	NA	NA
FORETINIB_TOZASERTIB	FORETINIB	TOZASERTIB	0.525326	7.88699e-07	0.62898	0	0.335836	4.57815e-14
PICTILISIB_WZ8040	PICTILISIB	WZ8040	0.430496	1.16952e-27	NA	NA	0.274111	4.97649e-09
BOSUTINIB_WZ8040	BOSUTINIB	WZ8040	0.508002	1.00056e-38	NA	NA	0.297494	3.77757e-10
LAPATINIB_WZ8040	LAPATINIB	WZ8040	0.623569	3.73472e-60	NA	NA	0.312812	9.68542e-12
GEFITINIB_WZ8040	GEFITINIB	WZ8040	0.510935	6.76761e-39	NA	NA	0.342341	1.34396e-13
PD-153035_WZ8040	PD-153035	WZ8040	0.489572	1.84599e-26	NA	NA	0.313187	5.94765e-11
IBRUTINIB_WZ8040	IBRUTINIB	WZ8040	0.583132	8.29943e-39	NA	NA	0.388174	1.14258e-17
ALPELISIB_WZ8040	ALPELISIB	WZ8040	0.439844	1.52535e-20	NA	NA	0.260531	3.04015e-08
WZ4002_WZ8040	WZ4002	WZ8040	0.640379	4.83027e-49	NA	NA	0.254727	1.05109e-07
ALISERTIB_OSI-930	ALISERTIB	OSI-930	0.295572	2.07546e-12	NA	NA	0.461196	0
OSI-930_PHA-793887	OSI-930	PHA-793887	0.286064	8.09157e-12	NA	NA	0.511629	0
GSK461364_OSI-930	GSK461364	OSI-930	0.309199	3.87323e-13	NA	NA	0.351428	5.09138e-14
OSI-930_PF-573228	OSI-930	PF-573228	0.281329	2.07757e-11	NA	NA	0.400989	0
BARDOXOLONE_OSI-930	BARDOXOLONE	OSI-930	0.345589	4.73284e-15	NA	NA	0.31687	2.41211e-08
OSI-930_RIGOSERTIB	OSI-930	RIGOSERTIB	0.315996	6.45109e-14	NA	NA	0.286348	8.68126e-10
OSI-930_WP1130	OSI-930	WP1130	0.325137	1.37245e-14	NA	NA	0.254431	6.96847e-08
KX2-391_OSI-930	KX2-391	OSI-930	0.293688	3.65183e-12	NA	NA	0.469556	0
OSI-930_OXALIPLATIN	OSI-930	OXALIPLATIN	0.337175	4.33935e-16	NA	NA	0.255229	1.02553e-07
BARASERTIB_OSI-930	BARASERTIB	OSI-930	0.253598	3.08199e-09	NA	NA	0.327823	1.0414e-12
KPT185_OSI-930	KPT185	OSI-930	0.298528	3.36998e-09	NA	NA	0.319218	7.37844e-12
DOCETAXEL_OSI-930	DOCETAXEL	OSI-930	0.251718	9.24588e-05	NA	NA	0.278932	1.81277e-09
OSI-930_TIVANTINIB	OSI-930	TIVANTINIB	0.477795	1.32099e-15	NA	NA	0.298205	1.18444e-10
OSI-930_SKEPINONE-L	OSI-930	SKEPINONE-L	0.378169	6.39188e-10	NA	NA	0.31122	1.13609e-10
OSI-930_TOZASERTIB	OSI-930	TOZASERTIB	0.252291	0.0268584	NA	NA	0.295967	1.6516e-10
GSK-J4_OSI-930	GSK-J4	OSI-930	0.38327	0.000632255	NA	NA	0.350071	6.07696e-14
ALISERTIB_YK-4-279	ALISERTIB	YK-4-279	0.594073	2.11028e-62	0.516637	1.78021e-52	NA	NA
BLEOMYCIN A2_YK-4-279	BLEOMYCIN A2	YK-4-279	0.389329	1.63582e-23	0.258199	5.77911e-10	NA	NA
PICTILISIB_YK-4-279	PICTILISIB	YK-4-279	0.30023	4.33252e-15	0.297978	5.22741e-17	NA	NA
NVP-ADW742_YK-4-279	NVP-ADW742	YK-4-279	0.279187	1.08782e-12	0.285586	1.08112e-15	NA	NA
AZD7762_YK-4-279	AZD7762	YK-4-279	0.395583	1.05619e-25	0.428443	3.42663e-35	NA	NA
CRIZOTINIB_YK-4-279	CRIZOTINIB	YK-4-279	0.404163	1.66077e-26	0.482593	1.78647e-45	NA	NA
BMS-345541_YK-4-279	BMS-345541	YK-4-279	0.433355	7.27443e-30	0.282952	3.31825e-14	NA	NA
VORINOSTAT_YK-4-279	VORINOSTAT	YK-4-279	0.42709	3.45412e-29	0.396613	5.82336e-30	NA	NA
AXITINIB_YK-4-279	AXITINIB	YK-4-279	0.420183	9.1308e-29	0.435361	3.56128e-36	NA	NA
OXALIPLATIN_YK-4-279	OXALIPLATIN	YK-4-279	0.268203	4.34201e-12	0.329928	1.04832e-20	NA	NA
DACTOLISIB_YK-4-279	DACTOLISIB	YK-4-279	0.426867	4.1892e-22	0.402902	5.97092e-31	NA	NA
MG-132_YK-4-279	MG-132	YK-4-279	0.40172	3.43396e-11	0.274083	1.57733e-14	NA	NA
CEDIRANIB_YK-4-279	CEDIRANIB	YK-4-279	0.285123	1.36689e-07	0.279993	4.04215e-15	NA	NA
DOCETAXEL_YK-4-279	DOCETAXEL	YK-4-279	0.779003	3.39524e-64	0.754056	3.70774e-140	NA	NA
DINACICLIB_YK-4-279	DINACICLIB	YK-4-279	0.588825	2.301e-32	0.429878	0	NA	NA
TOZASERTIB_YK-4-279	TOZASERTIB	YK-4-279	0.346095	0.00204801	0.585977	0	NA	NA
ALISERTIB_IXAZOMIB	ALISERTIB	IXAZOMIB	0.279216	7.45517e-13	NA	NA	0.356964	1.36063e-15
GSK461364_IXAZOMIB	GSK461364	IXAZOMIB	0.307713	7.6192e-15	NA	NA	0.257284	1.98078e-08
I-BET151_IXAZOMIB	I-BET151	IXAZOMIB	0.265633	7.59308e-12	NA	NA	0.289767	8.04321e-10
IXAZOMIB_SB-743921	IXAZOMIB	SB-743921	0.336393	2.01178e-18	NA	NA	0.308217	1.75908e-05
CLOFARABINE_IXAZOMIB	CLOFARABINE	IXAZOMIB	0.251936	7.97624e-11	NA	NA	0.297417	8.1154e-11
IXAZOMIB_RIGOSERTIB	IXAZOMIB	RIGOSERTIB	0.28954	2.53193e-13	NA	NA	0.252389	2.90379e-08
IXAZOMIB_KX2-391	IXAZOMIB	KX2-391	0.383743	1.55412e-23	NA	NA	0.309995	2.25816e-11
IXAZOMIB_MG-132	IXAZOMIB	MG-132	0.703926	4.0396e-38	NA	NA	0.399929	0
ALISERTIB_BLEOMYCIN A2	ALISERTIB	BLEOMYCIN A2	0.461979	4.704e-33	0.34256	7.30182e-17	NA	NA
ALISERTIB_PHA-793887	ALISERTIB	PHA-793887	0.396782	1.46059e-25	NA	NA	0.503171	0
ALISERTIB_QUIZARTINIB	ALISERTIB	QUIZARTINIB	0.28867	1.68884e-13	NA	NA	0.26707	9.93717e-09
ALISERTIB_GSK461364	ALISERTIB	GSK461364	0.558274	4.11647e-51	NA	NA	0.515251	0
ALISERTIB_PF-573228	ALISERTIB	PF-573228	0.520629	1.80554e-45	NA	NA	0.3441	7.54106e-14
ALISERTIB_AZ3146	ALISERTIB	AZ3146	0.407158	8.44417e-26	NA	NA	0.372587	2.83505e-16
ALISERTIB_I-BET151	ALISERTIB	I-BET151	0.283421	3.11896e-13	NA	NA	0.265195	2.2155e-08
ALISERTIB_SB-743921	ALISERTIB	SB-743921	0.546601	5.54628e-51	NA	NA	0.512285	0
ALISERTIB_CLOFARABINE	ALISERTIB	CLOFARABINE	0.423566	1.64557e-29	NA	NA	0.345248	3.41026e-14
ALISERTIB_BARDOXOLONE	ALISERTIB	BARDOXOLONE	0.439392	1.33399e-27	NA	NA	0.261763	4.03738e-06
ALISERTIB_RIGOSERTIB	ALISERTIB	RIGOSERTIB	0.498364	7.35577e-40	NA	NA	0.433509	8.08176e-23
ALISERTIB_KW-2449	ALISERTIB	KW-2449	0.46486	3.35222e-35	NA	NA	0.454216	0
ALISERTIB_RAF265	ALISERTIB	RAF265	0.32394	5.99356e-14	NA	NA	0.292822	2.31964e-10
ALISERTIB_KX2-391	ALISERTIB	KX2-391	0.497203	1.38576e-40	NA	NA	0.489184	0
ALISERTIB_BMS-536924	ALISERTIB	BMS-536924	0.419056	1.12376e-27	0.3152	8.74925e-19	NA	NA
ALISERTIB_CRIZOTINIB	ALISERTIB	CRIZOTINIB	0.429529	1.13439e-29	0.564734	5.50794e-65	NA	NA
ALISERTIB_BMS-345541	ALISERTIB	BMS-345541	0.328844	5.3259e-17	0.287901	8.2917e-15	NA	NA
ALISERTIB_VORINOSTAT	ALISERTIB	VORINOSTAT	0.355791	5.72087e-20	0.302098	2.59386e-17	0.251251	3.1462e-08
ALISERTIB_AXITINIB	ALISERTIB	AXITINIB	0.595403	1.3448e-61	0.628465	6.78877e-84	0.294316	7.95976e-11
ALISERTIB_KI8751	ALISERTIB	KI8751	0.434875	1.13308e-29	NA	NA	0.338703	1.95878e-13
ALISERTIB_OXALIPLATIN	ALISERTIB	OXALIPLATIN	0.350382	8.8633e-20	0.32799	1.91763e-20	0.286299	8.03206e-10
ALISERTIB_BARASERTIB	ALISERTIB	BARASERTIB	0.584828	3.67116e-58	NA	NA	0.501456	1.50244e-31
ALISERTIB_DACTOLISIB	ALISERTIB	DACTOLISIB	0.402959	2.39038e-19	0.274301	1.98226e-14	NA	NA
ALISERTIB_HOMOHARRINGTONINE	ALISERTIB	HOMOHARRINGTONINE	0.417163	1.0376e-20	NA	NA	0.379637	1.58583e-17
ALISERTIB_KPT185	ALISERTIB	KPT185	0.493835	1.1832e-29	NA	NA	0.281664	7.17033e-10
ALISERTIB_BELINOSTAT	ALISERTIB	BELINOSTAT	0.337758	2.4961e-10	NA	NA	0.277274	9.62713e-10
ALISERTIB_CEDIRANIB	ALISERTIB	CEDIRANIB	0.374894	1.74212e-12	0.267701	8.61682e-14	0.271517	2.85443e-09
ALISERTIB_DOCETAXEL	ALISERTIB	DOCETAXEL	0.534045	2.10451e-24	0.548819	9.21952e-61	0.415655	3.84536e-21
ALISERTIB_TIVANTINIB	ALISERTIB	TIVANTINIB	0.646641	1.05782e-40	NA	NA	0.3846	4.01375e-18
ALISERTIB_DINACICLIB	ALISERTIB	DINACICLIB	0.377542	9.33836e-13	0.318298	6.3747e-18	0.254476	1.92654e-08
ALISERTIB_PF-3758309	ALISERTIB	PF-3758309	0.485156	4.01177e-21	NA	NA	0.354382	5.97422e-11
ALISERTIB_AT13387	ALISERTIB	AT13387	0.319111	3.55904e-09	NA	NA	0.325603	4.05382e-13
ALISERTIB_TOZASERTIB	ALISERTIB	TOZASERTIB	0.676871	4.01062e-12	0.751143	5.21158e-41	0.502771	1.14412e-31
AZD6482_PICTILISIB	AZD6482	PICTILISIB	0.520745	1.14893e-46	0.653934	0	NA	NA
AZD6482_TEMSIROLIMUS	AZD6482	TEMSIROLIMUS	0.549131	4.50839e-27	0.516063	6.79257e-16	NA	NA
AZD6482_OSI-027	AZD6482	OSI-027	0.473739	7.74547e-38	0.522507	0	NA	NA
AZD6482_DACTOLISIB	AZD6482	DACTOLISIB	0.353952	3.59838e-15	0.546859	0	NA	NA
ALPELISIB_AZD6482	ALPELISIB	AZD6482	0.349934	2.37425e-14	0.459233	3.53111e-13	NA	NA
AZD6482_CEDIRANIB	AZD6482	CEDIRANIB	0.329342	9.20447e-10	0.320267	1.48072e-06	0.365743	1.72574e-16
BLEOMYCIN A2_RUXOLITINIB	BLEOMYCIN A2	RUXOLITINIB	0.253926	3.07824e-10	0.271264	6.67739e-11	NA	NA
BLEOMYCIN A2_TOZASERTIB	BLEOMYCIN A2	TOZASERTIB	0.60907	9.98898e-10	0.379033	0.000866138	NA	NA
I-BET-762_PICTILISIB	I-BET-762	PICTILISIB	0.3668	3.93535e-22	0.261354	1.99354e-12	NA	NA
NVP-ADW742_PICTILISIB	NVP-ADW742	PICTILISIB	0.502396	8.72955e-42	0.335522	2.11922e-21	NA	NA
BOSUTINIB_PICTILISIB	BOSUTINIB	PICTILISIB	0.363482	1.74218e-21	0.305991	9.17533e-18	NA	NA
PICTILISIB_TEMSIROLIMUS	PICTILISIB	TEMSIROLIMUS	0.574328	2.89342e-30	0.487557	1.66233e-45	NA	NA
OSI-027_PICTILISIB	OSI-027	PICTILISIB	0.519898	6.59806e-47	0.410156	3.70006e-32	0.381153	0
AZD7762_PICTILISIB	AZD7762	PICTILISIB	0.318685	6.65298e-17	0.372336	0	NA	NA
BMS-536924_PICTILISIB	BMS-536924	PICTILISIB	0.447669	1.78703e-32	0.390124	0	NA	NA
CRIZOTINIB_PICTILISIB	CRIZOTINIB	PICTILISIB	0.385661	3.98258e-24	0.344963	9.60815e-23	NA	NA
LAPATINIB_PICTILISIB	LAPATINIB	PICTILISIB	0.440436	2.2095e-30	0.385631	1.84521e-28	NA	NA
CABOZANTINIB_PICTILISIB	CABOZANTINIB	PICTILISIB	0.302363	7.18753e-15	NA	NA	0.267875	1.04144e-08
DACTOLISIB_PICTILISIB	DACTOLISIB	PICTILISIB	0.528001	5.91005e-35	0.58964	3.61559e-72	NA	NA
ALPELISIB_PICTILISIB	ALPELISIB	PICTILISIB	0.621272	8.10542e-50	0.510238	1.12027e-51	0.31022	1.53863e-11
MG-132_PICTILISIB	MG-132	PICTILISIB	0.265722	1.77536e-05	0.277101	6.19493e-15	NA	NA
CEDIRANIB_PICTILISIB	CEDIRANIB	PICTILISIB	0.41994	1.05994e-15	0.406054	1.87136e-31	NA	NA
DOCETAXEL_PICTILISIB	DOCETAXEL	PICTILISIB	0.280286	3.92255e-07	0.366923	9.25024e-26	NA	NA
GSK461364_PHA-793887	GSK461364	PHA-793887	0.50315	4.93915e-41	NA	NA	0.415029	0
PF-573228_PHA-793887	PF-573228	PHA-793887	0.519573	9.64157e-46	NA	NA	0.36445	1.42206e-15
AZ3146_PHA-793887	AZ3146	PHA-793887	0.370939	9.32931e-22	NA	NA	0.332335	7.40811e-13
PHA-793887_SB-743921	PHA-793887	SB-743921	0.529552	6.63787e-48	NA	NA	0.390787	4.95949e-08
CLOFARABINE_PHA-793887	CLOFARABINE	PHA-793887	0.449689	1.25903e-33	NA	NA	0.341611	6.64056e-14
BARDOXOLONE_PHA-793887	BARDOXOLONE	PHA-793887	0.291221	2.17508e-12	NA	NA	0.370578	2.96871e-11
PHA-793887_RIGOSERTIB	PHA-793887	RIGOSERTIB	0.540296	3.96356e-48	NA	NA	0.365508	3.30551e-16
KW-2449_PHA-793887	KW-2449	PHA-793887	0.349487	9.1379e-20	NA	NA	0.361625	1.3125e-15
KX2-391_PHA-793887	KX2-391	PHA-793887	0.497081	9.49948e-41	NA	NA	0.417183	0
BMS-345541_PHA-793887	BMS-345541	PHA-793887	0.546275	1.12507e-49	NA	NA	0.278606	2.13544e-09
BARASERTIB_PHA-793887	BARASERTIB	PHA-793887	0.505274	5.34408e-42	NA	NA	0.376988	1.86936e-17
HOMOHARRINGTONINE_PHA-793887	HOMOHARRINGTONINE	PHA-793887	0.610997	4.96495e-49	NA	NA	0.447804	1.64775e-24
KPT185_PHA-793887	KPT185	PHA-793887	0.507698	4.97116e-32	NA	NA	0.344132	2.84166e-14
BELINOSTAT_PHA-793887	BELINOSTAT	PHA-793887	0.358473	1.67232e-11	NA	NA	0.251468	3.16341e-08
CEDIRANIB_PHA-793887	CEDIRANIB	PHA-793887	0.294278	4.89941e-08	NA	NA	0.291245	1.70076e-10
DOCETAXEL_PHA-793887	DOCETAXEL	PHA-793887	0.59415	5.73624e-31	NA	NA	0.447591	1.24219e-24
PHA-793887_TIVANTINIB	PHA-793887	TIVANTINIB	0.599071	1.27089e-33	NA	NA	0.334217	8.31514e-14
DINACICLIB_PHA-793887	DINACICLIB	PHA-793887	0.725875	9.66611e-56	NA	NA	0.349151	4.90914e-15
ALVOCIDIB_PHA-793887	ALVOCIDIB	PHA-793887	0.683249	1.41567e-46	NA	NA	0.269955	3.85865e-09
PF-3758309_PHA-793887	PF-3758309	PHA-793887	0.741986	1.95e-59	NA	NA	0.657799	0
AT13387_PHA-793887	AT13387	PHA-793887	0.406942	1.79001e-14	NA	NA	0.3339	9.34784e-14
PHA-793887_TOZASERTIB	PHA-793887	TOZASERTIB	0.419479	0.000119051	NA	NA	0.35666	1.23464e-15
GSK-J4_PHA-793887	GSK-J4	PHA-793887	0.403092	0.000258777	NA	NA	0.396825	0
AZ3146_QUIZARTINIB	AZ3146	QUIZARTINIB	0.342803	3.52565e-18	NA	NA	0.313744	3.41996e-11
KW-2449_QUIZARTINIB	KW-2449	QUIZARTINIB	0.27408	2.99803e-12	NA	NA	0.320308	6.93282e-12
CABOZANTINIB_QUIZARTINIB	CABOZANTINIB	QUIZARTINIB	0.258422	7.9718e-11	NA	NA	0.309432	7.94506e-11
KI8751_QUIZARTINIB	KI8751	QUIZARTINIB	0.470687	1.14269e-35	NA	NA	0.326569	4.03705e-12
BARASERTIB_QUIZARTINIB	BARASERTIB	QUIZARTINIB	0.294325	9.34723e-14	NA	NA	0.281812	9.40667e-10
QUIZARTINIB_TOZASERTIB	QUIZARTINIB	TOZASERTIB	0.346698	0.0018736	NA	NA	0.268031	6.56221e-09
KI8751_PAZOPANIB	KI8751	PAZOPANIB	0.320653	3.38821e-16	NA	NA	0.273741	3.02503e-09
GSK461364_PF-573228	GSK461364	PF-573228	0.444356	8.21564e-31	NA	NA	0.2867	9.03899e-10
AZ3146_GSK461364	AZ3146	GSK461364	0.431613	4.00013e-28	NA	NA	0.317889	1.06856e-11
GSK461364_I-BET151	GSK461364	I-BET151	0.255261	1.42099e-10	NA	NA	0.258147	6.76401e-08
GSK461364_SB-743921	GSK461364	SB-743921	0.728337	3.27194e-103	NA	NA	0.568541	0
CLOFARABINE_GSK461364	CLOFARABINE	GSK461364	0.508716	6.38845e-42	NA	NA	0.367156	6.54713e-16
GSK461364_RIGOSERTIB	GSK461364	RIGOSERTIB	0.727624	5.40148e-98	NA	NA	0.523273	1.0715e-33
GSK461364_KW-2449	GSK461364	KW-2449	0.480048	2.96333e-36	NA	NA	0.324574	1.89584e-12
GSK461364_KX2-391	GSK461364	KX2-391	0.733968	3.17708e-103	NA	NA	0.563742	0
GSK461364_TG-101348	GSK461364	TG-101348	0.295917	1.43014e-13	NA	NA	0.268977	7.28554e-09
GSK461364_KI8751	GSK461364	KI8751	0.265093	6.03556e-11	NA	NA	0.252217	8.22572e-08
BARASERTIB_GSK461364	BARASERTIB	GSK461364	0.475634	4.97881e-35	NA	NA	0.390738	1.74794e-18
GSK461364_HOMOHARRINGTONINE	GSK461364	HOMOHARRINGTONINE	0.526601	2.47615e-32	NA	NA	0.358901	1.71869e-15
BELINOSTAT_GSK461364	BELINOSTAT	GSK461364	0.375656	1.86689e-11	NA	NA	0.345933	1.84103e-14
CEDIRANIB_GSK461364	CEDIRANIB	GSK461364	0.262442	4.55335e-06	NA	NA	0.277325	1.69182e-09
DOCETAXEL_GSK461364	DOCETAXEL	GSK461364	0.799044	1.77638e-64	NA	NA	0.489479	2.18179e-29
GSK461364_TIVANTINIB	GSK461364	TIVANTINIB	0.766157	1.36298e-58	NA	NA	0.398789	3.24834e-19
DINACICLIB_GSK461364	DINACICLIB	GSK461364	0.574437	1.19473e-27	NA	NA	0.250224	4.2457e-08
AT13387_GSK461364	AT13387	GSK461364	0.492463	2.29201e-19	NA	NA	0.29915	4.55334e-11
GSK461364_TOZASERTIB	GSK461364	TOZASERTIB	0.509476	1.39001e-06	NA	NA	0.366739	2.78289e-16
GSK-J4_GSK461364	GSK-J4	GSK461364	0.405891	0.000232632	NA	NA	0.327194	1.23001e-12
AZ3146_PF-573228	AZ3146	PF-573228	0.447636	1.22601e-31	NA	NA	0.324504	7.40808e-12
I-BET151_PF-573228	I-BET151	PF-573228	0.338383	1.31066e-18	NA	NA	0.267884	3.13267e-08
PF-573228_SB-743921	PF-573228	SB-743921	0.374666	1.16365e-22	NA	NA	0.261925	0.000430898
CLOFARABINE_PF-573228	CLOFARABINE	PF-573228	0.335258	1.74028e-18	NA	NA	0.303943	7.60844e-11
BARDOXOLONE_PF-573228	BARDOXOLONE	PF-573228	0.431373	7.11199e-27	NA	NA	0.256782	8.83559e-06
KW-2449_PF-573228	KW-2449	PF-573228	0.546149	1.68995e-50	NA	NA	0.326139	2.44558e-12
PF-573228_RAF265	PF-573228	RAF265	0.288634	3.332e-11	NA	NA	0.299043	1.88982e-10
KX2-391_PF-573228	KX2-391	PF-573228	0.383941	1.46862e-23	NA	NA	0.335322	1.17955e-12
PF-573228_TG-101348	PF-573228	TG-101348	0.562212	2.79035e-54	NA	NA	0.270994	7.04332e-09
BARASERTIB_PF-573228	BARASERTIB	PF-573228	0.432479	5.77798e-30	NA	NA	0.320017	2.70721e-12
AZD1480_PF-573228	AZD1480	PF-573228	0.474686	3.21846e-19	NA	NA	0.251622	6.86013e-07
PF-3758309_PF-573228	PF-3758309	PF-573228	0.556952	3.36807e-28	NA	NA	0.258693	3.81337e-06
PF-573228_TOZASERTIB	PF-573228	TOZASERTIB	0.526553	4.43741e-07	NA	NA	0.305124	3.08429e-11
GSK-J4_PF-573228	GSK-J4	PF-573228	0.284763	0.0109721	NA	NA	0.282102	1.77491e-09
AZ3146_BARDOXOLONE	AZ3146	BARDOXOLONE	0.346417	1.91213e-16	NA	NA	0.312187	5.38874e-08
AZ3146_RIGOSERTIB	AZ3146	RIGOSERTIB	0.264123	6.14494e-11	NA	NA	0.290118	4.0636e-10
AZ3146_KW-2449	AZ3146	KW-2449	0.350752	3.97077e-19	NA	NA	0.350021	5.35986e-14
AZ3146_OXALIPLATIN	AZ3146	OXALIPLATIN	0.283341	7.7558e-13	NA	NA	0.280651	4.58166e-09
AZ3146_BARASERTIB	AZ3146	BARASERTIB	0.459683	9.36741e-33	NA	NA	0.262255	1.51786e-08
AZ3146_TIVANTINIB	AZ3146	TIVANTINIB	0.391128	1.37027e-12	NA	NA	0.289914	3.34213e-10
AZ3146_PF-3758309	AZ3146	PF-3758309	0.361705	7.37675e-11	NA	NA	0.357608	9.6007e-11
I-BET-762_I-BET151	I-BET-762	I-BET151	0.808043	1.1545e-149	NA	NA	0.461109	5.03249e-24
I-BET151_KX2-391	I-BET151	KX2-391	0.324209	6.94554e-17	NA	NA	0.318095	4.44295e-11
I-BET151_TG-101348	I-BET151	TG-101348	0.399037	1.13974e-25	NA	NA	0.315335	4.67678e-11
CLOFARABINE_SB-743921	CLOFARABINE	SB-743921	0.437122	1.03445e-31	NA	NA	0.267637	0.000251943
RIGOSERTIB_SB-743921	RIGOSERTIB	SB-743921	0.715319	8.48311e-98	NA	NA	0.472533	8.60322e-12
KW-2449_SB-743921	KW-2449	SB-743921	0.424002	3.8602e-29	NA	NA	0.304916	2.80822e-05
SB-743921_WP1130	SB-743921	WP1130	0.268068	8.8345e-12	NA	NA	0.272729	0.000168107
KX2-391_SB-743921	KX2-391	SB-743921	0.78148	1.36165e-131	NA	NA	0.606074	0
SB-743921_TOSEDOSTAT	SB-743921	TOSEDOSTAT	0.309882	4.35406e-15	NA	NA	0.263347	0.00025335
BARASERTIB_SB-743921	BARASERTIB	SB-743921	0.460592	3.38516e-34	NA	NA	0.365652	2.12924e-07
HOMOHARRINGTONINE_SB-743921	HOMOHARRINGTONINE	SB-743921	0.555021	1.10006e-38	NA	NA	0.325782	4.77443e-06
DOCETAXEL_SB-743921	DOCETAXEL	SB-743921	0.826319	1.56517e-77	NA	NA	0.491786	6.66257e-13
SB-743921_TIVANTINIB	SB-743921	TIVANTINIB	0.732684	4.2738e-56	NA	NA	0.415976	2.63643e-09
DINACICLIB_SB-743921	DINACICLIB	SB-743921	0.664164	3.21916e-43	NA	NA	0.263312	0.000242031
PF-3758309_SB-743921	PF-3758309	SB-743921	0.535035	7.80518e-26	NA	NA	0.327275	9.73597e-05
SB-743921_TOZASERTIB	SB-743921	TOZASERTIB	0.257009	0.0197592	NA	NA	0.339392	1.77507e-06
GSK-J4_SB-743921	GSK-J4	SB-743921	0.333898	0.00243288	NA	NA	0.296296	4.78904e-05
I-BET-762_NVP-ADW742	I-BET-762	NVP-ADW742	0.307008	4.59322e-15	0.255646	6.83003e-12	NA	NA
I-BET-762_SELUMETINIB	I-BET-762	SELUMETINIB	0.274779	2.52431e-12	0.273611	1.54779e-13	NA	NA
BMS-536924_I-BET-762	BMS-536924	I-BET-762	0.250978	1.77839e-10	0.257202	5.04259e-12	NA	NA
CRIZOTINIB_I-BET-762	CRIZOTINIB	I-BET-762	0.379128	4.90271e-23	0.294154	1.69045e-15	NA	NA
I-BET-762_VORINOSTAT	I-BET-762	VORINOSTAT	0.453094	9.13976e-33	NA	NA	0.265056	5.56185e-09
BELINOSTAT_I-BET-762	BELINOSTAT	I-BET-762	0.363227	6.93564e-12	NA	NA	0.277763	9.3493e-10
I-BET-762_TOZASERTIB	I-BET-762	TOZASERTIB	0.268927	0.0139576	0.259212	0.000122583	NA	NA
LINSITINIB_NVP-ADW742	LINSITINIB	NVP-ADW742	0.592925	3.97835e-60	0.550165	3.44892e-61	NA	NA
BMS-536924_NVP-ADW742	BMS-536924	NVP-ADW742	0.561019	1.5441e-51	0.555371	1.48934e-62	NA	NA
CRIZOTINIB_NVP-ADW742	CRIZOTINIB	NVP-ADW742	0.5503	6.72787e-50	0.552677	7.62681e-62	NA	NA
LAPATINIB_NVP-ADW742	LAPATINIB	NVP-ADW742	0.371351	6.32374e-21	0.278283	6.01416e-15	NA	NA
NVP-ADW742_VORINOSTAT	NVP-ADW742	VORINOSTAT	0.398987	1.59658e-24	0.415787	4.80992e-33	NA	NA
NVP-ADW742_OXALIPLATIN	NVP-ADW742	OXALIPLATIN	0.277493	1.92399e-12	0.260529	3.16471e-13	NA	NA
DACTOLISIB_NVP-ADW742	DACTOLISIB	NVP-ADW742	0.294928	1.75413e-10	0.285971	9.86281e-16	NA	NA
ALPELISIB_NVP-ADW742	ALPELISIB	NVP-ADW742	0.43086	3.90348e-21	0.272047	2.50164e-14	NA	NA
CEDIRANIB_NVP-ADW742	CEDIRANIB	NVP-ADW742	0.468348	7.51129e-19	0.42254	3.5296e-34	NA	NA
NVP-ADW742_TOZASERTIB	NVP-ADW742	TOZASERTIB	0.406972	0.000197597	0.361168	4.40469e-08	NA	NA
CLOFARABINE_RIGOSERTIB	CLOFARABINE	RIGOSERTIB	0.466476	4.32931e-35	NA	NA	0.260853	1.4128e-08
CLOFARABINE_KW-2449	CLOFARABINE	KW-2449	0.332321	5.1092e-18	NA	NA	0.3214	3.01044e-12
CLOFARABINE_RAF265	CLOFARABINE	RAF265	0.27672	1.59573e-10	NA	NA	0.272046	4.96504e-09
CLOFARABINE_KX2-391	CLOFARABINE	KX2-391	0.445804	1.58331e-32	NA	NA	0.328174	1.65838e-12
CLOFARABINE_HOMOHARRINGTONINE	CLOFARABINE	HOMOHARRINGTONINE	0.398527	3.44299e-19	NA	NA	0.257351	2.07969e-08
CLOFARABINE_PF-3758309	CLOFARABINE	PF-3758309	0.397342	3.41526e-14	NA	NA	0.258005	3.04721e-06
AT13387_CLOFARABINE	AT13387	CLOFARABINE	0.300284	2.52379e-08	NA	NA	0.255378	2.50524e-08
CLOFARABINE_TOZASERTIB	CLOFARABINE	TOZASERTIB	0.402181	0.000180067	NA	NA	0.260483	1.19378e-08
CLOFARABINE_GSK-J4	CLOFARABINE	GSK-J4	0.387757	0.000379814	NA	NA	0.314211	9.51525e-12
ETP-46464_VOXTALISIB	ETP-46464	VOXTALISIB	0.295371	2.27811e-10	NA	NA	0.358113	3.99874e-15
BARDOXOLONE_BOSUTINIB	BARDOXOLONE	BOSUTINIB	0.318298	2.16258e-14	NA	NA	0.29224	4.18634e-07
BARDOXOLONE_KX2-391	BARDOXOLONE	KX2-391	0.414859	2.25293e-24	NA	NA	0.264958	3.29017e-06
BARDOXOLONE_BMS-345541	BARDOXOLONE	BMS-345541	0.396103	9.09312e-22	NA	NA	0.259807	6.39089e-06
BARDOXOLONE_VORINOSTAT	BARDOXOLONE	VORINOSTAT	0.281005	3.20357e-11	NA	NA	0.26127	3.35809e-06
BARDOXOLONE_KPT185	BARDOXOLONE	KPT185	0.357778	5.2247e-13	NA	NA	0.261576	3.81362e-06
BARDOXOLONE_PF-3758309	BARDOXOLONE	PF-3758309	0.285553	2.74407e-06	NA	NA	0.345678	4.57451e-07
AZD4547_BMS-536924	AZD4547	BMS-536924	0.419159	6.51228e-26	0.338419	9.13987e-22	NA	NA
AZD4547_BMS-345541	AZD4547	BMS-345541	0.266128	9.93531e-11	0.32281	1.9332e-18	NA	NA
AZD4547_KI8751	AZD4547	KI8751	0.338571	9.38952e-17	NA	NA	0.317148	4.1753e-09
AZD4547_CEDIRANIB	AZD4547	CEDIRANIB	0.543544	2.18256e-22	0.264913	1.22214e-13	NA	NA
AZD4547_TOZASERTIB	AZD4547	TOZASERTIB	0.474293	8.81378e-06	0.452353	1.70537e-12	NA	NA
BOSUTINIB_TEMSIROLIMUS	BOSUTINIB	TEMSIROLIMUS	0.27277	9.22033e-07	0.293571	3.39695e-16	NA	NA
BOSUTINIB_SELUMETINIB	BOSUTINIB	SELUMETINIB	0.273172	4.33368e-12	0.334999	3.5353e-21	NA	NA
BOSUTINIB_TG-101348	BOSUTINIB	TG-101348	0.336927	4.40676e-18	NA	NA	0.270887	1.33768e-08
BMS-536924_BOSUTINIB	BMS-536924	BOSUTINIB	0.320747	4.3702e-16	0.361747	1.63793e-24	NA	NA
BOSUTINIB_LAPATINIB	BOSUTINIB	LAPATINIB	0.589387	7.65208e-57	0.450874	6.25238e-39	0.273122	4.35104e-09
BMS-345541_BOSUTINIB	BMS-345541	BOSUTINIB	0.290374	2.4573e-13	NA	NA	0.270717	1.28719e-08
BOSUTINIB_GEFITINIB	BOSUTINIB	GEFITINIB	0.563131	3.69285e-53	0.513165	2.04756e-51	0.337558	4.70825e-13
BOSUTINIB_PD-153035	BOSUTINIB	PD-153035	0.452585	3.30272e-24	NA	NA	0.393548	0
BOSUTINIB_DACTOLISIB	BOSUTINIB	DACTOLISIB	0.262529	1.09144e-08	0.259254	6.14191e-13	NA	NA
BOSUTINIB_IBRUTINIB	BOSUTINIB	IBRUTINIB	0.466044	9.44272e-26	0.46503	2.90382e-38	0.324901	2.00751e-12
BOSUTINIB_CEDIRANIB	BOSUTINIB	CEDIRANIB	0.299425	3.05983e-08	0.270472	5.45269e-14	NA	NA
BOSUTINIB_TRAMETINIB	BOSUTINIB	TRAMETINIB	0.261614	1.39336e-06	0.313364	1.34889e-18	NA	NA
OSI-027_TEMSIROLIMUS	OSI-027	TEMSIROLIMUS	0.727749	1.15446e-55	0.457867	1.60168e-39	NA	NA
TEMSIROLIMUS_TRETINOIN	TEMSIROLIMUS	TRETINOIN	0.405415	1.29652e-13	0.328078	9.32495e-06	NA	NA
DACTOLISIB_TEMSIROLIMUS	DACTOLISIB	TEMSIROLIMUS	0.609377	3.2971e-16	0.611168	1.39651e-76	0.547185	2.31368e-37
ALPELISIB_TEMSIROLIMUS	ALPELISIB	TEMSIROLIMUS	0.322096	8.25363e-05	0.307815	1.10532e-17	NA	NA
ABIRATERONE_NELARABINE	ABIRATERONE	NELARABINE	0.3791	3.19035e-05	NA	NA	0.306701	4.8113e-09
KW-2449_RIGOSERTIB	KW-2449	RIGOSERTIB	0.37924	2.6677e-22	NA	NA	0.284841	5.12999e-10
KX2-391_RIGOSERTIB	KX2-391	RIGOSERTIB	0.836241	7.07229e-163	NA	NA	0.607472	3.13615e-46
RIGOSERTIB_VORINOSTAT	RIGOSERTIB	VORINOSTAT	0.394852	1.03564e-23	NA	NA	0.286078	2.53592e-10
AXITINIB_RIGOSERTIB	AXITINIB	RIGOSERTIB	0.374592	1.00846e-21	NA	NA	0.313483	3.36601e-12
BARASERTIB_RIGOSERTIB	BARASERTIB	RIGOSERTIB	0.476508	2.14895e-35	NA	NA	0.384639	3.98033e-18
DACTOLISIB_RIGOSERTIB	DACTOLISIB	RIGOSERTIB	0.26658	1.70106e-08	NA	NA	0.324168	7.30193e-13
HOMOHARRINGTONINE_RIGOSERTIB	HOMOHARRINGTONINE	RIGOSERTIB	0.51123	3.86486e-30	NA	NA	0.436134	2.72663e-23
BELINOSTAT_RIGOSERTIB	BELINOSTAT	RIGOSERTIB	0.389847	2.72159e-12	NA	NA	0.319612	1.13755e-12
DOCETAXEL_RIGOSERTIB	DOCETAXEL	RIGOSERTIB	0.75554	2.96499e-52	NA	NA	0.60972	2.18103e-49
RIGOSERTIB_TIVANTINIB	RIGOSERTIB	TIVANTINIB	0.75584	1.4497e-56	NA	NA	0.636219	4.98565e-55
DINACICLIB_RIGOSERTIB	DINACICLIB	RIGOSERTIB	0.596641	2.5832e-30	NA	NA	0.301926	1.90208e-11
PF-3758309_RIGOSERTIB	PF-3758309	RIGOSERTIB	0.485465	4.37688e-19	NA	NA	0.306991	1.52434e-08
AT13387_RIGOSERTIB	AT13387	RIGOSERTIB	0.422372	3.09316e-14	NA	NA	0.408258	2.4082e-20
RIGOSERTIB_TOZASERTIB	RIGOSERTIB	TOZASERTIB	0.421852	9.72569e-05	NA	NA	0.437984	1.23057e-23
PD318088_SELUMETINIB	PD318088	SELUMETINIB	0.916269	1.76303e-256	NA	NA	0.60131	1.81449e-46
PD318088_TRAMETINIB	PD318088	TRAMETINIB	0.852604	2.58818e-95	NA	NA	0.659426	9.9453e-59
DORAMAPIMOD_IBRUTINIB	DORAMAPIMOD	IBRUTINIB	0.272305	2.89155e-08	0.311599	4.78425e-17	NA	NA
ALPELISIB_DORAMAPIMOD	ALPELISIB	DORAMAPIMOD	0.276973	1.63418e-08	0.345226	1.91593e-22	NA	NA
KW-2449_RAF265	KW-2449	RAF265	0.275306	2.43781e-10	NA	NA	0.308069	3.0337e-11
KW-2449_KX2-391	KW-2449	KX2-391	0.464596	7.71223e-35	NA	NA	0.304239	8.43917e-11
BIX-01294_KW-2449	BIX-01294	KW-2449	0.374227	3.04177e-22	NA	NA	0.251799	6.1849e-08
KI8751_KW-2449	KI8751	KW-2449	0.445298	2.74084e-31	NA	NA	0.28218	1.9109e-09
KW-2449_OXALIPLATIN	KW-2449	OXALIPLATIN	0.304517	4.10284e-15	NA	NA	0.271374	8.33597e-09
BARASERTIB_KW-2449	BARASERTIB	KW-2449	0.447986	7.74575e-32	NA	NA	0.37245	9.51132e-17
HOMOHARRINGTONINE_KW-2449	HOMOHARRINGTONINE	KW-2449	0.399323	9.87671e-19	NA	NA	0.325323	8.43293e-13
KPT185_KW-2449	KPT185	KW-2449	0.38044	4.39698e-17	NA	NA	0.265351	7.10516e-09
DOCETAXEL_KW-2449	DOCETAXEL	KW-2449	0.487617	1.91995e-19	NA	NA	0.275369	1.61296e-09
KW-2449_PF-3758309	KW-2449	PF-3758309	0.47661	6.831e-20	NA	NA	0.298565	5.4791e-08
AT13387_KW-2449	AT13387	KW-2449	0.434075	3.50548e-16	NA	NA	0.288586	2.48399e-10
KW-2449_TOZASERTIB	KW-2449	TOZASERTIB	0.612161	4.20842e-09	NA	NA	0.352962	4.64562e-15
OSI-027_RAF265	OSI-027	RAF265	0.406145	7.12194e-22	NA	NA	0.252691	5.00576e-08
RAF265_TG-101348	RAF265	TG-101348	0.281516	1.46283e-10	NA	NA	0.322627	4.31132e-12
NICLOSAMIDE_RAF265	NICLOSAMIDE	RAF265	0.29467	1.55588e-11	NA	NA	0.268119	8.48308e-09
BARASERTIB_RAF265	BARASERTIB	RAF265	0.295661	1.83142e-11	NA	NA	0.299248	5.69972e-11
DACTOLISIB_RAF265	DACTOLISIB	RAF265	0.355607	1.88264e-11	NA	NA	0.264292	1.25262e-08
DABRAFENIB_RAF265	DABRAFENIB	RAF265	0.38067	1.84404e-10	NA	NA	0.384546	1.74711e-17
RAF265_TOZASERTIB	RAF265	TOZASERTIB	0.408167	0.00020761	NA	NA	0.321543	1.59385e-12
DACTOLISIB_OSI-027	DACTOLISIB	OSI-027	0.574098	3.30194e-42	0.439151	6.80406e-37	NA	NA
ALPELISIB_OSI-027	ALPELISIB	OSI-027	0.272463	4.05765e-09	0.322219	8.99517e-20	NA	NA
AZD7762_BMS-536924	AZD7762	BMS-536924	0.339723	1.98263e-18	0.253946	1.53893e-12	NA	NA
AZD7762_CRIZOTINIB	AZD7762	CRIZOTINIB	0.399677	1.02462e-25	0.329831	9.59063e-21	NA	NA
AXITINIB_AZD7762	AXITINIB	AZD7762	0.319627	1.21036e-16	0.28294	3.0078e-15	NA	NA
AZD7762_DACTOLISIB	AZD7762	DACTOLISIB	0.31561	3.08479e-12	0.286354	8.99944e-16	NA	NA
AZD7762_CEDIRANIB	AZD7762	CEDIRANIB	0.334545	4.25652e-10	0.383451	5.85654e-28	NA	NA
AZD7762_DOCETAXEL	AZD7762	DOCETAXEL	0.534191	2.40974e-24	0.395548	6.58945e-30	NA	NA
AZD7762_TOZASERTIB	AZD7762	TOZASERTIB	0.478983	5.30911e-06	0.302191	5.57533e-06	NA	NA
KI8751_KX2-391	KI8751	KX2-391	0.305203	7.82899e-15	NA	NA	0.26251	2.57788e-08
BARASERTIB_KX2-391	BARASERTIB	KX2-391	0.377728	2.94469e-22	NA	NA	0.386357	1.53359e-17
HOMOHARRINGTONINE_KX2-391	HOMOHARRINGTONINE	KX2-391	0.602175	1.24822e-46	NA	NA	0.378295	1.00503e-16
BELINOSTAT_KX2-391	BELINOSTAT	KX2-391	0.445315	3.0939e-17	NA	NA	0.318732	4.63993e-12
DOCETAXEL_KX2-391	DOCETAXEL	KX2-391	0.795725	2.68896e-67	NA	NA	0.468434	4.94023e-26
KX2-391_TIVANTINIB	KX2-391	TIVANTINIB	0.754014	3.50629e-60	NA	NA	0.446505	1.74929e-23
KX2-391_PF-3758309	KX2-391	PF-3758309	0.534141	2.27197e-25	NA	NA	0.309144	3.40051e-08
AT13387_KX2-391	AT13387	KX2-391	0.496386	2.60625e-21	NA	NA	0.285881	6.25501e-10
KX2-391_TOZASERTIB	KX2-391	TOZASERTIB	0.34513	0.00171683	NA	NA	0.365275	1.10742e-15
GSK-J4_KX2-391	GSK-J4	KX2-391	0.311321	0.00522634	NA	NA	0.298088	2.06852e-10
BMS-536924_LINSITINIB	BMS-536924	LINSITINIB	0.533416	8.29382e-47	0.530756	2.62603e-56	NA	NA
CRIZOTINIB_LINSITINIB	CRIZOTINIB	LINSITINIB	0.450192	1.14739e-32	0.388181	6.98199e-29	NA	NA
LINSITINIB_VORINOSTAT	LINSITINIB	VORINOSTAT	0.362345	1.40322e-20	0.266435	8.74776e-14	NA	NA
ALPELISIB_LINSITINIB	ALPELISIB	LINSITINIB	0.350326	2.88685e-14	0.349735	2.41194e-23	NA	NA
LINSITINIB_TOZASERTIB	LINSITINIB	TOZASERTIB	0.295765	0.00998648	0.263877	7.86831e-05	NA	NA
IBRUTINIB_TRETINOIN	IBRUTINIB	TRETINOIN	0.299753	1.13916e-10	0.320261	1.4699e-05	NA	NA
ALPELISIB_TRETINOIN	ALPELISIB	TRETINOIN	0.319671	7.29736e-12	0.258764	0.000505817	NA	NA
GEFITINIB_SELUMETINIB	GEFITINIB	SELUMETINIB	0.346355	5.35127e-19	0.341944	3.24578e-22	NA	NA
SELUMETINIB_TRAMETINIB	SELUMETINIB	TRAMETINIB	0.867605	3.75238e-102	0.86899	4.97893e-235	0.648078	6.32792e-58
DABRAFENIB_SELUMETINIB	DABRAFENIB	SELUMETINIB	0.303605	1.73739e-08	0.436399	2.33517e-36	NA	NA
ETP-46464_TG-101348	ETP-46464	TG-101348	0.374401	3.44819e-16	NA	NA	0.250301	7.667e-08
TG-101348_WZ4002	TG-101348	WZ4002	0.395778	3.87101e-18	NA	NA	0.269877	1.46289e-08
CEDIRANIB_TG-101348	CEDIRANIB	TG-101348	0.604033	2.1143e-33	NA	NA	0.260603	2.17423e-08
BMS-536924_CRIZOTINIB	BMS-536924	CRIZOTINIB	0.508891	6.89747e-42	0.397531	4.18918e-30	NA	NA
BMS-536924_LAPATINIB	BMS-536924	LAPATINIB	0.334688	7.41612e-17	0.261316	2.67099e-13	NA	NA
BMS-536924_GEFITINIB	BMS-536924	GEFITINIB	0.36007	2.90515e-20	0.273521	1.79189e-14	NA	NA
ALPELISIB_BMS-536924	ALPELISIB	BMS-536924	0.421061	1.65772e-20	0.375562	8.41097e-27	NA	NA
BMS-536924_CEDIRANIB	BMS-536924	CEDIRANIB	0.417299	3.62061e-15	0.414916	6.70815e-33	NA	NA
BMS-536924_TRAMETINIB	BMS-536924	TRAMETINIB	0.32156	2.81289e-09	0.288465	7.16711e-16	NA	NA
BMS-536924_TOZASERTIB	BMS-536924	TOZASERTIB	0.488095	4.3758e-06	0.309396	3.24848e-06	NA	NA
BMS-345541_CRIZOTINIB	BMS-345541	CRIZOTINIB	0.297329	6.1505e-14	0.404993	4.33897e-29	NA	NA
CRIZOTINIB_VORINOSTAT	CRIZOTINIB	VORINOSTAT	0.434166	1.28845e-29	0.454882	5.55673e-40	NA	NA
AXITINIB_CRIZOTINIB	AXITINIB	CRIZOTINIB	0.377682	1.17306e-22	0.537443	5.93399e-58	NA	NA
CRIZOTINIB_OXALIPLATIN	CRIZOTINIB	OXALIPLATIN	0.278244	1.10667e-12	0.404878	1.68192e-31	NA	NA
CRIZOTINIB_DACTOLISIB	CRIZOTINIB	DACTOLISIB	0.29493	1.45565e-10	0.305537	7.65078e-18	0.252589	2.82912e-08
CRIZOTINIB_HOMOHARRINGTONINE	CRIZOTINIB	HOMOHARRINGTONINE	0.326609	1.13657e-12	NA	NA	0.255488	1.5719e-08
CEDIRANIB_CRIZOTINIB	CEDIRANIB	CRIZOTINIB	0.426967	1.60394e-15	0.371844	2.88007e-26	NA	NA
CRIZOTINIB_DOCETAXEL	CRIZOTINIB	DOCETAXEL	0.381716	9.74399e-12	0.503934	1.91187e-50	NA	NA
CRIZOTINIB_DINACICLIB	CRIZOTINIB	DINACICLIB	0.354015	7.01236e-11	0.336065	5.39054e-20	NA	NA
CRIZOTINIB_TOZASERTIB	CRIZOTINIB	TOZASERTIB	0.511583	1.23621e-06	0.709582	0	0.281542	3.39295e-10
BMS-345541_LAPATINIB	BMS-345541	LAPATINIB	0.295439	2.6196e-13	0.253139	1.2287e-11	NA	NA
GEFITINIB_LAPATINIB	GEFITINIB	LAPATINIB	0.651205	1.94963e-73	0.499264	4.97128e-49	0.442198	9.91371e-24
LAPATINIB_PD-153035	LAPATINIB	PD-153035	0.581926	3.7478e-40	NA	NA	0.323539	3.14412e-12
DACTOLISIB_LAPATINIB	DACTOLISIB	LAPATINIB	0.296939	2.90498e-10	0.307346	4.79014e-18	NA	NA
IBRUTINIB_LAPATINIB	IBRUTINIB	LAPATINIB	0.669548	7.46772e-57	0.589511	9.80289e-67	0.517973	5.79187e-34
ALPELISIB_LAPATINIB	ALPELISIB	LAPATINIB	0.513019	1.43101e-29	0.438056	5.03633e-37	0.260924	1.16733e-08
LAPATINIB_WZ4002	LAPATINIB	WZ4002	0.616888	5.02841e-46	NA	NA	0.275083	3.33691e-09
CEDIRANIB_LAPATINIB	CEDIRANIB	LAPATINIB	0.332425	2.08489e-09	0.330569	8.74257e-21	NA	NA
CABOZANTINIB_KI8751	CABOZANTINIB	KI8751	0.422647	1.75806e-27	NA	NA	0.265031	2.17873e-08
BMS-345541_VORINOSTAT	BMS-345541	VORINOSTAT	0.290379	4.39789e-13	0.319764	4.66196e-18	NA	NA
BMS-345541_OXALIPLATIN	BMS-345541	OXALIPLATIN	0.250945	2.41352e-10	0.411666	4.32745e-30	NA	NA
BMS-345541_DACTOLISIB	BMS-345541	DACTOLISIB	0.3824	1.82181e-17	NA	NA	0.417509	3.06008e-20
BMS-345541_DOCETAXEL	BMS-345541	DOCETAXEL	0.534749	4.17637e-24	0.274792	1.25492e-13	NA	NA
BMS-345541_DINACICLIB	BMS-345541	DINACICLIB	0.696588	6.20647e-49	0.385296	0	0.279719	1.21292e-09
BMS-345541_TOZASERTIB	BMS-345541	TOZASERTIB	0.295846	0.00771239	0.540075	0	NA	NA
GEFITINIB_PD-153035	GEFITINIB	PD-153035	0.523195	7.59176e-33	NA	NA	0.359222	1.42275e-14
GEFITINIB_IBRUTINIB	GEFITINIB	IBRUTINIB	0.534431	1.58482e-34	0.546718	1.41289e-55	0.518199	3.54878e-33
ALPELISIB_GEFITINIB	ALPELISIB	GEFITINIB	0.332747	5.76547e-13	0.317336	3.40053e-19	0.316366	4.65895e-12
GEFITINIB_WZ4002	GEFITINIB	WZ4002	0.542754	1.87313e-35	NA	NA	0.352609	2.86979e-14
GEFITINIB_TRAMETINIB	GEFITINIB	TRAMETINIB	0.257971	2.92439e-06	0.353978	8.55753e-24	NA	NA
AXITINIB_VORINOSTAT	AXITINIB	VORINOSTAT	0.274706	3.81867e-12	0.362477	7.92233e-25	0.285232	2.63763e-10
OXALIPLATIN_VORINOSTAT	OXALIPLATIN	VORINOSTAT	0.333656	9.06005e-18	0.326113	3.06054e-20	NA	NA
BARASERTIB_VORINOSTAT	BARASERTIB	VORINOSTAT	0.417391	9.65398e-28	NA	NA	0.271231	1.66184e-09
TACEDINALINE_VORINOSTAT	TACEDINALINE	VORINOSTAT	0.630368	6.80732e-50	NA	NA	0.299311	3.33064e-11
DACTOLISIB_VORINOSTAT	DACTOLISIB	VORINOSTAT	0.338887	2.02338e-13	NA	NA	0.251721	3.50358e-08
BELINOSTAT_VORINOSTAT	BELINOSTAT	VORINOSTAT	0.713405	4.66502e-53	NA	NA	0.49714	5.87447e-31
DOCETAXEL_VORINOSTAT	DOCETAXEL	VORINOSTAT	0.345005	4.03258e-10	0.333086	4.02186e-21	NA	NA
TIVANTINIB_VORINOSTAT	TIVANTINIB	VORINOSTAT	0.500994	1.95938e-22	NA	NA	0.329416	1.5508e-13
AXITINIB_OXALIPLATIN	AXITINIB	OXALIPLATIN	0.342017	5.66162e-19	0.281272	2.99756e-15	NA	NA
AXITINIB_BARASERTIB	AXITINIB	BARASERTIB	0.470384	1.281e-35	NA	NA	0.395716	2.95209e-19
AXITINIB_HOMOHARRINGTONINE	AXITINIB	HOMOHARRINGTONINE	0.422777	1.86403e-21	NA	NA	0.251909	2.79234e-08
AXITINIB_CEDIRANIB	AXITINIB	CEDIRANIB	0.340641	2.21084e-10	0.280794	4.13008e-15	0.255676	1.95581e-08
AXITINIB_DOCETAXEL	AXITINIB	DOCETAXEL	0.417405	2.04848e-14	0.441295	1.62845e-37	0.37104	6.43642e-17
AXITINIB_TIVANTINIB	AXITINIB	TIVANTINIB	0.427953	3.96727e-16	NA	NA	0.300163	2.40091e-11
AT13387_AXITINIB	AT13387	AXITINIB	0.348527	9.62534e-11	NA	NA	0.319897	9.70784e-13
AXITINIB_TOZASERTIB	AXITINIB	TOZASERTIB	0.487898	7.8021e-06	0.715944	0	0.450088	4.04535e-25
NAVITOCLAX_VENETOCLAX	NAVITOCLAX	VENETOCLAX	0.410786	1.12374e-17	0.312309	1.37313e-18	NA	NA
KI8751_OXALIPLATIN	KI8751	OXALIPLATIN	0.298866	2.67e-14	NA	NA	0.2961	4.80913e-10
BARASERTIB_KI8751	BARASERTIB	KI8751	0.251082	3.76091e-10	NA	NA	0.267362	6.90844e-09
HOMOHARRINGTONINE_KI8751	HOMOHARRINGTONINE	KI8751	0.307978	3.12375e-11	NA	NA	0.273246	3.36887e-09
KI8751_TOZASERTIB	KI8751	TOZASERTIB	0.333305	0.00347711	NA	NA	0.261372	1.52625e-08
DACTOLISIB_OXALIPLATIN	DACTOLISIB	OXALIPLATIN	0.449407	1.90554e-24	0.328788	1.44643e-20	NA	NA
ETP-46464_OXALIPLATIN	ETP-46464	OXALIPLATIN	0.344616	5.76511e-14	NA	NA	0.288291	7.24215e-10
OXALIPLATIN_TOZASERTIB	OXALIPLATIN	TOZASERTIB	0.327861	0.00280867	0.41381	2.36078e-10	NA	NA
PF-3758309_TOSEDOSTAT	PF-3758309	TOSEDOSTAT	0.314126	7.10884e-09	NA	NA	0.253945	3.2149e-06
BARASERTIB_DACTOLISIB	BARASERTIB	DACTOLISIB	0.332394	5.43106e-13	NA	NA	0.272953	1.85636e-09
BARASERTIB_HOMOHARRINGTONINE	BARASERTIB	HOMOHARRINGTONINE	0.367363	8.58023e-16	NA	NA	0.357427	9.25048e-16
BARASERTIB_DOCETAXEL	BARASERTIB	DOCETAXEL	0.415646	2.69765e-14	NA	NA	0.521099	1.24624e-34
BARASERTIB_TIVANTINIB	BARASERTIB	TIVANTINIB	0.509521	5.27167e-23	NA	NA	0.378927	8.38998e-18
ALVOCIDIB_BARASERTIB	ALVOCIDIB	BARASERTIB	0.310949	1.07898e-08	NA	NA	0.299694	3.8001e-11
BARASERTIB_PF-3758309	BARASERTIB	PF-3758309	0.506619	7.49578e-23	NA	NA	0.296383	4.0786e-08
AT13387_BARASERTIB	AT13387	BARASERTIB	0.340178	3.64628e-10	NA	NA	0.292736	6.71423e-11
BARASERTIB_TOZASERTIB	BARASERTIB	TOZASERTIB	0.632449	1.42289e-10	NA	NA	0.519612	1.76752e-34
BARASERTIB_GSK-J4	BARASERTIB	GSK-J4	0.287684	0.00920851	NA	NA	0.253734	2.89262e-08
IBRUTINIB_PD-153035	IBRUTINIB	PD-153035	0.597538	2.77846e-45	NA	NA	0.337188	3.91763e-13
PD-153035_WZ4002	PD-153035	WZ4002	0.570722	1.11453e-40	NA	NA	0.374034	2.59909e-15
DACTOLISIB_HOMOHARRINGTONINE	DACTOLISIB	HOMOHARRINGTONINE	0.52448	7.43411e-35	NA	NA	0.260635	1.08819e-08
DACTOLISIB_ETP-46464	DACTOLISIB	ETP-46464	0.533321	1.17239e-34	NA	NA	0.274253	2.49945e-09
ALPELISIB_DACTOLISIB	ALPELISIB	DACTOLISIB	0.584231	2.88866e-43	0.310723	1.98146e-18	NA	NA
CEDIRANIB_DACTOLISIB	CEDIRANIB	DACTOLISIB	0.380639	6.89286e-13	0.362593	5.74659e-25	NA	NA
DACTOLISIB_DOCETAXEL	DACTOLISIB	DOCETAXEL	0.503114	2.01259e-21	0.437384	9.16161e-37	0.279724	7.04171e-10
DACTOLISIB_DINACICLIB	DACTOLISIB	DINACICLIB	0.378513	7.46809e-13	0.254473	8.87284e-12	0.303498	1.80048e-11
AT13387_DACTOLISIB	AT13387	DACTOLISIB	0.417705	2.52693e-15	NA	NA	0.27907	8.41335e-10
DACTOLISIB_TOZASERTIB	DACTOLISIB	TOZASERTIB	0.505772	1.70498e-06	NA	NA	0.328825	2.5901e-13
BELINOSTAT_HOMOHARRINGTONINE	BELINOSTAT	HOMOHARRINGTONINE	0.325365	1.1922e-09	NA	NA	0.281894	4.15141e-10
CEDIRANIB_HOMOHARRINGTONINE	CEDIRANIB	HOMOHARRINGTONINE	0.294501	4.78151e-08	NA	NA	0.265442	5.08144e-09
DOCETAXEL_HOMOHARRINGTONINE	DOCETAXEL	HOMOHARRINGTONINE	0.641034	1.2821e-37	NA	NA	0.407372	2.24556e-20
HOMOHARRINGTONINE_TIVANTINIB	HOMOHARRINGTONINE	TIVANTINIB	0.622271	9.2363e-37	NA	NA	0.425604	2.544e-22
DINACICLIB_HOMOHARRINGTONINE	DINACICLIB	HOMOHARRINGTONINE	0.693824	2.89591e-49	NA	NA	0.43311	3.47379e-23
ALVOCIDIB_HOMOHARRINGTONINE	ALVOCIDIB	HOMOHARRINGTONINE	0.662644	4.3474e-43	NA	NA	0.350806	6.97234e-15
HOMOHARRINGTONINE_PF-3758309	HOMOHARRINGTONINE	PF-3758309	0.690296	9.96171e-49	NA	NA	0.368971	5.52985e-12
AT13387_HOMOHARRINGTONINE	AT13387	HOMOHARRINGTONINE	0.472921	1.10836e-19	NA	NA	0.350858	3.78752e-15
HOMOHARRINGTONINE_TOZASERTIB	HOMOHARRINGTONINE	TOZASERTIB	0.510478	1.87974e-06	NA	NA	0.410678	8.5877e-21
KPT185_PF-3758309	KPT185	PF-3758309	0.539553	1.50172e-26	NA	NA	0.324747	2.66999e-09
GSK-J4_KPT185	GSK-J4	KPT185	0.377403	0.000609153	NA	NA	0.30012	4.89624e-11
ALPELISIB_IBRUTINIB	ALPELISIB	IBRUTINIB	0.578775	1.0902e-41	0.443865	3.3488e-35	0.318442	2.52757e-12
IBRUTINIB_WZ4002	IBRUTINIB	WZ4002	0.657953	5.00739e-57	NA	NA	0.290011	4.72311e-10
CEDIRANIB_IBRUTINIB	CEDIRANIB	IBRUTINIB	0.358996	2.06178e-11	0.285089	1.68209e-14	NA	NA
CEDIRANIB_MG-132	CEDIRANIB	MG-132	0.379149	4.88464e-10	0.295542	9.5937e-17	NA	NA
DOCETAXEL_MG-132	DOCETAXEL	MG-132	0.346158	5.4541e-08	0.29413	9.8683e-17	NA	NA
BELINOSTAT_DOCETAXEL	BELINOSTAT	DOCETAXEL	0.383902	1.31595e-12	NA	NA	0.280256	5.06877e-10
BELINOSTAT_TIVANTINIB	BELINOSTAT	TIVANTINIB	0.496962	2.01762e-22	NA	NA	0.31402	2.36239e-12
CEDIRANIB_TIVANTINIB	CEDIRANIB	TIVANTINIB	0.399027	2.60396e-14	NA	NA	0.283842	3.38784e-10
CEDIRANIB_TOZASERTIB	CEDIRANIB	TOZASERTIB	0.46229	1.22934e-05	0.273507	4.18916e-05	NA	NA
DOCETAXEL_TIVANTINIB	DOCETAXEL	TIVANTINIB	0.757169	7.70944e-60	NA	NA	0.554588	6.71069e-40
DINACICLIB_DOCETAXEL	DINACICLIB	DOCETAXEL	0.607775	1.33987e-33	0.51904	1.12128e-49	0.376599	1.37677e-17
ALVOCIDIB_DOCETAXEL	ALVOCIDIB	DOCETAXEL	0.588568	9.47358e-31	NA	NA	0.280367	7.58609e-10
DOCETAXEL_PF-3758309	DOCETAXEL	PF-3758309	0.535766	4.25716e-25	NA	NA	0.353717	3.94279e-11
AT13387_DOCETAXEL	AT13387	DOCETAXEL	0.472983	8.50721e-19	NA	NA	0.403442	4.65846e-20
DOCETAXEL_TOZASERTIB	DOCETAXEL	TOZASERTIB	0.497801	1.68264e-06	0.545255	1.94434e-18	0.429839	6.47777e-23
DINACICLIB_TIVANTINIB	DINACICLIB	TIVANTINIB	0.604925	3.26217e-35	NA	NA	0.313617	2.04698e-12
ALVOCIDIB_TIVANTINIB	ALVOCIDIB	TIVANTINIB	0.578138	2.86968e-31	NA	NA	0.273013	2.07392e-09
PF-3758309_TIVANTINIB	PF-3758309	TIVANTINIB	0.616862	6.34348e-37	NA	NA	0.345134	1.23358e-10
AT13387_TIVANTINIB	AT13387	TIVANTINIB	0.491662	1.13949e-21	NA	NA	0.382047	5.03639e-18
TIVANTINIB_TOZASERTIB	TIVANTINIB	TOZASERTIB	0.545032	1.19562e-07	NA	NA	0.329759	1.29726e-13
DABRAFENIB_TRAMETINIB	DABRAFENIB	TRAMETINIB	0.342886	1.05667e-10	0.441248	3.19175e-37	NA	NA
ALVOCIDIB_DINACICLIB	ALVOCIDIB	DINACICLIB	0.923243	1.81125e-142	NA	NA	0.365349	3.41192e-16
DINACICLIB_PF-3758309	DINACICLIB	PF-3758309	0.525465	8.21227e-26	NA	NA	0.272036	5.22163e-07
AT13387_DINACICLIB	AT13387	DINACICLIB	0.433059	6.96962e-17	NA	NA	0.252859	2.08031e-08
ALVOCIDIB_AT13387	ALVOCIDIB	AT13387	0.45709	1.35319e-18	NA	NA	0.288298	2.17039e-10
AT13387_PF-3758309	AT13387	PF-3758309	0.503472	4.64991e-23	NA	NA	0.327828	1.04656e-09
GSK-J4_PF-3758309	GSK-J4	PF-3758309	0.404055	0.000171979	NA	NA	0.270298	9.75684e-07
AT13387_TOZASERTIB	AT13387	TOZASERTIB	0.282096	0.0102391	NA	NA	0.378195	1.14677e-17
AT13387_GSK-J4	AT13387	GSK-J4	0.340582	0.00184078	NA	NA	0.270434	3.34177e-09
GSK-J4_TOZASERTIB	GSK-J4	TOZASERTIB	0.2791	0.0116286	NA	NA	0.260318	1.26528e-08
CAMPTOTHECIN_VINBLASTINE	CAMPTOTHECIN	VINBLASTINE	NA	NA	0.416689	3.84544e-26	0.396375	6.79535e-15
CAMPTOTHECIN_CISPLATIN	CAMPTOTHECIN	CISPLATIN	NA	NA	0.743816	2.02095e-107	0.277372	2.0013e-07
CAMPTOTHECIN_DOCETAXEL	CAMPTOTHECIN	DOCETAXEL	NA	NA	0.42968	1.12813e-35	0.360943	1.05476e-12
[truncated: 432 more rows]

## Sheet: TableS6_DataDictionary
Key	Definition
DrugA_DrugB	Alphabetical concatenation of DrugA and DrugB
DrugA	Standardized name for DrugA
DrugB	Standardized name for DrugB
Coef_CTRP	Spearmans rho between DrugA and DrugB in the CTRP dataset if both drugs were present in the CTRP dataset and correlation magnitude > 0.25
P_CTRP	P value for Spearmans rho between DrugA and DrugB in the CTRP dataset if both drugs were present in the CTRP dataset and correlation magnitude > 0.25
Coef_GDSC	Spearmans rho between DrugA and DrugB in the GDSC dataset if both drugs were present in the GDSC dataset and correlation magnitude > 0.25
P_GDSC	P value for Spearmans rho between DrugA and DrugB in the GDSC dataset if both drugs were present in the GDSC dataset and correlation magnitude > 0.25
Coef_PRISM	Spearmans rho between DrugA and DrugB in the PRISM dataset if both drugs were present in the PRISM dataset and correlation magnitude > 0.25
Praw_PRISM	P value for Spearmans rho between DrugA and DrugB in the PRISM dataset if both drugs were present in the PRISM dataset and correlation magnitude > 0.25
*0 values indicate values < 2.2e-308. NA values correspond to datasets where the drug combination was either not tested or correlation magnitude was < 0.25
